# Supplementary material for: Molecular and spatial analysis of tertiary lymphoid structures in Sjogren’s syndrome
Source: Nat Commun. 2025 Jan 2;16:5. doi: 10.1038/s41467-024-54686-0 (PMC11697438; doi:10.1038/s41467-024-54686-0)
Supplement: Supplementary file 3 — Supplementary Data 1 [file 41467_2024_54686_MOESM3_ESM.xlsx]

## Sheet: Sheet1
Supplementary TableS1
SampleID	Gender	Diagnosis	Ro autoAb	Focus score	Inflammation	Fibrosis	Objective dryness	Other
PSS_A	Female	PSS	Negative	1.74		mild focal	1
PSS_B	Male	PSS	Negative	2.78		focal mild	1
PSS_D	Female	PSS	Positive	2.68		diffuse, mild to marked	1
PSS_E	Female	PSS	Negative	1.29		minimal focal		physicians diagnosis but declined salivary and schirmers tesst so technically does not meet 2016
PSS_F	Female	PSS	Negative	2.6		mild focal	1
PSS_G	Female	PSS	Positive				1	HCQ
PSS_H	Female	PSS	Positive	1.32		mild diffuse	1	HCQ
SICCA_A	Female	sicca	Negative	0.4	single focus of T cells and few dispersed T cells	mild focal		Limited details and may not be other samples; inflammatory osteoarthritis, enlarged SMG and dryness symtpoms but not objectively assessed(?), ANA 1:400
SICCA_B	Female	sicca	Negative	0	small aggregate and dispersed population of T and B cells	diffuse	1
SICCA_D	Female	sicca	Negative	0.74	One aggregate on H&E, diffuse CD3 and small aggregates on immunohistochemistry	Focal marked	Mixed	Anti-la antibody borderline positive. Hep B serology positive. Might be a good case to include
SICCA_F	Male	sicca	Negative	0		no	1	low schirmers but could strips have been misplaced?
SICCA_G	Male	sicca	Negative		minor changes only	mild	borderline (low unstim but good stim salivaryflow)	Close to normal
SICCA_H	Female	sicca	Negative	0.812183			1
