# Supplementary material for: Molecular and spatial analysis of tertiary lymphoid structures in Sjogren’s syndrome
Source: Nat Commun. 2025 Jan 2;16:5. doi: 10.1038/s41467-024-54686-0 (PMC11697438; doi:10.1038/s41467-024-54686-0)
Supplement: Supplementary file 4 — Supplementary Data 2 [file 41467_2024_54686_MOESM4_ESM.csv]

Supplementary TableS2
	p_val	avg_log2FC	pct.1	pct.2	p_val_adj	cluster	gene
ACTA2	0	2.118932708	0.985	0.075	0	Vascular Smooth Muscle	ACTA2
TAGLN	0	2.098829957	0.995	0.087	0	Vascular Smooth Muscle	TAGLN
TPM2	0	1.914819527	0.973	0.108	0	Vascular Smooth Muscle	TPM2
MYL9	0	1.856917324	0.975	0.134	0	Vascular Smooth Muscle	MYL9
C11orf96	0	1.81825553	0.966	0.079	0	Vascular Smooth Muscle	C11orf96
MYH11	0	1.763204564	0.894	0.033	0	Vascular Smooth Muscle	MYH11
ADIRF	0	1.570740043	0.99	0.231	0	Vascular Smooth Muscle	ADIRF
MCAM	0	1.564983459	0.926	0.057	0	Vascular Smooth Muscle	MCAM
RERGL	0	1.561430359	0.818	0.002	0	Vascular Smooth Muscle	RERGL
TPM1	0	1.530679833	0.963	0.183	0	Vascular Smooth Muscle	TPM1
GUCY1A3	0	1.359594975	0.853	0.053	0	Vascular Smooth Muscle	GUCY1A3
LMOD1	0	1.32507583	0.796	0.028	0	Vascular Smooth Muscle	LMOD1
PLN	0	1.288158427	0.749	0.003	0	Vascular Smooth Muscle	PLN
AC013461.1	0	1.287269224	0.835	0.065	0	Vascular Smooth Muscle	AC013461.1
NET1	0	1.254787555	0.803	0.084	0	Vascular Smooth Muscle	NET1
DSTN	0	1.22350629	0.98	0.524	0	Vascular Smooth Muscle	DSTN
CASQ2	0	1.209908465	0.754	0.001	0	Vascular Smooth Muscle	CASQ2
NDUFA4L2	6.52466647787216e-314	1.374045513	0.752	0.032	0.00E+00	Vascular Smooth Muscle	NDUFA4L2
HES4	1.19E-305	1.323100731	0.872	0.087	2.92E-301	Vascular Smooth Muscle	HES4
COX4I2	1.95E-305	1.092949813	0.695	0.015	4.78E-301	Vascular Smooth Muscle	COX4I2
FRZB	3.98E-304	1.186795666	0.742	0.028	9.76E-300	Vascular Smooth Muscle	FRZB
TBX2	1.02E-300	1.014571769	0.644	0.01	2.50E-296	Vascular Smooth Muscle	TBX2
CALD1	3.45E-296	1.511029993	0.993	0.212	8.48E-292	Vascular Smooth Muscle	CALD1
PPP1R14A	1.09E-294	1.319915641	0.803	0.042	2.67E-290	Vascular Smooth Muscle	PPP1R14A
MGST3	4.26E-294	0.999088996	0.971	0.478	1.04E-289	Vascular Smooth Muscle	MGST3
IGFBP5	8.93E-288	1.626186162	0.975	0.136	2.19E-283	Vascular Smooth Muscle	IGFBP5
MYL6	9.32E-286	0.808745161	0.988	0.727	2.29E-281	Vascular Smooth Muscle	MYL6
RCAN2	1.12E-279	1.171742627	0.757	0.036	2.75E-275	Vascular Smooth Muscle	RCAN2
LBH	2.20E-277	1.335636929	0.921	0.152	5.40E-273	Vascular Smooth Muscle	LBH
PHLDA2	3.42E-271	1.078186748	0.71	0.097	8.41E-267	Vascular Smooth Muscle	PHLDA2
SORBS2	2.41E-269	1.174247823	0.742	0.102	5.93E-265	Vascular Smooth Muscle	SORBS2
NOTCH3	1.31E-266	1.11774963	0.742	0.033	3.21E-262	Vascular Smooth Muscle	NOTCH3
MFGE8	5.43E-266	1.282394164	0.86	0.102	1.33E-261	Vascular Smooth Muscle	MFGE8
CCDC3	1.64E-262	1.046383138	0.688	0.023	4.03E-258	Vascular Smooth Muscle	CCDC3
CPE	3.57E-260	1.352776302	0.912	0.091	8.77E-256	Vascular Smooth Muscle	CPE
TBX2-AS1	7.82E-260	0.826667305	0.531	0.004	1.92E-255	Vascular Smooth Muscle	TBX2-AS1
FILIP1	2.05E-257	1.102582626	0.703	0.033	5.03E-253	Vascular Smooth Muscle	FILIP1
KCNAB1	8.37E-256	0.814645979	0.531	0.013	2.06E-251	Vascular Smooth Muscle	KCNAB1
KLHL23	5.44E-249	0.955240731	0.622	0.024	1.33E-244	Vascular Smooth Muscle	KLHL23
IGFBP7	2.47E-244	1.54807409	1	0.252	6.06E-240	Vascular Smooth Muscle	IGFBP7
ITGA8	4.00E-244	0.807002706	0.518	0.041	9.81E-240	Vascular Smooth Muscle	ITGA8
MYLK	3.72E-237	1.200426303	0.808	0.062	9.13E-233	Vascular Smooth Muscle	MYLK
GPRC5C	1.29E-233	0.824835849	0.533	0.023	3.16E-229	Vascular Smooth Muscle	GPRC5C
SPARCL1	2.76E-229	1.190181878	1	0.391	6.76E-225	Vascular Smooth Muscle	SPARCL1
CSRP2	6.05E-228	1.181121114	0.803	0.093	1.48E-223	Vascular Smooth Muscle	CSRP2
PPP1R12B	3.76E-225	1.017437861	0.656	0.059	9.24E-221	Vascular Smooth Muscle	PPP1R12B
TINAGL1	7.26E-224	1.155077707	0.823	0.092	1.78E-219	Vascular Smooth Muscle	TINAGL1
WFDC1	1.22E-219	0.828486576	0.518	0.022	3.00E-215	Vascular Smooth Muscle	WFDC1
CAV1	4.76E-216	1.342900444	0.973	0.216	1.17E-211	Vascular Smooth Muscle	CAV1
CSRP1	5.14E-216	1.141864851	0.803	0.177	1.26E-211	Vascular Smooth Muscle	CSRP1
MAP1B	2.38E-213	1.159391394	0.796	0.086	5.84E-209	Vascular Smooth Muscle	MAP1B
Sep-07	2.87E-208	1.029827987	0.975	0.49	7.04E-204	Vascular Smooth Muscle	Sep-07
CDH6	8.49E-208	0.728844493	0.486	0.007	2.09E-203	Vascular Smooth Muscle	CDH6
ISYNA1	3.54E-202	0.935459909	0.6	0.033	8.69E-198	Vascular Smooth Muscle	ISYNA1
BCAM	4.56E-201	1.216137397	0.833	0.115	1.12E-196	Vascular Smooth Muscle	BCAM
EDNRA	5.15E-201	0.867028365	0.585	0.021	1.26E-196	Vascular Smooth Muscle	EDNRA
NRGN	1.35E-197	0.81385717	0.504	0.013	3.31E-193	Vascular Smooth Muscle	NRGN
SOD3	1.20E-194	1.288911372	0.912	0.123	2.96E-190	Vascular Smooth Muscle	SOD3
GJA4	6.12E-192	0.846687216	0.568	0.024	1.50E-187	Vascular Smooth Muscle	GJA4
MRVI1	4.17E-191	0.708795466	0.469	0.009	1.02E-186	Vascular Smooth Muscle	MRVI1
PPP1R12A	1.25E-189	1.092834061	0.877	0.25	3.08E-185	Vascular Smooth Muscle	PPP1R12A
CARMN	7.28E-189	0.836866228	0.516	0.017	1.79E-184	Vascular Smooth Muscle	CARMN
WTIP	1.30E-186	0.786111622	0.511	0.02	3.20E-182	Vascular Smooth Muscle	WTIP
UBA2	7.96E-186	0.992721235	0.762	0.137	1.95E-181	Vascular Smooth Muscle	UBA2
Sep-04	7.98E-183	0.854663894	0.575	0.033	1.96E-178	Vascular Smooth Muscle	Sep-04
NR2F2	3.88E-181	1.159859172	0.853	0.135	9.51E-177	Vascular Smooth Muscle	NR2F2
ZFHX3	4.77E-178	0.849112462	0.582	0.073	1.17E-173	Vascular Smooth Muscle	ZFHX3
MTHFD2	9.07E-178	0.833794554	0.609	0.102	2.23E-173	Vascular Smooth Muscle	MTHFD2
C1QTNF1	2.49E-176	0.804491557	0.563	0.052	6.11E-172	Vascular Smooth Muscle	C1QTNF1
NDUFA4	4.37E-176	0.704453287	0.929	0.616	1.07E-171	Vascular Smooth Muscle	NDUFA4
CAP2	4.43E-175	0.655509683	0.43	0.009	1.09E-170	Vascular Smooth Muscle	CAP2
RRAD	6.69E-175	0.910547663	0.602	0.053	1.64E-170	Vascular Smooth Muscle	RRAD
HCFC1R1	6.94E-175	0.945586923	0.688	0.128	1.70E-170	Vascular Smooth Muscle	HCFC1R1
PRKCDBP	2.62E-174	1.084857011	0.794	0.122	6.43E-170	Vascular Smooth Muscle	PRKCDBP
PTP4A3	4.16E-174	0.827037805	0.558	0.05	1.02E-169	Vascular Smooth Muscle	PTP4A3
S100A10	3.69E-170	-0.949329164	0.059	0.55	9.05E-166	Vascular Smooth Muscle	S100A10
CALM2	5.53E-170	0.822407737	0.98	0.587	1.36E-165	Vascular Smooth Muscle	CALM2
SGCA	7.46E-170	0.524658092	0.351	0.002	1.83E-165	Vascular Smooth Muscle	SGCA
ITGA7	2.18E-169	0.658932705	0.425	0.008	5.35E-165	Vascular Smooth Muscle	ITGA7
FLNA	2.51E-168	1.07407209	0.801	0.167	6.17E-164	Vascular Smooth Muscle	FLNA
ATP1A2	3.48E-168	0.568765421	0.364	0.004	8.55E-164	Vascular Smooth Muscle	ATP1A2
PDE3A	4.67E-166	0.563751794	0.373	0.004	1.15E-161	Vascular Smooth Muscle	PDE3A
JAG1	5.00E-166	0.93626641	0.644	0.052	1.23E-161	Vascular Smooth Muscle	JAG1
RBPMS2	4.02E-165	0.549110706	0.349	0.003	9.86E-161	Vascular Smooth Muscle	RBPMS2
ENTPD3	1.38E-160	0.534902639	0.344	0.029	3.39E-156	Vascular Smooth Muscle	ENTPD3
MSRB3	1.39E-159	0.914466292	0.654	0.058	3.40E-155	Vascular Smooth Muscle	MSRB3
CAV2	4.77E-157	1.004270077	0.744	0.115	1.17E-152	Vascular Smooth Muscle	CAV2
CKB	2.19E-155	0.892981926	0.541	0.084	5.37E-151	Vascular Smooth Muscle	CKB
CNN1	5.35E-153	0.799931959	0.484	0.022	1.31E-148	Vascular Smooth Muscle	CNN1
ACTG2	2.37E-152	0.798589015	0.477	0.024	5.81E-148	Vascular Smooth Muscle	ACTG2
ITIH5	4.62E-152	0.914023646	0.671	0.061	1.13E-147	Vascular Smooth Muscle	ITIH5
PTK2	5.92E-152	0.862040557	0.654	0.108	1.45E-147	Vascular Smooth Muscle	PTK2
SERPINI1	3.20E-146	0.789556369	0.56	0.066	7.85E-142	Vascular Smooth Muscle	SERPINI1
MYOCD	8.61E-145	0.46049184	0.285	0.001	2.11E-140	Vascular Smooth Muscle	MYOCD
GUCY1B3	2.18E-142	0.705891018	0.489	0.027	5.35E-138	Vascular Smooth Muscle	GUCY1B3
PDE5A	2.65E-141	0.7610179	0.496	0.032	6.52E-137	Vascular Smooth Muscle	PDE5A
CRYAB	6.62E-141	0.984563383	0.737	0.139	1.63E-136	Vascular Smooth Muscle	CRYAB
CLMN	9.52E-141	0.676639801	0.479	0.059	2.34E-136	Vascular Smooth Muscle	CLMN
ARPC1A	1.08E-140	0.788067982	0.624	0.182	2.66E-136	Vascular Smooth Muscle	ARPC1A
RHOB	1.07E-139	0.955953517	0.771	0.298	2.62E-135	Vascular Smooth Muscle	RHOB
MYOM1	8.59E-139	0.457808872	0.29	0.002	2.11E-134	Vascular Smooth Muscle	MYOM1
PDGFA	4.73E-138	0.794149145	0.55	0.056	1.16E-133	Vascular Smooth Muscle	PDGFA
TSC22D1	2.29E-136	1.006799326	0.855	0.242	5.63E-132	Vascular Smooth Muscle	TSC22D1
FILIP1L	1.97E-135	1.103799343	0.767	0.123	4.85E-131	Vascular Smooth Muscle	FILIP1L
NRIP2	2.96E-135	0.449914554	0.295	0.002	7.27E-131	Vascular Smooth Muscle	NRIP2
LINGO1	7.51E-135	0.458726362	0.295	0.002	1.84E-130	Vascular Smooth Muscle	LINGO1
PTRF	2.52E-133	1.033157937	0.845	0.172	6.19E-129	Vascular Smooth Muscle	PTRF
RGS5	2.75E-133	1.095493218	0.469	0.037	6.74E-129	Vascular Smooth Muscle	RGS5
RASL11A	1.68E-132	0.718226585	0.455	0.031	4.12E-128	Vascular Smooth Muscle	RASL11A
HRC	1.71E-131	0.497473966	0.319	0.006	4.19E-127	Vascular Smooth Muscle	HRC
OR51E1	2.01E-131	0.402250137	0.258	0.001	4.92E-127	Vascular Smooth Muscle	OR51E1
ATP1B2	2.17E-131	0.525087739	0.342	0.008	5.34E-127	Vascular Smooth Muscle	ATP1B2
RAMP1	2.99E-131	0.575980123	0.334	0.005	7.34E-127	Vascular Smooth Muscle	RAMP1
LRRC10B	1.34E-130	0.411988255	0.263	0.001	3.29E-126	Vascular Smooth Muscle	LRRC10B
SH3BGRL	2.60E-130	0.874598687	0.838	0.347	6.38E-126	Vascular Smooth Muscle	SH3BGRL
LPP	2.35E-129	0.896979025	0.7	0.151	5.77E-125	Vascular Smooth Muscle	LPP
TIMP3	3.12E-127	1.019400936	0.919	0.222	7.66E-123	Vascular Smooth Muscle	TIMP3
SYNPO2	6.53E-127	0.772608382	0.526	0.04	1.60E-122	Vascular Smooth Muscle	SYNPO2
FABP4	1.54E-125	0.77954936	0.543	0.056	3.79E-121	Vascular Smooth Muscle	FABP4
CCND1	1.96E-125	0.851941563	0.639	0.109	4.82E-121	Vascular Smooth Muscle	CCND1
CD74	4.49E-124	-1.012657426	0.096	0.574	1.10E-119	Vascular Smooth Muscle	CD74
MT-CO1	7.12E-123	0.2658196	1	0.983	1.75E-118	Vascular Smooth Muscle	MT-CO1
PDLIM3	1.46E-122	0.917510316	0.631	0.095	3.59E-118	Vascular Smooth Muscle	PDLIM3
LGALSL	1.67E-122	0.613002706	0.423	0.051	4.11E-118	Vascular Smooth Muscle	LGALSL
GPR20	2.23E-122	0.37773539	0.238	0.001	5.47E-118	Vascular Smooth Muscle	GPR20
EFHD1	5.52E-122	0.664773407	0.455	0.026	1.36E-117	Vascular Smooth Muscle	EFHD1
SNCG	1.19E-121	0.974486341	0.661	0.085	2.92E-117	Vascular Smooth Muscle	SNCG
A2M	4.81E-121	0.918224258	0.821	0.164	1.18E-116	Vascular Smooth Muscle	A2M
OAZ2	7.28E-119	0.735454688	0.555	0.106	1.79E-114	Vascular Smooth Muscle	OAZ2
PALLD	1.97E-118	0.809713729	0.59	0.112	4.85E-114	Vascular Smooth Muscle	PALLD
VCL	6.79E-118	0.818966835	0.629	0.098	1.67E-113	Vascular Smooth Muscle	VCL
CHCHD10	1.33E-117	0.700675639	0.754	0.361	3.28E-113	Vascular Smooth Muscle	CHCHD10
PLAC9	8.63E-116	0.971743313	0.767	0.128	2.12E-111	Vascular Smooth Muscle	PLAC9
DACT3	2.72E-115	0.472659317	0.31	0.007	6.67E-111	Vascular Smooth Muscle	DACT3
NTRK2	4.09E-114	0.886847068	0.651	0.075	1.00E-109	Vascular Smooth Muscle	NTRK2
AOC3	8.47E-114	0.650068812	0.467	0.03	2.08E-109	Vascular Smooth Muscle	AOC3
FXYD1	1.92E-113	0.912151386	0.695	0.098	4.70E-109	Vascular Smooth Muscle	FXYD1
KCNA5	4.01E-112	0.319877425	0.206	0.001	9.84E-108	Vascular Smooth Muscle	KCNA5
NDUFB7	4.99E-112	0.673720741	0.781	0.425	1.22E-107	Vascular Smooth Muscle	NDUFB7
KANK2	8.97E-112	0.723713413	0.521	0.053	2.20E-107	Vascular Smooth Muscle	KANK2
EPAS1	9.16E-112	0.864385982	0.676	0.112	2.25E-107	Vascular Smooth Muscle	EPAS1
IFITM3	3.81E-111	0.94870209	0.951	0.321	9.35E-107	Vascular Smooth Muscle	IFITM3
PTMA	9.77E-111	0.503268603	0.998	0.863	2.40E-106	Vascular Smooth Muscle	PTMA
TGFB1I1	7.62E-110	0.827132531	0.597	0.074	1.87E-105	Vascular Smooth Muscle	TGFB1I1
SMOC2	1.07E-109	0.670428112	0.464	0.031	2.63E-105	Vascular Smooth Muscle	SMOC2
SPARC	1.52E-109	0.974742175	0.791	0.159	3.72E-105	Vascular Smooth Muscle	SPARC
COL18A1	2.90E-109	0.84482684	0.629	0.084	7.13E-105	Vascular Smooth Muscle	COL18A1
AVPR1A	2.13E-108	0.556557962	0.319	0.011	5.22E-104	Vascular Smooth Muscle	AVPR1A
NPY1R	2.55E-108	0.478330491	0.327	0.048	6.26E-104	Vascular Smooth Muscle	NPY1R
PHLDB2	5.46E-108	0.645937992	0.442	0.034	1.34E-103	Vascular Smooth Muscle	PHLDB2
COBLL1	7.37E-108	0.659347806	0.526	0.153	1.81E-103	Vascular Smooth Muscle	COBLL1
SLC38A11	6.88E-106	0.376001634	0.226	0.002	1.69E-101	Vascular Smooth Muscle	SLC38A11
NT5DC2	1.75E-105	0.547224715	0.408	0.075	4.30E-101	Vascular Smooth Muscle	NT5DC2
S100A4	5.88E-105	0.98105633	0.951	0.444	1.44E-100	Vascular Smooth Muscle	S100A4
PPP1R12C	6.93E-105	0.60310024	0.425	0.05	1.70E-100	Vascular Smooth Muscle	PPP1R12C
AKAP6	1.00E-104	0.412428512	0.258	0.008	2.46E-100	Vascular Smooth Muscle	AKAP6
TNS1	1.24E-104	0.700098567	0.504	0.058	3.04E-100	Vascular Smooth Muscle	TNS1
ATF3	2.19E-104	0.923522406	0.801	0.378	5.39E-100	Vascular Smooth Muscle	ATF3
LGI4	8.17E-104	0.52547388	0.364	0.021	2.01E-99	Vascular Smooth Muscle	LGI4
CSDC2	1.16E-103	0.305398794	0.199	0.001	2.84E-99	Vascular Smooth Muscle	CSDC2
SRGN	2.48E-103	-0.792075985	0.044	0.437	6.08E-99	Vascular Smooth Muscle	SRGN
FOXS1	7.48E-103	0.466596901	0.302	0.009	1.84E-98	Vascular Smooth Muscle	FOXS1
SELM	1.84E-102	0.636886517	0.855	0.533	4.52E-98	Vascular Smooth Muscle	SELM
TBC1D1	9.74E-102	0.740457273	0.548	0.075	2.39E-97	Vascular Smooth Muscle	TBC1D1
NEXN	2.07E-101	0.655815671	0.425	0.03	5.09E-97	Vascular Smooth Muscle	NEXN
NUDT4	1.14E-100	0.760911102	0.646	0.213	2.79E-96	Vascular Smooth Muscle	NUDT4
LGALS1	3.91E-100	0.776908039	0.971	0.531	9.61E-96	Vascular Smooth Muscle	LGALS1
MRGPRF	6.00E-100	0.629960371	0.418	0.026	1.47E-95	Vascular Smooth Muscle	MRGPRF
PTMS	1.04E-99	0.861397272	0.818	0.287	2.57E-95	Vascular Smooth Muscle	PTMS
MYO1B	5.28E-99	0.678052822	0.469	0.048	1.30E-94	Vascular Smooth Muscle	MYO1B
YBX3	9.09E-99	0.856212315	0.857	0.349	2.23E-94	Vascular Smooth Muscle	YBX3
COX7A1	2.01E-98	0.742347888	0.565	0.125	4.95E-94	Vascular Smooth Muscle	COX7A1
HACD1	7.15E-98	0.480384443	0.322	0.014	1.76E-93	Vascular Smooth Muscle	HACD1
ACTB	8.01E-98	0.643721315	0.998	0.769	1.97E-93	Vascular Smooth Muscle	ACTB
KCNE4	9.98E-98	0.641741194	0.398	0.024	2.45E-93	Vascular Smooth Muscle	KCNE4
EHD2	1.64E-97	0.731372507	0.541	0.061	4.03E-93	Vascular Smooth Muscle	EHD2
HEY2	2.00E-97	0.423184976	0.285	0.013	4.91E-93	Vascular Smooth Muscle	HEY2
MOB2	3.23E-97	0.683697487	0.541	0.116	7.94E-93	Vascular Smooth Muscle	MOB2
ADRA2A	4.11E-97	0.566415091	0.356	0.017	1.01E-92	Vascular Smooth Muscle	ADRA2A
CYBA	1.77E-96	-0.854043929	0.233	0.624	4.35E-92	Vascular Smooth Muscle	CYBA
COL14A1	3.16E-96	0.802647636	0.597	0.078	7.77E-92	Vascular Smooth Muscle	COL14A1
EGR1	3.78E-96	0.914866841	0.808	0.345	9.28E-92	Vascular Smooth Muscle	EGR1
GSTP1	1.19E-95	0.721266671	0.912	0.501	2.91E-91	Vascular Smooth Muscle	GSTP1
PRPH	2.99E-95	0.350529752	0.189	0.001	7.34E-91	Vascular Smooth Muscle	PRPH
ARHGAP10	3.94E-95	0.67471859	0.482	0.056	9.66E-91	Vascular Smooth Muscle	ARHGAP10
FHL5	7.16E-95	0.342222005	0.214	0.002	1.76E-90	Vascular Smooth Muscle	FHL5
SBSPON	1.55E-94	0.417156244	0.28	0.009	3.81E-90	Vascular Smooth Muscle	SBSPON
LDB3	4.39E-94	0.343615582	0.229	0.003	1.08E-89	Vascular Smooth Muscle	LDB3
PDGFRB	3.07E-93	0.698447666	0.526	0.058	7.55E-89	Vascular Smooth Muscle	PDGFRB
PLS3	8.83E-93	0.790724166	0.612	0.089	2.17E-88	Vascular Smooth Muscle	PLS3
PPM1L	9.00E-93	0.464131344	0.319	0.044	2.21E-88	Vascular Smooth Muscle	PPM1L
COX5B	1.06E-92	0.627610116	0.813	0.498	2.61E-88	Vascular Smooth Muscle	COX5B
LHFP	4.35E-92	0.891087045	0.71	0.129	1.07E-87	Vascular Smooth Muscle	LHFP
BGN	1.53E-91	0.777659902	0.558	0.069	3.75E-87	Vascular Smooth Muscle	BGN
YBX1	6.13E-91	0.596508669	0.929	0.648	1.51E-86	Vascular Smooth Muscle	YBX1
RP11-834C11.4	6.89E-91	0.419095206	0.263	0.009	1.69E-86	Vascular Smooth Muscle	RP11-834C11.4
FBXL13	7.64E-91	0.333167461	0.204	0.003	1.87E-86	Vascular Smooth Muscle	FBXL13
C12orf57	1.21E-89	0.737736684	0.845	0.432	2.97E-85	Vascular Smooth Muscle	C12orf57
GSN	1.90E-88	0.52674381	0.843	0.309	4.67E-84	Vascular Smooth Muscle	GSN
ID4	2.80E-88	0.76336677	0.538	0.107	6.88E-84	Vascular Smooth Muscle	ID4
SORT1	3.71E-88	0.489346235	0.356	0.067	9.10E-84	Vascular Smooth Muscle	SORT1
MEF2C	3.78E-88	0.760724686	0.735	0.267	9.28E-84	Vascular Smooth Muscle	MEF2C
THBS1	3.85E-88	0.742042227	0.445	0.049	9.46E-84	Vascular Smooth Muscle	THBS1
AKAP1	9.28E-88	0.512664547	0.354	0.036	2.28E-83	Vascular Smooth Muscle	AKAP1
GADD45B	6.18E-87	0.838829614	0.816	0.453	1.52E-82	Vascular Smooth Muscle	GADD45B
TLN1	6.71E-87	0.812801663	0.771	0.281	1.65E-82	Vascular Smooth Muscle	TLN1
ARPC5	7.71E-87	0.798960747	0.806	0.336	1.89E-82	Vascular Smooth Muscle	ARPC5
RGCC	9.44E-87	-0.805839774	0.093	0.5	2.32E-82	Vascular Smooth Muscle	RGCC
NDUFB10	1.14E-86	0.615093319	0.794	0.433	2.79E-82	Vascular Smooth Muscle	NDUFB10
SYNM	2.36E-86	0.586036066	0.403	0.034	5.79E-82	Vascular Smooth Muscle	SYNM
C2orf40	4.74E-86	0.618917082	0.428	0.043	1.16E-81	Vascular Smooth Muscle	C2orf40
ITM2A	1.68E-85	-0.482895134	0.015	0.274	4.11E-81	Vascular Smooth Muscle	ITM2A
EPS8	2.36E-85	0.781017784	0.6	0.103	5.81E-81	Vascular Smooth Muscle	EPS8
ADAMTS1	3.23E-85	0.87060576	0.541	0.074	7.93E-81	Vascular Smooth Muscle	ADAMTS1
ACKR3	1.64E-84	0.590556211	0.408	0.029	4.03E-80	Vascular Smooth Muscle	ACKR3
SUSD5	2.35E-84	0.28148628	0.174	0.001	5.76E-80	Vascular Smooth Muscle	SUSD5
NTN4	7.52E-84	0.632788787	0.457	0.055	1.85E-79	Vascular Smooth Muscle	NTN4
HSPB1	5.23E-83	0.701311808	0.857	0.486	1.28E-78	Vascular Smooth Muscle	HSPB1
RRAS	5.47E-83	0.734475739	0.641	0.185	1.34E-78	Vascular Smooth Muscle	RRAS
PRKG1	1.31E-82	0.535884842	0.376	0.03	3.23E-78	Vascular Smooth Muscle	PRKG1
RGS16	1.41E-82	0.959063064	0.629	0.133	3.46E-78	Vascular Smooth Muscle	RGS16
TCF15	2.70E-81	0.458616592	0.292	0.014	6.62E-77	Vascular Smooth Muscle	TCF15
PARM1	2.82E-81	0.402515822	0.307	0.088	6.92E-77	Vascular Smooth Muscle	PARM1
ARHGEF7	4.84E-81	0.558402526	0.413	0.064	1.19E-76	Vascular Smooth Muscle	ARHGEF7
SMTN	5.76E-81	0.47374405	0.312	0.027	1.41E-76	Vascular Smooth Muscle	SMTN
ITGB1	1.87E-80	0.78076105	0.83	0.358	4.60E-76	Vascular Smooth Muscle	ITGB1
SSR4	1.93E-80	-0.726355984	0.541	0.772	4.73E-76	Vascular Smooth Muscle	SSR4
TMSB10	1.96E-80	-0.44294294	0.708	0.833	4.80E-76	Vascular Smooth Muscle	TMSB10
TUBA1C	4.37E-80	0.656116683	0.563	0.169	1.07E-75	Vascular Smooth Muscle	TUBA1C
ROCK1	9.94E-80	0.779247758	0.713	0.236	2.44E-75	Vascular Smooth Muscle	ROCK1
MT-ND1	2.43E-79	0.273227186	1	0.962	5.97E-75	Vascular Smooth Muscle	MT-ND1
ARHGAP29	6.45E-79	0.741420954	0.595	0.111	1.58E-74	Vascular Smooth Muscle	ARHGAP29
EBF2	7.16E-79	0.361602884	0.236	0.007	1.76E-74	Vascular Smooth Muscle	EBF2
GRIP2	1.32E-78	0.341968517	0.216	0.004	3.23E-74	Vascular Smooth Muscle	GRIP2
MAGED2	5.28E-78	0.652520018	0.631	0.267	1.30E-73	Vascular Smooth Muscle	MAGED2
CABP1	9.92E-78	0.300525343	0.199	0.003	2.44E-73	Vascular Smooth Muscle	CABP1
SPECC1	1.78E-77	0.559850028	0.369	0.037	4.36E-73	Vascular Smooth Muscle	SPECC1
ILK	1.78E-77	0.672276678	0.565	0.156	4.37E-73	Vascular Smooth Muscle	ILK
RP11-91J3.3	1.86E-77	0.251920154	0.15	0	4.57E-73	Vascular Smooth Muscle	RP11-91J3.3
RP11-394O4.5	1.98E-77	0.428411263	0.236	0.009	4.85E-73	Vascular Smooth Muscle	RP11-394O4.5
MAP3K7CL	2.07E-77	0.375910552	0.226	0.007	5.09E-73	Vascular Smooth Muscle	MAP3K7CL
CRIP2	2.28E-77	0.800820383	0.722	0.2	5.59E-73	Vascular Smooth Muscle	CRIP2
MGP	3.21E-77	0.410453818	0.754	0.301	7.89E-73	Vascular Smooth Muscle	MGP
STK17B	6.52E-77	-0.47353394	0.012	0.304	1.60E-72	Vascular Smooth Muscle	STK17B
CYR61	8.42E-77	0.806966369	0.548	0.101	2.07E-72	Vascular Smooth Muscle	CYR61
COX7A2	2.08E-76	0.572443474	0.781	0.478	5.11E-72	Vascular Smooth Muscle	COX7A2
ACTN4	3.39E-76	0.721927727	0.663	0.234	8.33E-72	Vascular Smooth Muscle	ACTN4
RBM24	3.81E-76	0.303596188	0.201	0.003	9.35E-72	Vascular Smooth Muscle	RBM24
SLC25A6	6.13E-76	0.545614662	0.862	0.58	1.51E-71	Vascular Smooth Muscle	SLC25A6
PGF	1.09E-75	0.615266517	0.428	0.043	2.68E-71	Vascular Smooth Muscle	PGF
EGFLAM	4.52E-75	0.442593704	0.28	0.014	1.11E-70	Vascular Smooth Muscle	EGFLAM
PTPRC	6.75E-75	-0.611183641	0.017	0.268	1.66E-70	Vascular Smooth Muscle	PTPRC
RASL12	6.85E-75	0.495374144	0.354	0.025	1.68E-70	Vascular Smooth Muscle	RASL12
COX6C	1.18E-74	0.607027397	0.799	0.485	2.90E-70	Vascular Smooth Muscle	COX6C
MAPRE2	2.37E-74	0.628302753	0.482	0.074	5.81E-70	Vascular Smooth Muscle	MAPRE2
SLC7A2	4.60E-74	0.470689813	0.3	0.019	1.13E-69	Vascular Smooth Muscle	SLC7A2
REEP1	1.95E-73	0.317417536	0.199	0.006	4.78E-69	Vascular Smooth Muscle	REEP1
CRISPLD2	3.29E-73	0.628228156	0.383	0.038	8.07E-69	Vascular Smooth Muscle	CRISPLD2
DGKG	3.38E-73	0.314999568	0.209	0.006	8.30E-69	Vascular Smooth Muscle	DGKG
ESAM	6.14E-73	0.592368571	0.482	0.067	1.51E-68	Vascular Smooth Muscle	ESAM
ANGPT1	7.73E-73	0.421403036	0.28	0.019	1.90E-68	Vascular Smooth Muscle	ANGPT1
PRRX1	7.88E-73	0.584439895	0.558	0.115	1.93E-68	Vascular Smooth Muscle	PRRX1
KCNMB1	1.26E-72	0.482277216	0.344	0.024	3.10E-68	Vascular Smooth Muscle	KCNMB1
IL32	2.13E-72	-0.547872519	0.022	0.233	5.23E-68	Vascular Smooth Muscle	IL32
ATP5B	2.37E-72	0.654503896	0.74	0.356	5.81E-68	Vascular Smooth Muscle	ATP5B
HLA-DPA1	3.27E-72	-0.638457832	0.044	0.321	8.03E-68	Vascular Smooth Muscle	HLA-DPA1
HLA-DRB1	3.58E-72	-0.732120532	0.061	0.335	8.78E-68	Vascular Smooth Muscle	HLA-DRB1
DMPK	4.07E-72	0.365645608	0.256	0.019	1.00E-67	Vascular Smooth Muscle	DMPK
AK1	4.95E-72	0.545215092	0.437	0.107	1.22E-67	Vascular Smooth Muscle	AK1
TNFSF10	5.09E-72	-0.513297596	0.015	0.296	1.25E-67	Vascular Smooth Muscle	TNFSF10
MPRIP	6.85E-72	0.626078669	0.494	0.111	1.68E-67	Vascular Smooth Muscle	MPRIP
FOXC2	6.96E-72	0.340179863	0.216	0.012	1.71E-67	Vascular Smooth Muscle	FOXC2
SNTA1	7.53E-72	0.44609007	0.317	0.047	1.85E-67	Vascular Smooth Muscle	SNTA1
LINC00702	8.54E-72	0.271646868	0.165	0.001	2.10E-67	Vascular Smooth Muscle	LINC00702
PKIG	2.44E-71	0.656685626	0.545	0.115	6.00E-67	Vascular Smooth Muscle	PKIG
CD52	1.44E-70	-0.544092273	0.01	0.24	3.55E-66	Vascular Smooth Muscle	CD52
GJC1	1.61E-70	0.36705048	0.241	0.01	3.95E-66	Vascular Smooth Muscle	GJC1
TTLL7	2.31E-70	0.399671273	0.314	0.096	5.66E-66	Vascular Smooth Muscle	TTLL7
SLC25A4	3.00E-70	0.541103472	0.469	0.165	7.37E-66	Vascular Smooth Muscle	SLC25A4
ARHGEF25	3.80E-70	0.413409401	0.295	0.019	9.32E-66	Vascular Smooth Muscle	ARHGEF25
PAWR	4.74E-70	0.554466427	0.43	0.095	1.16E-65	Vascular Smooth Muscle	PAWR
CTSH	1.70E-69	-0.43618823	0.012	0.297	4.17E-65	Vascular Smooth Muscle	CTSH
VIM	1.75E-69	0.615596967	0.998	0.723	4.30E-65	Vascular Smooth Muscle	VIM
JUN	8.82E-69	0.517725005	0.953	0.769	2.17E-64	Vascular Smooth Muscle	JUN
ARHGEF17	2.58E-68	0.377219442	0.256	0.014	6.34E-64	Vascular Smooth Muscle	ARHGEF17
MT2A	2.88E-68	0.836144151	0.695	0.221	7.07E-64	Vascular Smooth Muscle	MT2A
SH3BGRL3	4.90E-68	-0.509825483	0.297	0.565	1.20E-63	Vascular Smooth Muscle	SH3BGRL3
MGLL	6.57E-68	0.61777145	0.668	0.245	1.61E-63	Vascular Smooth Muscle	MGLL
DLC1	7.66E-68	0.658015523	0.499	0.082	1.88E-63	Vascular Smooth Muscle	DLC1
SOCS3	1.49E-67	0.916871798	0.826	0.349	3.65E-63	Vascular Smooth Muscle	SOCS3
SEPW1	1.88E-67	0.739469526	0.84	0.407	4.62E-63	Vascular Smooth Muscle	SEPW1
PLCB4	2.42E-67	0.486754708	0.351	0.057	5.94E-63	Vascular Smooth Muscle	PLCB4
CD69	2.32E-66	-0.651615927	0.02	0.247	5.69E-62	Vascular Smooth Muscle	CD69
GMFG	4.36E-66	-0.401087633	0.015	0.266	1.07E-61	Vascular Smooth Muscle	GMFG
RGS6	7.90E-66	0.253441363	0.15	0.003	1.94E-61	Vascular Smooth Muscle	RGS6
HSDL2	2.72E-65	0.491534523	0.371	0.073	6.68E-61	Vascular Smooth Muscle	HSDL2
MT1E	5.87E-65	0.609619928	0.455	0.088	1.44E-60	Vascular Smooth Muscle	MT1E
FXYD5	6.20E-65	-0.420618419	0.066	0.328	1.52E-60	Vascular Smooth Muscle	FXYD5
RBPMS	6.36E-65	0.572512254	0.464	0.095	1.56E-60	Vascular Smooth Muscle	RBPMS
FADS3	2.62E-64	0.518864363	0.405	0.067	6.44E-60	Vascular Smooth Muscle	FADS3
CD81	2.97E-64	0.614562653	0.948	0.612	7.30E-60	Vascular Smooth Muscle	CD81
CTSS	3.80E-64	-0.393016764	0.025	0.305	9.32E-60	Vascular Smooth Muscle	CTSS
NMNAT2	5.79E-64	0.270945639	0.167	0.003	1.42E-59	Vascular Smooth Muscle	NMNAT2
CNN3	1.44E-63	0.725287886	0.683	0.197	3.54E-59	Vascular Smooth Muscle	CNN3
MARCKS	2.86E-63	-0.431781479	0.049	0.335	7.02E-59	Vascular Smooth Muscle	MARCKS
SPEG	3.24E-63	0.271549018	0.184	0.009	7.95E-59	Vascular Smooth Muscle	SPEG
CYTIP	6.20E-63	-0.397492737	0.01	0.263	1.52E-58	Vascular Smooth Muscle	CYTIP
LSP1	1.17E-62	-0.387822238	0.034	0.278	2.88E-58	Vascular Smooth Muscle	LSP1
RAC2	1.59E-62	-0.38530015	0.005	0.238	3.89E-58	Vascular Smooth Muscle	RAC2
ISG20	1.59E-62	-0.438334865	0.029	0.325	3.91E-58	Vascular Smooth Muscle	ISG20
CORO1A	2.86E-62	-0.42994342	0.01	0.214	7.03E-58	Vascular Smooth Muscle	CORO1A
SMARCD3	6.34E-62	0.379796001	0.275	0.022	1.56E-57	Vascular Smooth Muscle	SMARCD3
CXCR4	6.59E-62	-0.564150185	0.027	0.223	1.62E-57	Vascular Smooth Muscle	CXCR4
COL6A2	1.34E-61	0.590304258	0.577	0.134	3.29E-57	Vascular Smooth Muscle	COL6A2
NCKAP5	1.50E-61	0.38960852	0.238	0.013	3.69E-57	Vascular Smooth Muscle	NCKAP5
MT-ND5	2.61E-61	0.305191309	0.998	0.886	6.41E-57	Vascular Smooth Muscle	MT-ND5
NFASC	3.30E-61	0.359041389	0.231	0.013	8.10E-57	Vascular Smooth Muscle	NFASC
RHOQ	6.11E-61	0.514639138	0.44	0.156	1.50E-56	Vascular Smooth Muscle	RHOQ
ACTN1	7.85E-61	0.610205076	0.504	0.13	1.93E-56	Vascular Smooth Muscle	ACTN1
VASN	1.13E-60	0.437297175	0.319	0.037	2.76E-56	Vascular Smooth Muscle	VASN
PDLIM5	1.52E-60	0.56326396	0.484	0.13	3.73E-56	Vascular Smooth Muscle	PDLIM5
MTRNR2L12	1.62E-60	0.50310853	0.904	0.641	3.97E-56	Vascular Smooth Muscle	MTRNR2L12
ANGPT2	2.89E-60	0.463158503	0.302	0.033	7.10E-56	Vascular Smooth Muscle	ANGPT2
TMEM51	4.67E-60	0.307903923	0.216	0.014	1.15E-55	Vascular Smooth Muscle	TMEM51
CD37	1.32E-59	-0.420909686	0.01	0.217	3.24E-55	Vascular Smooth Muscle	CD37
ZFP36L2	1.52E-59	-0.416591784	0.369	0.554	3.74E-55	Vascular Smooth Muscle	ZFP36L2
VAMP8	1.72E-59	-0.514081036	0.052	0.369	4.22E-55	Vascular Smooth Muscle	VAMP8
CTDSPL	2.39E-59	0.43950744	0.334	0.072	5.87E-55	Vascular Smooth Muscle	CTDSPL
FAM162B	2.45E-59	0.350235367	0.243	0.015	6.02E-55	Vascular Smooth Muscle	FAM162B
PDE1A	3.69E-59	0.332324028	0.211	0.01	9.07E-55	Vascular Smooth Muscle	PDE1A
CD151	3.72E-59	0.607559516	0.634	0.27	9.14E-55	Vascular Smooth Muscle	CD151
CYSTM1	4.29E-59	0.610842707	0.555	0.191	1.05E-54	Vascular Smooth Muscle	CYSTM1
MAT2A	5.02E-59	0.639305446	0.538	0.169	1.23E-54	Vascular Smooth Muscle	MAT2A
GLRX5	6.60E-59	0.570932948	0.533	0.184	1.62E-54	Vascular Smooth Muscle	GLRX5
KLF2	7.31E-59	0.741372096	0.857	0.506	1.80E-54	Vascular Smooth Muscle	KLF2
CRTC3	3.03E-58	0.489233635	0.396	0.085	7.44E-54	Vascular Smooth Muscle	CRTC3
CD48	4.43E-58	-0.401132812	0.012	0.238	1.09E-53	Vascular Smooth Muscle	CD48
HRH2	6.33E-58	0.271043006	0.174	0.004	1.55E-53	Vascular Smooth Muscle	HRH2
MT1M	6.52E-58	0.556745405	0.371	0.044	1.60E-53	Vascular Smooth Muscle	MT1M
COX7B	1.52E-57	0.544512835	0.661	0.359	3.72E-53	Vascular Smooth Muscle	COX7B
ZFP36	1.64E-57	0.621802785	0.85	0.607	4.02E-53	Vascular Smooth Muscle	ZFP36
PLEKHH3	2.38E-57	0.390309998	0.295	0.071	5.85E-53	Vascular Smooth Muscle	PLEKHH3
UQCRB	3.18E-57	0.546567165	0.845	0.555	7.81E-53	Vascular Smooth Muscle	UQCRB
RASGRP2	3.50E-57	0.430393388	0.324	0.033	8.60E-53	Vascular Smooth Muscle	RASGRP2
FAT1	4.42E-56	0.474439062	0.319	0.034	1.08E-51	Vascular Smooth Muscle	FAT1
SYTL2	1.09E-55	0.475081693	0.344	0.039	2.67E-51	Vascular Smooth Muscle	SYTL2
TPM3	1.09E-55	-0.383861935	0.184	0.417	2.69E-51	Vascular Smooth Muscle	TPM3
HIGD1B	1.54E-55	0.320268584	0.167	0.006	3.79E-51	Vascular Smooth Muscle	HIGD1B
BMP5	1.67E-55	0.401686616	0.263	0.018	4.09E-51	Vascular Smooth Muscle	BMP5
LCP1	1.70E-55	-0.384104631	0.005	0.185	4.18E-51	Vascular Smooth Muscle	LCP1
RPL7	2.15E-55	0.474006257	0.953	0.724	5.28E-51	Vascular Smooth Muscle	RPL7
TEX41	2.18E-55	0.29465447	0.177	0.005	5.34E-51	Vascular Smooth Muscle	TEX41
FOS	2.71E-55	0.527073538	0.948	0.759	6.65E-51	Vascular Smooth Muscle	FOS
TSTD1	2.92E-55	-0.428561632	0.042	0.33	7.17E-51	Vascular Smooth Muscle	TSTD1
ENPEP	3.47E-55	0.348705586	0.204	0.01	8.52E-51	Vascular Smooth Muscle	ENPEP
NCS1	3.71E-55	0.334627134	0.224	0.014	9.10E-51	Vascular Smooth Muscle	NCS1
SLC8A1	3.88E-55	0.407177295	0.27	0.025	9.54E-51	Vascular Smooth Muscle	SLC8A1
NRARP	4.32E-55	0.398658491	0.265	0.03	1.06E-50	Vascular Smooth Muscle	NRARP
CAMTA1	4.83E-55	0.498459292	0.528	0.239	1.19E-50	Vascular Smooth Muscle	CAMTA1
COX6A1	7.70E-55	0.509929935	0.757	0.484	1.89E-50	Vascular Smooth Muscle	COX6A1
HES1	8.19E-55	0.670533576	0.565	0.175	2.01E-50	Vascular Smooth Muscle	HES1
ATP5O	1.06E-54	0.549369851	0.703	0.388	2.61E-50	Vascular Smooth Muscle	ATP5O
NDUFB8	2.10E-54	0.529411511	0.69	0.39	5.14E-50	Vascular Smooth Muscle	NDUFB8
SORBS3	3.28E-54	0.506912666	0.41	0.096	8.06E-50	Vascular Smooth Muscle	SORBS3
MICU3	4.36E-54	0.43155399	0.305	0.039	1.07E-49	Vascular Smooth Muscle	MICU3
RERG	5.04E-54	0.388775913	0.273	0.023	1.24E-49	Vascular Smooth Muscle	RERG
NOL3	5.36E-54	0.31277152	0.263	0.079	1.32E-49	Vascular Smooth Muscle	NOL3
INAFM1	9.38E-54	0.45931933	0.337	0.057	2.30E-49	Vascular Smooth Muscle	INAFM1
RGS1	3.94E-53	-0.47759867	0.01	0.229	9.66E-49	Vascular Smooth Muscle	RGS1
FHL1	5.19E-53	0.669052483	0.523	0.114	1.27E-48	Vascular Smooth Muscle	FHL1
RPL5	7.90E-53	0.361339214	0.985	0.864	1.94E-48	Vascular Smooth Muscle	RPL5
HLA-DRA	1.30E-52	-0.694570613	0.074	0.298	3.18E-48	Vascular Smooth Muscle	HLA-DRA
CRIM1	2.15E-52	0.568231039	0.44	0.091	5.27E-48	Vascular Smooth Muscle	CRIM1
EPS8L1	2.44E-52	0.295129565	0.197	0.02	5.98E-48	Vascular Smooth Muscle	EPS8L1
NEURL1B	3.72E-52	0.421140772	0.285	0.025	9.13E-48	Vascular Smooth Muscle	NEURL1B
LAPTM5	4.41E-52	-0.369841723	0.01	0.174	1.08E-47	Vascular Smooth Muscle	LAPTM5
CYC1	8.31E-52	0.502440102	0.489	0.213	2.04E-47	Vascular Smooth Muscle	CYC1
APBB2	9.13E-52	0.433097225	0.319	0.047	2.24E-47	Vascular Smooth Muscle	APBB2
FERMT2	1.20E-51	0.573812943	0.484	0.11	2.96E-47	Vascular Smooth Muscle	FERMT2
PPP1R3C	1.22E-51	0.281522084	0.187	0.013	2.99E-47	Vascular Smooth Muscle	PPP1R3C
HCST	1.71E-51	-0.384983494	0.005	0.174	4.19E-47	Vascular Smooth Muscle	HCST
SYNE1	2.42E-51	0.65289764	0.58	0.161	5.94E-47	Vascular Smooth Muscle	SYNE1
NUPR1	2.99E-51	0.42768217	0.713	0.324	7.33E-47	Vascular Smooth Muscle	NUPR1
TAGAP	3.68E-51	-0.348481205	0.007	0.203	9.02E-47	Vascular Smooth Muscle	TAGAP
ATP2B4	4.59E-51	0.594250938	0.489	0.103	1.13E-46	Vascular Smooth Muscle	ATP2B4
ARID5A	7.07E-51	0.572248163	0.477	0.12	1.74E-46	Vascular Smooth Muscle	ARID5A
ATP2A2	7.91E-51	0.473161162	0.428	0.159	1.94E-46	Vascular Smooth Muscle	ATP2A2
TRAC	9.86E-51	-0.394785636	0.005	0.15	2.42E-46	Vascular Smooth Muscle	TRAC
SH3BP5	1.42E-50	-0.289019182	0.015	0.214	3.48E-46	Vascular Smooth Muscle	SH3BP5
ENAH	1.62E-50	0.521020344	0.445	0.118	3.97E-46	Vascular Smooth Muscle	ENAH
ABRACL	6.71E-50	-0.253368397	0	0.178	1.65E-45	Vascular Smooth Muscle	ABRACL
HSPB2	1.10E-49	0.351636066	0.248	0.017	2.70E-45	Vascular Smooth Muscle	HSPB2
TRBC2	1.70E-49	-0.352596032	0.002	0.137	4.18E-45	Vascular Smooth Muscle	TRBC2
NR2F2-AS1	2.09E-49	0.334427939	0.221	0.014	5.12E-45	Vascular Smooth Muscle	NR2F2-AS1
EVI2B	2.10E-49	-0.31817733	0.007	0.217	5.16E-45	Vascular Smooth Muscle	EVI2B
RPS8	2.30E-49	0.301496674	0.995	0.916	5.64E-45	Vascular Smooth Muscle	RPS8
LDHB	2.31E-49	0.629025988	0.705	0.321	5.68E-45	Vascular Smooth Muscle	LDHB
RNASET2	3.45E-49	-0.381003291	0.088	0.37	8.46E-45	Vascular Smooth Muscle	RNASET2
IL2RG	5.20E-49	-0.329663177	0.01	0.22	1.28E-44	Vascular Smooth Muscle	IL2RG
CD27	1.14E-48	-0.42704058	0.012	0.258	2.79E-44	Vascular Smooth Muscle	CD27
INPP4B	1.29E-48	0.496016096	0.344	0.043	3.17E-44	Vascular Smooth Muscle	INPP4B
RPL10A	9.88E-48	0.387757797	0.978	0.837	2.43E-43	Vascular Smooth Muscle	RPL10A
HSPB8	1.16E-47	0.378505352	0.253	0.024	2.84E-43	Vascular Smooth Muscle	HSPB8
NTF3	1.30E-47	0.251436963	0.162	0.006	3.20E-43	Vascular Smooth Muscle	NTF3
CLEC2B	1.59E-47	-0.346223311	0.054	0.23	3.90E-43	Vascular Smooth Muscle	CLEC2B
AEBP1	2.75E-47	0.577538085	0.464	0.092	6.75E-43	Vascular Smooth Muscle	AEBP1
ARHGAP42	2.87E-47	0.339027136	0.214	0.02	7.04E-43	Vascular Smooth Muscle	ARHGAP42
ADCY3	3.03E-47	0.387504636	0.275	0.027	7.43E-43	Vascular Smooth Muscle	ADCY3
TUBA1A	3.28E-47	0.80178123	0.855	0.333	8.06E-43	Vascular Smooth Muscle	TUBA1A
FGL2	4.38E-47	-0.365803335	0.01	0.187	1.08E-42	Vascular Smooth Muscle	FGL2
ANO1	6.12E-47	0.355559755	0.253	0.049	1.50E-42	Vascular Smooth Muscle	ANO1
PLCE1	1.85E-46	0.373763738	0.251	0.036	4.54E-42	Vascular Smooth Muscle	PLCE1
ALDOA	1.95E-46	0.478096825	0.811	0.555	4.79E-42	Vascular Smooth Muscle	ALDOA
KIAA0040	1.99E-46	0.451985082	0.376	0.127	4.88E-42	Vascular Smooth Muscle	KIAA0040
SKP1	2.08E-46	0.550933716	0.862	0.553	5.10E-42	Vascular Smooth Muscle	SKP1
GPSM3	2.36E-46	-0.277671282	0.007	0.182	5.81E-42	Vascular Smooth Muscle	GPSM3
ICAM3	2.50E-46	-0.317151719	0.042	0.277	6.13E-42	Vascular Smooth Muscle	ICAM3
FKBP11	3.17E-46	-0.527285116	0.071	0.379	7.79E-42	Vascular Smooth Muscle	FKBP11
CDKN1A	3.82E-46	0.574392267	0.526	0.257	9.37E-42	Vascular Smooth Muscle	CDKN1A
EZR	4.42E-46	-0.402969604	0.135	0.369	1.09E-41	Vascular Smooth Muscle	EZR
EID1	6.27E-46	0.617082264	0.828	0.466	1.54E-41	Vascular Smooth Muscle	EID1
C1QTNF2	7.98E-46	0.405656856	0.287	0.029	1.96E-41	Vascular Smooth Muscle	C1QTNF2
CD2	8.66E-46	-0.348645405	0.005	0.132	2.13E-41	Vascular Smooth Muscle	CD2
TMEM38B	9.64E-46	0.356307398	0.26	0.038	2.37E-41	Vascular Smooth Muscle	TMEM38B
GIMAP7	1.16E-45	-0.366098821	0.015	0.158	2.85E-41	Vascular Smooth Muscle	GIMAP7
BTF3	1.18E-45	0.480931464	0.936	0.692	2.91E-41	Vascular Smooth Muscle	BTF3
ARL4C	1.47E-45	-0.339088998	0.039	0.186	3.62E-41	Vascular Smooth Muscle	ARL4C
F10	1.57E-45	0.484383807	0.381	0.054	3.85E-41	Vascular Smooth Muscle	F10
PDLIM7	1.66E-45	0.452288715	0.337	0.056	4.08E-41	Vascular Smooth Muscle	PDLIM7
ATP5G3	1.83E-45	0.493551796	0.727	0.441	4.49E-41	Vascular Smooth Muscle	ATP5G3
TP53INP2	4.11E-45	0.280923532	0.199	0.027	1.01E-40	Vascular Smooth Muscle	TP53INP2
NR4A1	4.72E-45	0.541893441	0.641	0.395	1.16E-40	Vascular Smooth Muscle	NR4A1
DUSP2	6.52E-45	-0.446854672	0.057	0.252	1.60E-40	Vascular Smooth Muscle	DUSP2
CD3D	6.84E-45	-0.344449606	0.007	0.135	1.68E-40	Vascular Smooth Muscle	CD3D
RPL3	1.03E-44	0.259174277	0.995	0.933	2.54E-40	Vascular Smooth Muscle	RPL3
COTL1	1.13E-44	-0.294209129	0.027	0.158	2.78E-40	Vascular Smooth Muscle	COTL1
CCDC107	1.63E-44	0.520200349	0.558	0.257	4.01E-40	Vascular Smooth Muscle	CCDC107
JUNB	2.23E-44	0.517088058	0.912	0.718	5.48E-40	Vascular Smooth Muscle	JUNB
CCL2	2.61E-44	0.792200952	0.42	0.082	6.41E-40	Vascular Smooth Muscle	CCL2
SEC11C	2.71E-44	-0.575861174	0.275	0.519	6.66E-40	Vascular Smooth Muscle	SEC11C
SLC25A3	4.04E-44	0.53227841	0.813	0.505	9.91E-40	Vascular Smooth Muscle	SLC25A3
ANKRD29	4.58E-44	0.505942625	0.393	0.062	1.12E-39	Vascular Smooth Muscle	ANKRD29
CELF2	6.30E-44	-0.265971907	0.022	0.184	1.55E-39	Vascular Smooth Muscle	CELF2
RHOH	1.01E-43	-0.25746464	0	0.151	2.48E-39	Vascular Smooth Muscle	RHOH
TSHZ2	1.16E-43	-0.277642788	0.01	0.187	2.84E-39	Vascular Smooth Muscle	TSHZ2
C9orf3	1.27E-43	0.520152552	0.42	0.086	3.12E-39	Vascular Smooth Muscle	C9orf3
CD53	2.15E-43	-0.295540308	0.015	0.196	5.29E-39	Vascular Smooth Muscle	CD53
PDE4B	2.47E-43	-0.279089905	0.01	0.196	6.07E-39	Vascular Smooth Muscle	PDE4B
CD79A	2.82E-43	-0.486131794	0.015	0.255	6.91E-39	Vascular Smooth Muscle	CD79A
ADAP2	3.22E-43	0.317496429	0.224	0.022	7.91E-39	Vascular Smooth Muscle	ADAP2
SLIT3	6.33E-43	0.488853904	0.398	0.09	1.55E-38	Vascular Smooth Muscle	SLIT3
BIRC3	8.57E-43	-0.33613931	0.027	0.209	2.11E-38	Vascular Smooth Muscle	BIRC3
HLA-DMA	8.59E-43	-0.329017637	0.027	0.211	2.11E-38	Vascular Smooth Muscle	HLA-DMA
FTH1	8.75E-43	0.356906286	0.993	0.901	2.15E-38	Vascular Smooth Muscle	FTH1
CRTAP	1.07E-42	0.492520838	0.435	0.146	2.63E-38	Vascular Smooth Muscle	CRTAP
TNFAIP8L3	1.39E-42	0.267442689	0.179	0.009	3.40E-38	Vascular Smooth Muscle	TNFAIP8L3
TSC22D3	1.90E-42	-0.391284762	0.31	0.484	4.67E-38	Vascular Smooth Muscle	TSC22D3
MSRB2	2.13E-42	0.412395698	0.4	0.153	5.23E-38	Vascular Smooth Muscle	MSRB2
CTSC	2.68E-42	-0.286625787	0.034	0.214	6.58E-38	Vascular Smooth Muscle	CTSC
MRPS6	2.91E-42	0.543849563	0.523	0.184	7.16E-38	Vascular Smooth Muscle	MRPS6
VDAC2	3.36E-42	0.507081574	0.624	0.33	8.26E-38	Vascular Smooth Muscle	VDAC2
SERTAD1	4.40E-42	0.627273032	0.59	0.241	1.08E-37	Vascular Smooth Muscle	SERTAD1
FRY	5.21E-42	0.377633703	0.263	0.027	1.28E-37	Vascular Smooth Muscle	FRY
C10orf10	5.57E-42	0.586460326	0.371	0.072	1.37E-37	Vascular Smooth Muscle	C10orf10
CYCS	8.05E-42	0.538225994	0.688	0.406	1.98E-37	Vascular Smooth Muscle	CYCS
TPD52	8.51E-42	-0.263090911	0.029	0.256	2.09E-37	Vascular Smooth Muscle	TPD52
STK4	8.89E-42	-0.317209054	0.088	0.295	2.18E-37	Vascular Smooth Muscle	STK4
FYB	1.11E-41	-0.287394264	0.01	0.126	2.74E-37	Vascular Smooth Muscle	FYB
IER5L	1.31E-41	0.608788756	0.536	0.156	3.21E-37	Vascular Smooth Muscle	IER5L
YWHAQ	1.55E-41	0.58183568	0.688	0.332	3.79E-37	Vascular Smooth Muscle	YWHAQ
ROCK2	1.87E-41	0.504140143	0.474	0.164	4.59E-37	Vascular Smooth Muscle	ROCK2
NUCKS1	1.93E-41	0.593761676	0.791	0.425	4.73E-37	Vascular Smooth Muscle	NUCKS1
COX8A	2.21E-41	0.507437705	0.686	0.39	5.42E-37	Vascular Smooth Muscle	COX8A
CFH	2.80E-41	-0.488845715	0.022	0.168	6.86E-37	Vascular Smooth Muscle	CFH
HLA-DQB1	3.18E-41	-0.374246341	0.027	0.196	7.81E-37	Vascular Smooth Muscle	HLA-DQB1
NTRK3	3.34E-41	0.353845128	0.246	0.023	8.20E-37	Vascular Smooth Muscle	NTRK3
BTG2	4.97E-41	0.508364044	0.84	0.586	1.22E-36	Vascular Smooth Muscle	BTG2
APBB1IP	5.21E-41	-0.265549637	0.005	0.151	1.28E-36	Vascular Smooth Muscle	APBB1IP
EMB	5.91E-41	-0.27123292	0.007	0.184	1.45E-36	Vascular Smooth Muscle	EMB
KLHDC8B	6.24E-41	0.381703224	0.285	0.044	1.53E-36	Vascular Smooth Muscle	KLHDC8B
LINC01197	6.77E-41	0.301322255	0.201	0.014	1.66E-36	Vascular Smooth Muscle	LINC01197
UTRN	8.20E-41	0.588563468	0.572	0.209	2.01E-36	Vascular Smooth Muscle	UTRN
NDUFS8	1.08E-40	0.44091401	0.543	0.283	2.65E-36	Vascular Smooth Muscle	NDUFS8
UQCRH	1.13E-40	0.420065824	0.715	0.497	2.76E-36	Vascular Smooth Muscle	UQCRH
DMD	1.28E-40	0.330216039	0.231	0.058	3.14E-36	Vascular Smooth Muscle	DMD
MBNL1-AS1	1.65E-40	0.299265205	0.189	0.014	4.06E-36	Vascular Smooth Muscle	MBNL1-AS1
ELF1	1.92E-40	-0.286595225	0.098	0.29	4.72E-36	Vascular Smooth Muscle	ELF1
S100A6	2.01E-40	0.586042823	0.956	0.67	4.95E-36	Vascular Smooth Muscle	S100A6
CD3G	2.06E-40	-0.271097046	0.002	0.109	5.06E-36	Vascular Smooth Muscle	CD3G
CD3E	2.26E-40	-0.290662323	0.01	0.123	5.55E-36	Vascular Smooth Muscle	CD3E
HLA-DQA1	2.27E-40	-0.401653889	0.012	0.161	5.58E-36	Vascular Smooth Muscle	HLA-DQA1
SYPL1	4.74E-40	0.552607255	0.636	0.276	1.16E-35	Vascular Smooth Muscle	SYPL1
ATP5G2	4.76E-40	0.441166631	0.835	0.591	1.17E-35	Vascular Smooth Muscle	ATP5G2
ACAP1	5.25E-40	-0.295327374	0.015	0.182	1.29E-35	Vascular Smooth Muscle	ACAP1
CD44	5.29E-40	-0.338800783	0.221	0.449	1.30E-35	Vascular Smooth Muscle	CD44
UCP2	5.46E-40	-0.258898521	0.01	0.176	1.34E-35	Vascular Smooth Muscle	UCP2
PIK3R1	6.10E-40	-0.319925524	0.076	0.252	1.50E-35	Vascular Smooth Muscle	PIK3R1
INPP5A	1.31E-39	0.26601954	0.182	0.024	3.21E-35	Vascular Smooth Muscle	INPP5A
RPS7	1.35E-39	0.324154475	0.985	0.877	3.31E-35	Vascular Smooth Muscle	RPS7
SIVA1	1.50E-39	0.484431658	0.604	0.329	3.68E-35	Vascular Smooth Muscle	SIVA1
ECM2	2.27E-39	0.420278988	0.292	0.037	5.57E-35	Vascular Smooth Muscle	ECM2
SLMAP	2.79E-39	0.381430824	0.29	0.08	6.84E-35	Vascular Smooth Muscle	SLMAP
TNFAIP3	2.87E-39	-0.388875132	0.084	0.256	7.03E-35	Vascular Smooth Muscle	TNFAIP3
WDR1	2.87E-39	0.483520975	0.447	0.153	7.04E-35	Vascular Smooth Muscle	WDR1
MYC	3.21E-39	0.622565737	0.432	0.122	7.89E-35	Vascular Smooth Muscle	MYC
SMIM10	3.21E-39	0.372768789	0.297	0.044	7.89E-35	Vascular Smooth Muscle	SMIM10
ITGA6	3.86E-39	-0.303270996	0.022	0.227	9.48E-35	Vascular Smooth Muscle	ITGA6
ARHGDIB	4.52E-39	-0.261880497	0.224	0.392	1.11E-34	Vascular Smooth Muscle	ARHGDIB
RPL8	6.93E-39	0.258161524	0.995	0.919	1.70E-34	Vascular Smooth Muscle	RPL8
NUCB2	8.93E-39	-0.518018762	0.182	0.486	2.19E-34	Vascular Smooth Muscle	NUCB2
ATP5D	1.04E-38	0.389926246	0.708	0.513	2.55E-34	Vascular Smooth Muscle	ATP5D
HMGB1	1.08E-38	0.476888969	0.929	0.68	2.65E-34	Vascular Smooth Muscle	HMGB1
SAMSN1	1.15E-38	-0.293877721	0.007	0.142	2.82E-34	Vascular Smooth Muscle	SAMSN1
MZB1	1.78E-38	-0.670645192	0.032	0.282	4.36E-34	Vascular Smooth Muscle	MZB1
PSMB9	2.13E-38	-0.263079825	0.145	0.32	5.22E-34	Vascular Smooth Muscle	PSMB9
CPED1	2.14E-38	0.39194607	0.287	0.035	5.26E-34	Vascular Smooth Muscle	CPED1
SPINT2	2.36E-38	-0.493032131	0.052	0.317	5.80E-34	Vascular Smooth Muscle	SPINT2
DUSP1	2.39E-38	-0.316315434	0.58	0.657	5.87E-34	Vascular Smooth Muscle	DUSP1
LTB	2.41E-38	-0.343802454	0.01	0.132	5.93E-34	Vascular Smooth Muscle	LTB
CBFA2T3	2.76E-38	0.293279226	0.229	0.046	6.77E-34	Vascular Smooth Muscle	CBFA2T3
DAAM2	3.03E-38	0.281269895	0.197	0.02	7.45E-34	Vascular Smooth Muscle	DAAM2
PTEN	3.31E-38	0.490461637	0.447	0.152	8.12E-34	Vascular Smooth Muscle	PTEN
CSDE1	3.99E-38	0.472428367	0.688	0.42	9.79E-34	Vascular Smooth Muscle	CSDE1
CD9	4.00E-38	0.499753344	0.83	0.47	9.81E-34	Vascular Smooth Muscle	CD9
MRPL32	4.13E-38	0.457850607	0.432	0.17	1.01E-33	Vascular Smooth Muscle	MRPL32
FAM129A	7.19E-38	0.476843342	0.467	0.181	1.76E-33	Vascular Smooth Muscle	FAM129A
SORBS1	7.85E-38	0.296803962	0.199	0.023	1.93E-33	Vascular Smooth Muscle	SORBS1
COX14	1.00E-37	0.453214631	0.521	0.251	2.46E-33	Vascular Smooth Muscle	COX14
XBP1	1.51E-37	-0.591449386	0.29	0.566	3.71E-33	Vascular Smooth Muscle	XBP1
MT-ATP8	1.61E-37	0.42973514	0.58	0.344	3.94E-33	Vascular Smooth Muscle	MT-ATP8
MT-ND4L	2.67E-37	0.39167052	0.875	0.644	6.55E-33	Vascular Smooth Muscle	MT-ND4L
RGS2	2.72E-37	-0.336931132	0.049	0.229	6.68E-33	Vascular Smooth Muscle	RGS2
HLA-DRB5	3.36E-37	-0.335706579	0.02	0.154	8.26E-33	Vascular Smooth Muscle	HLA-DRB5
OLFML2A	3.57E-37	0.380455977	0.29	0.039	8.76E-33	Vascular Smooth Muscle	OLFML2A
RPS5	3.75E-37	0.347258994	0.966	0.823	9.22E-33	Vascular Smooth Muscle	RPS5
LIMD2	5.70E-37	-0.263873275	0.015	0.158	1.40E-32	Vascular Smooth Muscle	LIMD2
EBF1	6.07E-37	0.499570262	0.396	0.073	1.49E-32	Vascular Smooth Muscle	EBF1
SERPING1	6.66E-37	0.440559806	0.548	0.18	1.64E-32	Vascular Smooth Muscle	SERPING1
FAU	9.08E-37	0.322216656	0.98	0.854	2.23E-32	Vascular Smooth Muscle	FAU
TUBA4A	9.94E-37	-0.281832171	0.064	0.255	2.44E-32	Vascular Smooth Muscle	TUBA4A
ARHGAP17	1.05E-36	0.365869008	0.27	0.05	2.57E-32	Vascular Smooth Muscle	ARHGAP17
CLEC2D	1.11E-36	-0.25553243	0.007	0.123	2.72E-32	Vascular Smooth Muscle	CLEC2D
C3orf70	1.11E-36	0.263206921	0.192	0.031	2.73E-32	Vascular Smooth Muscle	C3orf70
NT5C3B	1.12E-36	0.350842317	0.297	0.096	2.75E-32	Vascular Smooth Muscle	NT5C3B
CTGF	1.40E-36	0.640078437	0.43	0.093	3.44E-32	Vascular Smooth Muscle	CTGF
IL7R	1.52E-36	-0.307743005	0	0.101	3.72E-32	Vascular Smooth Muscle	IL7R
CCL5	1.84E-36	-0.502855877	0.015	0.154	4.51E-32	Vascular Smooth Muscle	CCL5
DYNLL1	2.24E-36	0.492701839	0.872	0.59	5.50E-32	Vascular Smooth Muscle	DYNLL1
OSBPL1A	2.81E-36	0.454887468	0.405	0.126	6.89E-32	Vascular Smooth Muscle	OSBPL1A
PECAM1	5.51E-36	-0.330826909	0.015	0.177	1.35E-31	Vascular Smooth Muscle	PECAM1
HMGN2	6.64E-36	0.486578544	0.722	0.439	1.63E-31	Vascular Smooth Muscle	HMGN2
RPS16	6.65E-36	0.3216894	0.973	0.856	1.63E-31	Vascular Smooth Muscle	RPS16
CHCHD2	8.40E-36	0.421356104	0.882	0.647	2.06E-31	Vascular Smooth Muscle	CHCHD2
EMP3	8.41E-36	-0.335957226	0.256	0.451	2.06E-31	Vascular Smooth Muscle	EMP3
ID3	8.94E-36	0.639455777	0.634	0.212	2.20E-31	Vascular Smooth Muscle	ID3
RPL9	1.00E-35	0.315479527	0.98	0.877	2.46E-31	Vascular Smooth Muscle	RPL9
ADCY6	1.05E-35	0.27387373	0.187	0.032	2.59E-31	Vascular Smooth Muscle	ADCY6
SHFM1	1.49E-35	0.464512795	0.627	0.365	3.66E-31	Vascular Smooth Muscle	SHFM1
NFIL3	1.49E-35	0.46683312	0.354	0.102	3.66E-31	Vascular Smooth Muscle	NFIL3
SERPINH1	1.84E-35	0.549945081	0.445	0.109	4.51E-31	Vascular Smooth Muscle	SERPINH1
ARL6IP4	1.94E-35	0.451214663	0.722	0.468	4.77E-31	Vascular Smooth Muscle	ARL6IP4
NDUFB9	2.51E-35	0.483615664	0.568	0.283	6.16E-31	Vascular Smooth Muscle	NDUFB9
LMNA	4.27E-35	0.57206312	0.902	0.542	1.05E-30	Vascular Smooth Muscle	LMNA
LRRC32	4.79E-35	0.365430254	0.275	0.036	1.18E-30	Vascular Smooth Muscle	LRRC32
ECI1	6.71E-35	0.36200071	0.396	0.208	1.65E-30	Vascular Smooth Muscle	ECI1
RNASEH2C	1.25E-34	0.398912424	0.445	0.245	3.06E-30	Vascular Smooth Muscle	RNASEH2C
MT1A	1.58E-34	0.286086203	0.167	0.012	3.87E-30	Vascular Smooth Muscle	MT1A
DERL3	1.64E-34	-0.544639755	0.029	0.273	4.02E-30	Vascular Smooth Muscle	DERL3
PSMB6	2.06E-34	0.441552474	0.58	0.341	5.06E-30	Vascular Smooth Muscle	PSMB6
HLA-DPB1	2.12E-34	-0.38282936	0.172	0.274	5.21E-30	Vascular Smooth Muscle	HLA-DPB1
MAP7D3	2.15E-34	0.389536404	0.31	0.063	5.28E-30	Vascular Smooth Muscle	MAP7D3
SELENBP1	2.45E-34	0.388330501	0.339	0.103	6.00E-30	Vascular Smooth Muscle	SELENBP1
SERPINF1	2.59E-34	0.417458705	0.413	0.111	6.36E-30	Vascular Smooth Muscle	SERPINF1
PNRC1	2.60E-34	0.533179557	0.902	0.607	6.39E-30	Vascular Smooth Muscle	PNRC1
TGFBI	2.64E-34	0.434437515	0.339	0.058	6.49E-30	Vascular Smooth Muscle	TGFBI
NDUFAB1	2.92E-34	0.403442755	0.526	0.317	7.17E-30	Vascular Smooth Muscle	NDUFAB1
LMO4	3.93E-34	0.422617921	0.516	0.305	9.65E-30	Vascular Smooth Muscle	LMO4
ST6GALNAC6	5.55E-34	0.391420513	0.329	0.083	1.36E-29	Vascular Smooth Muscle	ST6GALNAC6
TPPP3	7.04E-34	0.482425748	0.361	0.064	1.73E-29	Vascular Smooth Muscle	TPPP3
ANGPTL4	8.38E-34	0.261427937	0.167	0.02	2.06E-29	Vascular Smooth Muscle	ANGPTL4
TNFRSF12A	9.22E-34	0.374783044	0.275	0.053	2.26E-29	Vascular Smooth Muscle	TNFRSF12A
CAMK2G	9.32E-34	0.364632584	0.29	0.063	2.29E-29	Vascular Smooth Muscle	CAMK2G
SFRP1	1.02E-33	-0.350753187	0.01	0.175	2.51E-29	Vascular Smooth Muscle	SFRP1
CD55	1.07E-33	-0.258769787	0.088	0.281	2.62E-29	Vascular Smooth Muscle	CD55
RPL14	1.18E-33	0.280628747	0.978	0.888	2.90E-29	Vascular Smooth Muscle	RPL14
PLCL1	1.49E-33	0.264278274	0.182	0.021	3.66E-29	Vascular Smooth Muscle	PLCL1
NDUFS5	1.88E-33	0.41582572	0.673	0.459	4.61E-29	Vascular Smooth Muscle	NDUFS5
RSU1	1.92E-33	0.413853027	0.371	0.116	4.72E-29	Vascular Smooth Muscle	RSU1
CCNI	1.95E-33	0.505186278	0.796	0.526	4.78E-29	Vascular Smooth Muscle	CCNI
SDF2L1	2.24E-33	-0.364839583	0.115	0.365	5.50E-29	Vascular Smooth Muscle	SDF2L1
NDUFA12	2.86E-33	0.456701458	0.555	0.296	7.02E-29	Vascular Smooth Muscle	NDUFA12
TNFRSF17	3.08E-33	-0.29238591	0.007	0.195	7.55E-29	Vascular Smooth Muscle	TNFRSF17
HSPB6	4.18E-33	0.369447177	0.246	0.028	1.03E-28	Vascular Smooth Muscle	HSPB6
PACSIN2	5.02E-33	0.3955437	0.307	0.083	1.23E-28	Vascular Smooth Muscle	PACSIN2
SERP1	5.41E-33	-0.399852838	0.359	0.586	1.33E-28	Vascular Smooth Muscle	SERP1
PLPP5	5.66E-33	-0.262094613	0.079	0.3	1.39E-28	Vascular Smooth Muscle	PLPP5
ZFP36L1	1.66E-32	0.613145379	0.838	0.445	4.07E-28	Vascular Smooth Muscle	ZFP36L1
EIF3K	2.28E-32	0.45628574	0.769	0.527	5.59E-28	Vascular Smooth Muscle	EIF3K
LY6E	3.15E-32	-0.272074631	0.201	0.353	7.73E-28	Vascular Smooth Muscle	LY6E
MGST1	3.84E-32	-0.338170796	0.017	0.195	9.43E-28	Vascular Smooth Muscle	MGST1
SVIL	4.54E-32	0.435300422	0.373	0.106	1.11E-27	Vascular Smooth Muscle	SVIL
PEBP1	6.50E-32	0.411554829	0.84	0.577	1.60E-27	Vascular Smooth Muscle	PEBP1
MIR22HG	9.76E-32	0.374245718	0.327	0.118	2.40E-27	Vascular Smooth Muscle	MIR22HG
PTN	1.15E-31	0.441929864	0.314	0.086	2.83E-27	Vascular Smooth Muscle	PTN
RPS3A	1.98E-31	0.283023915	0.998	0.912	4.87E-27	Vascular Smooth Muscle	RPS3A
PARK7	2.09E-31	0.443472251	0.742	0.48	5.13E-27	Vascular Smooth Muscle	PARK7
GNAI1	2.17E-31	0.289523565	0.221	0.025	5.32E-27	Vascular Smooth Muscle	GNAI1
AL928768.3	2.20E-31	-0.526029884	0.012	0.213	5.41E-27	Vascular Smooth Muscle	AL928768.3
RABGAP1	2.75E-31	0.358510961	0.283	0.084	6.75E-27	Vascular Smooth Muscle	RABGAP1
COX4I1	3.29E-31	0.405074702	0.88	0.66	8.09E-27	Vascular Smooth Muscle	COX4I1
AXL	4.16E-31	0.38950326	0.29	0.043	1.02E-26	Vascular Smooth Muscle	AXL
NME4	4.70E-31	0.321197392	0.369	0.187	1.15E-26	Vascular Smooth Muscle	NME4
RAMP2	4.96E-31	-0.307440865	0.02	0.136	1.22E-26	Vascular Smooth Muscle	RAMP2
HYI	5.13E-31	0.275307229	0.292	0.161	1.26E-26	Vascular Smooth Muscle	HYI
RAB34	5.25E-31	0.459670753	0.408	0.103	1.29E-26	Vascular Smooth Muscle	RAB34
CHURC1	6.25E-31	0.503605597	0.506	0.217	1.54E-26	Vascular Smooth Muscle	CHURC1
GAPDH	7.18E-31	0.349156191	0.941	0.781	1.76E-26	Vascular Smooth Muscle	GAPDH
BAG1	8.36E-31	0.393663156	0.45	0.236	2.05E-26	Vascular Smooth Muscle	BAG1
NFKBIA	9.72E-31	-0.304543705	0.398	0.527	2.39E-26	Vascular Smooth Muscle	NFKBIA
ZEB2	1.57E-30	0.522269462	0.486	0.123	3.85E-26	Vascular Smooth Muscle	ZEB2
ANAPC11	1.69E-30	0.398997993	0.555	0.322	4.14E-26	Vascular Smooth Muscle	ANAPC11
FARP1	2.32E-30	0.304744223	0.268	0.099	5.69E-26	Vascular Smooth Muscle	FARP1
COL6A1	3.69E-30	0.421506044	0.459	0.135	9.07E-26	Vascular Smooth Muscle	COL6A1
JCHAIN	3.80E-30	-0.90787783	0.327	0.548	9.32E-26	Vascular Smooth Muscle	JCHAIN
UQCR11	4.43E-30	0.358069948	0.592	0.431	1.09E-25	Vascular Smooth Muscle	UQCR11
SBDS	4.95E-30	0.513895787	0.686	0.383	1.21E-25	Vascular Smooth Muscle	SBDS
ATP5A1	5.18E-30	0.39961798	0.545	0.331	1.27E-25	Vascular Smooth Muscle	ATP5A1
ATP5H	5.36E-30	0.400710447	0.602	0.375	1.32E-25	Vascular Smooth Muscle	ATP5H
NDUFS6	5.45E-30	0.381376621	0.57	0.364	1.34E-25	Vascular Smooth Muscle	NDUFS6
C7orf50	5.89E-30	0.367449521	0.415	0.214	1.45E-25	Vascular Smooth Muscle	C7orf50
NDN	6.96E-30	0.458179113	0.4	0.086	1.71E-25	Vascular Smooth Muscle	NDN
FOSB	9.35E-30	0.462812691	0.862	0.642	2.30E-25	Vascular Smooth Muscle	FOSB
LTBP4	1.26E-29	-0.250679161	0.032	0.164	3.09E-25	Vascular Smooth Muscle	LTBP4
PHPT1	1.27E-29	0.339526357	0.6	0.421	3.13E-25	Vascular Smooth Muscle	PHPT1
PICALM	1.34E-29	0.414569936	0.381	0.129	3.28E-25	Vascular Smooth Muscle	PICALM
DKK3	2.75E-29	0.375170952	0.278	0.043	6.75E-25	Vascular Smooth Muscle	DKK3
ARL3	3.79E-29	0.40004337	0.383	0.133	9.30E-25	Vascular Smooth Muscle	ARL3
COL12A1	5.00E-29	0.314879158	0.214	0.026	1.23E-24	Vascular Smooth Muscle	COL12A1
RPL15	8.81E-29	0.252218954	0.993	0.91	2.16E-24	Vascular Smooth Muscle	RPL15
FRMD3	1.15E-28	0.254073196	0.162	0.015	2.83E-24	Vascular Smooth Muscle	FRMD3
RELL1	1.75E-28	0.275966077	0.194	0.027	4.29E-24	Vascular Smooth Muscle	RELL1
NDRG2	1.80E-28	0.318022437	0.545	0.268	4.42E-24	Vascular Smooth Muscle	NDRG2
SOD1	1.85E-28	0.552847825	0.776	0.426	4.53E-24	Vascular Smooth Muscle	SOD1
ESD	3.18E-28	0.492691612	0.541	0.229	7.82E-24	Vascular Smooth Muscle	ESD
CRELD2	4.03E-28	-0.257329896	0.108	0.318	9.90E-24	Vascular Smooth Muscle	CRELD2
WBP5	5.11E-28	0.418526824	0.4	0.161	1.26E-23	Vascular Smooth Muscle	WBP5
CCL8	6.64E-28	0.377257169	0.123	0.008	1.63E-23	Vascular Smooth Muscle	CCL8
GPR183	7.26E-28	-0.263123858	0.025	0.123	1.78E-23	Vascular Smooth Muscle	GPR183
MYDGF	7.42E-28	-0.34385674	0.221	0.452	1.82E-23	Vascular Smooth Muscle	MYDGF
ATP5J	1.28E-27	0.376099759	0.7	0.493	3.15E-23	Vascular Smooth Muscle	ATP5J
INF2	1.90E-27	0.271773867	0.204	0.046	4.67E-23	Vascular Smooth Muscle	INF2
APOE	2.12E-27	0.5700137	0.339	0.084	5.21E-23	Vascular Smooth Muscle	APOE
RARRES2	2.26E-27	0.30070542	0.359	0.113	5.55E-23	Vascular Smooth Muscle	RARRES2
RAB13	2.39E-27	0.420246022	0.494	0.205	5.88E-23	Vascular Smooth Muscle	RAB13
CFD	2.44E-27	-0.534451642	0.037	0.166	5.98E-23	Vascular Smooth Muscle	CFD
TRIP6	2.53E-27	0.333792324	0.29	0.087	6.21E-23	Vascular Smooth Muscle	TRIP6
SLIRP	2.77E-27	0.334280828	0.388	0.225	6.79E-23	Vascular Smooth Muscle	SLIRP
ZNF703	3.74E-27	0.308184708	0.246	0.05	9.17E-23	Vascular Smooth Muscle	ZNF703
SPCS3	4.23E-27	-0.318905845	0.199	0.425	1.04E-22	Vascular Smooth Muscle	SPCS3
COX7C	4.87E-27	0.365749712	0.816	0.617	1.19E-22	Vascular Smooth Muscle	COX7C
RBBP7	5.32E-27	0.400832836	0.437	0.199	1.31E-22	Vascular Smooth Muscle	RBBP7
NDUFA11	5.61E-27	0.357521844	0.59	0.408	1.38E-22	Vascular Smooth Muscle	NDUFA11
DLX5	7.46E-27	0.264893182	0.174	0.02	1.83E-22	Vascular Smooth Muscle	DLX5
FAM127B	7.63E-27	0.335740853	0.312	0.112	1.87E-22	Vascular Smooth Muscle	FAM127B
AIG1	7.90E-27	0.325299353	0.354	0.179	1.94E-22	Vascular Smooth Muscle	AIG1
DPT	8.45E-27	-0.346613838	0.012	0.113	2.07E-22	Vascular Smooth Muscle	DPT
RBFOX2	8.59E-27	0.360879572	0.31	0.08	2.11E-22	Vascular Smooth Muscle	RBFOX2
NGFRAP1	1.17E-26	0.408338884	0.445	0.176	2.88E-22	Vascular Smooth Muscle	NGFRAP1
RASAL2	1.18E-26	0.332510712	0.256	0.048	2.90E-22	Vascular Smooth Muscle	RASAL2
ANKRD28	1.39E-26	-0.258863003	0.076	0.249	3.41E-22	Vascular Smooth Muscle	ANKRD28
HERPUD1	1.50E-26	-0.387376166	0.351	0.527	3.69E-22	Vascular Smooth Muscle	HERPUD1
PPP1R15A	1.67E-26	0.505298765	0.808	0.539	4.10E-22	Vascular Smooth Muscle	PPP1R15A
RPL21	1.82E-26	0.327792434	0.983	0.861	4.46E-22	Vascular Smooth Muscle	RPL21
FAM46C	1.84E-26	-0.281012376	0.101	0.289	4.52E-22	Vascular Smooth Muscle	FAM46C
C1S	2.45E-26	-0.282021331	0.052	0.127	6.01E-22	Vascular Smooth Muscle	C1S
NMD3	2.98E-26	0.342297884	0.278	0.08	7.33E-22	Vascular Smooth Muscle	NMD3
C3	2.99E-26	-0.275908773	0.012	0.107	7.33E-22	Vascular Smooth Muscle	C3
FIS1	3.10E-26	0.39540627	0.607	0.396	7.61E-22	Vascular Smooth Muscle	FIS1
APOD	4.26E-26	-0.474434482	0.025	0.141	1.05E-21	Vascular Smooth Muscle	APOD
HSPA1A	5.48E-26	0.468567965	0.919	0.685	1.35E-21	Vascular Smooth Muscle	HSPA1A
NDUFS7	7.03E-26	0.370756368	0.425	0.241	1.73E-21	Vascular Smooth Muscle	NDUFS7
PSMC3	1.00E-25	0.360337254	0.413	0.22	2.46E-21	Vascular Smooth Muscle	PSMC3
UQCRC1	1.01E-25	0.311385045	0.317	0.152	2.47E-21	Vascular Smooth Muscle	UQCRC1
LAPTM4A	1.13E-25	0.488162744	0.781	0.465	2.78E-21	Vascular Smooth Muscle	LAPTM4A
TSPAN3	1.19E-25	0.311923131	0.364	0.213	2.93E-21	Vascular Smooth Muscle	TSPAN3
FBLN1	1.21E-25	-0.299148521	0.022	0.104	2.96E-21	Vascular Smooth Muscle	FBLN1
AP2M1	1.36E-25	0.446626592	0.526	0.271	3.34E-21	Vascular Smooth Muscle	AP2M1
PTPRK	2.12E-25	0.284589958	0.221	0.052	5.21E-21	Vascular Smooth Muscle	PTPRK
RAC1	2.24E-25	0.482394736	0.774	0.479	5.50E-21	Vascular Smooth Muscle	RAC1
IFT81	2.30E-25	0.256582864	0.177	0.036	5.64E-21	Vascular Smooth Muscle	IFT81
PNMA1	2.81E-25	0.311120165	0.251	0.047	6.89E-21	Vascular Smooth Muscle	PNMA1
PSMB1	2.90E-25	0.410427414	0.698	0.465	7.11E-21	Vascular Smooth Muscle	PSMB1
KTN1	4.31E-25	0.464428285	0.681	0.39	1.06E-20	Vascular Smooth Muscle	KTN1
MXI1	5.34E-25	0.364953095	0.359	0.138	1.31E-20	Vascular Smooth Muscle	MXI1
PCOLCE	5.35E-25	0.360983288	0.356	0.098	1.31E-20	Vascular Smooth Muscle	PCOLCE
IFITM2	5.39E-25	0.64071793	0.732	0.298	1.32E-20	Vascular Smooth Muscle	IFITM2
RPL23A	5.67E-25	0.299057094	0.978	0.865	1.39E-20	Vascular Smooth Muscle	RPL23A
LEPROT	6.06E-25	0.526896397	0.602	0.249	1.49E-20	Vascular Smooth Muscle	LEPROT
SSR3	6.13E-25	-0.336823442	0.246	0.461	1.50E-20	Vascular Smooth Muscle	SSR3
C20orf27	6.85E-25	0.362046751	0.285	0.069	1.68E-20	Vascular Smooth Muscle	C20orf27
ACTG1	7.91E-25	0.420429043	0.968	0.747	1.94E-20	Vascular Smooth Muscle	ACTG1
KIF13A	8.19E-25	0.305208257	0.236	0.057	2.01E-20	Vascular Smooth Muscle	KIF13A
NDUFB2	8.24E-25	0.383118148	0.622	0.41	2.02E-20	Vascular Smooth Muscle	NDUFB2
NDUFA5	9.23E-25	0.394855337	0.518	0.285	2.27E-20	Vascular Smooth Muscle	NDUFA5
AZGP1	1.03E-24	-0.752597023	0.189	0.395	2.53E-20	Vascular Smooth Muscle	AZGP1
CNBP	1.40E-24	0.462578757	0.754	0.467	3.45E-20	Vascular Smooth Muscle	CNBP
RPL27A	1.69E-24	0.350538604	0.953	0.763	4.15E-20	Vascular Smooth Muscle	RPL27A
TUBA1B	2.11E-24	0.491997732	0.808	0.517	5.18E-20	Vascular Smooth Muscle	TUBA1B
GRK5	2.33E-24	0.27773789	0.204	0.036	5.71E-20	Vascular Smooth Muscle	GRK5
PTGIR	2.54E-24	0.260663504	0.179	0.019	6.23E-20	Vascular Smooth Muscle	PTGIR
RNASE1	2.67E-24	-0.278483843	0.012	0.126	6.57E-20	Vascular Smooth Muscle	RNASE1
THRA	3.02E-24	0.335178519	0.283	0.078	7.42E-20	Vascular Smooth Muscle	THRA
NACA	3.11E-24	0.281892016	0.983	0.857	7.63E-20	Vascular Smooth Muscle	NACA
PPP2R5A	3.28E-24	0.367065529	0.329	0.111	8.06E-20	Vascular Smooth Muscle	PPP2R5A
ALKBH7	3.31E-24	0.336130783	0.511	0.332	8.12E-20	Vascular Smooth Muscle	ALKBH7
PCYOX1	3.70E-24	0.337127429	0.351	0.167	9.07E-20	Vascular Smooth Muscle	PCYOX1
MALAT1	4.30E-24	0.351070968	1	0.854	1.06E-19	Vascular Smooth Muscle	MALAT1
FBXO32	4.65E-24	0.341045658	0.285	0.076	1.14E-19	Vascular Smooth Muscle	FBXO32
SERTAD3	6.36E-24	0.348595763	0.302	0.109	1.56E-19	Vascular Smooth Muscle	SERTAD3
KRT18	6.93E-24	-0.394702181	0.039	0.216	1.70E-19	Vascular Smooth Muscle	KRT18
H1F0	8.83E-24	0.355700359	0.349	0.141	2.17E-19	Vascular Smooth Muscle	H1F0
KRT8	9.03E-24	-0.327465088	0.017	0.168	2.22E-19	Vascular Smooth Muscle	KRT8
NME3	9.26E-24	0.392532406	0.536	0.307	2.27E-19	Vascular Smooth Muscle	NME3
NDUFA13	1.08E-23	0.370819725	0.545	0.336	2.65E-19	Vascular Smooth Muscle	NDUFA13
CD24	1.17E-23	-0.635654864	0.111	0.337	2.88E-19	Vascular Smooth Muscle	CD24
SUMO2	2.17E-23	0.443479687	0.826	0.566	5.33E-19	Vascular Smooth Muscle	SUMO2
OSBPL9	2.49E-23	0.329936595	0.31	0.115	6.11E-19	Vascular Smooth Muscle	OSBPL9
ATP5C1	2.72E-23	0.38340195	0.545	0.331	6.68E-19	Vascular Smooth Muscle	ATP5C1
ECH1	2.81E-23	0.324012417	0.452	0.299	6.89E-19	Vascular Smooth Muscle	ECH1
IGF2	3.49E-23	0.343266624	0.233	0.04	8.57E-19	Vascular Smooth Muscle	IGF2
TWSG1	4.06E-23	0.282072642	0.221	0.056	9.97E-19	Vascular Smooth Muscle	TWSG1
TCN1	5.06E-23	-0.696613664	0.123	0.332	1.24E-18	Vascular Smooth Muscle	TCN1
TMEM14C	5.13E-23	0.3957828	0.55	0.324	1.26E-18	Vascular Smooth Muscle	TMEM14C
APLP2	6.48E-23	0.481554866	0.582	0.261	1.59E-18	Vascular Smooth Muscle	APLP2
SLC25A5	6.94E-23	0.397396631	0.604	0.383	1.70E-18	Vascular Smooth Muscle	SLC25A5
ANAPC16	1.09E-22	0.36391214	0.604	0.409	2.66E-18	Vascular Smooth Muscle	ANAPC16
POMP	1.10E-22	0.405616996	0.624	0.375	2.70E-18	Vascular Smooth Muscle	POMP
IGHA1	1.16E-22	-0.620575469	0.776	0.852	2.84E-18	Vascular Smooth Muscle	IGHA1
FAM127A	1.33E-22	0.313663129	0.283	0.092	3.27E-18	Vascular Smooth Muscle	FAM127A
EEF2	1.44E-22	0.337186091	0.821	0.632	3.54E-18	Vascular Smooth Muscle	EEF2
CXCL14	1.59E-22	-0.470984664	0.049	0.15	3.90E-18	Vascular Smooth Muscle	CXCL14
COPRS	1.62E-22	0.325247066	0.329	0.15	3.97E-18	Vascular Smooth Muscle	COPRS
ABHD2	2.24E-22	0.300492433	0.243	0.07	5.50E-18	Vascular Smooth Muscle	ABHD2
CCL4	2.78E-22	-0.38676764	0.029	0.136	6.83E-18	Vascular Smooth Muscle	CCL4
HSPA1B	2.79E-22	0.440743435	0.833	0.608	6.85E-18	Vascular Smooth Muscle	HSPA1B
CBX6	2.80E-22	0.344734912	0.324	0.112	6.86E-18	Vascular Smooth Muscle	CBX6
PPIA	3.50E-22	0.418512201	0.853	0.605	8.60E-18	Vascular Smooth Muscle	PPIA
FAM3D	3.83E-22	-0.561672728	0.061	0.264	9.40E-18	Vascular Smooth Muscle	FAM3D
NDUFV1	4.58E-22	0.346216488	0.376	0.176	1.12E-17	Vascular Smooth Muscle	NDUFV1
MGMT	4.69E-22	0.351932071	0.415	0.227	1.15E-17	Vascular Smooth Muscle	MGMT
SDC2	4.75E-22	0.350844748	0.324	0.075	1.17E-17	Vascular Smooth Muscle	SDC2
EIF4G2	5.04E-22	0.442355285	0.703	0.437	1.24E-17	Vascular Smooth Muscle	EIF4G2
TUSC1	5.99E-22	0.318076337	0.28	0.079	1.47E-17	Vascular Smooth Muscle	TUSC1
DIXDC1	6.80E-22	0.319468014	0.253	0.059	1.67E-17	Vascular Smooth Muscle	DIXDC1
TPI1	7.39E-22	0.421208038	0.668	0.412	1.81E-17	Vascular Smooth Muscle	TPI1
ATP5I	1.08E-21	0.289862488	0.543	0.418	2.65E-17	Vascular Smooth Muscle	ATP5I
B3GNT2	1.54E-21	0.30131244	0.256	0.061	3.79E-17	Vascular Smooth Muscle	B3GNT2
DGKH	1.58E-21	0.297295378	0.229	0.045	3.87E-17	Vascular Smooth Muscle	DGKH
HNRNPA1	1.84E-21	0.429179028	0.813	0.558	4.51E-17	Vascular Smooth Muscle	HNRNPA1
TNFSF12	2.09E-21	0.419821264	0.415	0.141	5.12E-17	Vascular Smooth Muscle	TNFSF12
H3F3A	2.12E-21	0.32191968	0.961	0.782	5.19E-17	Vascular Smooth Muscle	H3F3A
S100A1	2.12E-21	-0.464099218	0.054	0.224	5.20E-17	Vascular Smooth Muscle	S100A1
VEGFB	2.80E-21	0.33741528	0.391	0.211	6.86E-17	Vascular Smooth Muscle	VEGFB
RAD23A	2.81E-21	0.375724068	0.479	0.267	6.91E-17	Vascular Smooth Muscle	RAD23A
CAMK1	3.70E-21	0.28047806	0.224	0.04	9.09E-17	Vascular Smooth Muscle	CAMK1
COX6B1	4.04E-21	0.292186352	0.654	0.509	9.93E-17	Vascular Smooth Muscle	COX6B1
C19orf70	4.28E-21	0.322404633	0.472	0.312	1.05E-16	Vascular Smooth Muscle	C19orf70
GPX3	4.68E-21	0.352567248	0.27	0.052	1.15E-16	Vascular Smooth Muscle	GPX3
CEBPD	5.81E-21	0.445347219	0.617	0.31	1.43E-16	Vascular Smooth Muscle	CEBPD
RPS6	6.41E-21	0.251486809	0.975	0.895	1.57E-16	Vascular Smooth Muscle	RPS6
PSMB5	8.93E-21	0.335856351	0.432	0.245	2.19E-16	Vascular Smooth Muscle	PSMB5
MINOS1	9.30E-21	0.345856765	0.494	0.317	2.28E-16	Vascular Smooth Muscle	MINOS1
FHL3	9.51E-21	0.262847004	0.206	0.046	2.33E-16	Vascular Smooth Muscle	FHL3
CYB5R3	1.05E-20	0.438944903	0.496	0.216	2.57E-16	Vascular Smooth Muscle	CYB5R3
NEDD8	1.11E-20	0.386756433	0.651	0.423	2.72E-16	Vascular Smooth Muscle	NEDD8
UQCRC2	1.16E-20	0.384997598	0.435	0.211	2.85E-16	Vascular Smooth Muscle	UQCRC2
RAB2A	1.19E-20	0.332033083	0.572	0.391	2.92E-16	Vascular Smooth Muscle	RAB2A
RPL24	1.59E-20	0.269708253	0.968	0.852	3.90E-16	Vascular Smooth Muscle	RPL24
CD63	2.07E-20	0.250580785	0.951	0.766	5.08E-16	Vascular Smooth Muscle	CD63
CRISP3	2.24E-20	-0.735134665	0.243	0.426	5.50E-16	Vascular Smooth Muscle	CRISP3
CCL28	2.69E-20	-0.430720504	0.042	0.211	6.61E-16	Vascular Smooth Muscle	CCL28
PRDX2	2.73E-20	0.35225363	0.622	0.416	6.70E-16	Vascular Smooth Muscle	PRDX2
RPL23	3.29E-20	0.399822334	0.818	0.589	8.08E-16	Vascular Smooth Muscle	RPL23
TRMT112	3.83E-20	0.337850019	0.631	0.458	9.39E-16	Vascular Smooth Muscle	TRMT112
PMEPA1	4.67E-20	0.365297312	0.354	0.155	1.15E-15	Vascular Smooth Muscle	PMEPA1
COPS6	6.81E-20	0.331485053	0.432	0.259	1.67E-15	Vascular Smooth Muscle	COPS6
FRMD4A	6.84E-20	0.268533868	0.216	0.059	1.68E-15	Vascular Smooth Muscle	FRMD4A
LRRC26	8.87E-20	-0.462797909	0.044	0.223	2.18E-15	Vascular Smooth Muscle	LRRC26
CALM3	9.16E-20	0.391330452	0.491	0.265	2.25E-15	Vascular Smooth Muscle	CALM3
C12orf75	9.88E-20	0.378600965	0.283	0.062	2.43E-15	Vascular Smooth Muscle	C12orf75
HMGN3	1.03E-19	0.321807248	0.482	0.325	2.53E-15	Vascular Smooth Muscle	HMGN3
SLCO3A1	1.04E-19	0.3312204	0.251	0.057	2.55E-15	Vascular Smooth Muscle	SLCO3A1
CSNK1E	1.04E-19	0.260596083	0.28	0.161	2.56E-15	Vascular Smooth Muscle	CSNK1E
OAT	1.11E-19	0.301004341	0.383	0.2	2.73E-15	Vascular Smooth Muscle	OAT
EIF4B	1.27E-19	0.35878629	0.585	0.395	3.12E-15	Vascular Smooth Muscle	EIF4B
IGKC	1.43E-19	-0.526781583	0.887	0.923	3.52E-15	Vascular Smooth Muscle	IGKC
ASAP2	1.51E-19	0.303799279	0.238	0.045	3.70E-15	Vascular Smooth Muscle	ASAP2
PPP2CB	1.76E-19	0.299911459	0.292	0.117	4.31E-15	Vascular Smooth Muscle	PPP2CB
GNB4	1.78E-19	0.317973569	0.263	0.063	4.38E-15	Vascular Smooth Muscle	GNB4
MRPL20	1.91E-19	0.292911962	0.494	0.351	4.70E-15	Vascular Smooth Muscle	MRPL20
GBAS	2.27E-19	0.286074863	0.3	0.152	5.56E-15	Vascular Smooth Muscle	GBAS
RPS13	3.26E-19	0.270859295	0.971	0.871	8.01E-15	Vascular Smooth Muscle	RPS13
VPS13D	3.30E-19	0.254993341	0.214	0.058	8.10E-15	Vascular Smooth Muscle	VPS13D
MDH2	3.57E-19	0.365208307	0.504	0.282	8.77E-15	Vascular Smooth Muscle	MDH2
UBE2M	3.82E-19	0.301453634	0.383	0.243	9.38E-15	Vascular Smooth Muscle	UBE2M
ABTB1	4.04E-19	0.280541653	0.251	0.07	9.91E-15	Vascular Smooth Muscle	ABTB1
SSBP1	4.85E-19	0.385271552	0.568	0.334	1.19E-14	Vascular Smooth Muscle	SSBP1
TUFM	6.43E-19	0.28862114	0.467	0.328	1.58E-14	Vascular Smooth Muscle	TUFM
AURKAIP1	6.97E-19	0.291686022	0.521	0.365	1.71E-14	Vascular Smooth Muscle	AURKAIP1
NBEAL1	8.47E-19	0.299727692	0.29	0.125	2.08E-14	Vascular Smooth Muscle	NBEAL1
PIGR	1.09E-18	-0.71447202	0.204	0.421	2.67E-14	Vascular Smooth Muscle	PIGR
CCT7	1.40E-18	0.35217251	0.437	0.24	3.44E-14	Vascular Smooth Muscle	CCT7
ZFYVE21	1.46E-18	0.338030984	0.351	0.138	3.57E-14	Vascular Smooth Muscle	ZFYVE21
RPS11	1.99E-18	0.303258787	0.948	0.777	4.89E-14	Vascular Smooth Muscle	RPS11
LITAF	2.87E-18	0.410986056	0.474	0.234	7.03E-14	Vascular Smooth Muscle	LITAF
Sep-02	3.16E-18	0.376844908	0.516	0.311	7.77E-14	Vascular Smooth Muscle	Sep-02
DYNLRB1	3.33E-18	0.357284613	0.602	0.396	8.17E-14	Vascular Smooth Muscle	DYNLRB1
CABIN1	3.91E-18	0.263389629	0.236	0.067	9.61E-14	Vascular Smooth Muscle	CABIN1
EIF3G	4.26E-18	0.368221534	0.634	0.435	1.05E-13	Vascular Smooth Muscle	EIF3G
GADD45GIP1	4.28E-18	0.2845641	0.486	0.353	1.05E-13	Vascular Smooth Muscle	GADD45GIP1
ATP5G1	4.55E-18	0.271817001	0.467	0.331	1.12E-13	Vascular Smooth Muscle	ATP5G1
EPCAM	4.86E-18	-0.272129149	0.02	0.154	1.19E-13	Vascular Smooth Muscle	EPCAM
NCKAP1	6.10E-18	0.29763763	0.275	0.1	1.50E-13	Vascular Smooth Muscle	NCKAP1
MAFF	6.65E-18	0.378441572	0.373	0.168	1.63E-13	Vascular Smooth Muscle	MAFF
SNX7	6.70E-18	0.259898257	0.219	0.061	1.64E-13	Vascular Smooth Muscle	SNX7
MEOX2	6.85E-18	0.325897577	0.278	0.055	1.68E-13	Vascular Smooth Muscle	MEOX2
HNRNPM	7.17E-18	0.385749806	0.541	0.332	1.76E-13	Vascular Smooth Muscle	HNRNPM
POLR2J	7.85E-18	0.289101105	0.432	0.279	1.93E-13	Vascular Smooth Muscle	POLR2J
EEF1D	8.12E-18	0.292421349	0.912	0.758	1.99E-13	Vascular Smooth Muscle	EEF1D
TBCA	9.34E-18	0.33430473	0.538	0.367	2.29E-13	Vascular Smooth Muscle	TBCA
ZYX	9.42E-18	0.356465737	0.307	0.081	2.31E-13	Vascular Smooth Muscle	ZYX
LINC00657	1.15E-17	0.373636973	0.499	0.293	2.83E-13	Vascular Smooth Muscle	LINC00657
RPL37A	1.18E-17	0.277087698	0.966	0.834	2.91E-13	Vascular Smooth Muscle	RPL37A
DCTN2	1.21E-17	0.329245198	0.4	0.209	2.98E-13	Vascular Smooth Muscle	DCTN2
EIF1B	1.32E-17	0.423372708	0.555	0.295	3.25E-13	Vascular Smooth Muscle	EIF1B
NPTN	2.25E-17	0.304034872	0.297	0.118	5.54E-13	Vascular Smooth Muscle	NPTN
SGCB	2.51E-17	0.284421541	0.248	0.082	6.16E-13	Vascular Smooth Muscle	SGCB
KLF9	2.60E-17	0.421063556	0.403	0.16	6.38E-13	Vascular Smooth Muscle	KLF9
COL4A1	2.89E-17	0.379580023	0.314	0.081	7.09E-13	Vascular Smooth Muscle	COL4A1
SUN1	2.97E-17	0.322408514	0.322	0.141	7.29E-13	Vascular Smooth Muscle	SUN1
PJA2	3.04E-17	0.371705382	0.501	0.295	7.47E-13	Vascular Smooth Muscle	PJA2
SNRK	3.11E-17	0.348722373	0.302	0.089	7.63E-13	Vascular Smooth Muscle	SNRK
DDT	3.23E-17	0.289834301	0.482	0.331	7.92E-13	Vascular Smooth Muscle	DDT
NDUFA2	3.50E-17	0.264076425	0.467	0.33	8.59E-13	Vascular Smooth Muscle	NDUFA2
EHF	3.66E-17	-0.315341281	0.027	0.161	8.98E-13	Vascular Smooth Muscle	EHF
C4orf3	4.16E-17	0.335203283	0.607	0.417	1.02E-12	Vascular Smooth Muscle	C4orf3
DUT	4.19E-17	0.370533784	0.482	0.267	1.03E-12	Vascular Smooth Muscle	DUT
BRK1	4.72E-17	0.371238398	0.57	0.354	1.16E-12	Vascular Smooth Muscle	BRK1
NDUFB4	4.75E-17	0.278173585	0.555	0.414	1.17E-12	Vascular Smooth Muscle	NDUFB4
NDUFS4	5.26E-17	0.333609399	0.391	0.2	1.29E-12	Vascular Smooth Muscle	NDUFS4
EIF3H	5.74E-17	0.386781244	0.639	0.405	1.41E-12	Vascular Smooth Muscle	EIF3H
PTPRG	5.74E-17	0.278889146	0.221	0.055	1.41E-12	Vascular Smooth Muscle	PTPRG
PSMA7	6.95E-17	0.404371087	0.725	0.495	1.71E-12	Vascular Smooth Muscle	PSMA7
ZBTB10	7.39E-17	0.304677559	0.307	0.136	1.81E-12	Vascular Smooth Muscle	ZBTB10
KRT19	7.52E-17	-0.342438252	0.039	0.179	1.85E-12	Vascular Smooth Muscle	KRT19
USMG5	1.09E-16	0.262825926	0.538	0.415	2.66E-12	Vascular Smooth Muscle	USMG5
TCF4	1.09E-16	0.463217369	0.592	0.284	2.68E-12	Vascular Smooth Muscle	TCF4
ODAM	1.10E-16	-0.506570831	0.108	0.271	2.71E-12	Vascular Smooth Muscle	ODAM
HNRNPK	1.21E-16	0.417936679	0.757	0.482	2.97E-12	Vascular Smooth Muscle	HNRNPK
PLK2	1.25E-16	0.415470326	0.378	0.124	3.06E-12	Vascular Smooth Muscle	PLK2
NENF	1.27E-16	0.271351426	0.528	0.375	3.11E-12	Vascular Smooth Muscle	NENF
PRDX4	1.39E-16	-0.326993733	0.278	0.457	3.40E-12	Vascular Smooth Muscle	PRDX4
MLF2	1.62E-16	0.280556952	0.376	0.231	3.98E-12	Vascular Smooth Muscle	MLF2
CLTB	1.81E-16	0.364849963	0.479	0.254	4.43E-12	Vascular Smooth Muscle	CLTB
COL4A2	1.88E-16	0.350146025	0.305	0.075	4.62E-12	Vascular Smooth Muscle	COL4A2
PPP1R14B	1.91E-16	0.303606034	0.437	0.272	4.69E-12	Vascular Smooth Muscle	PPP1R14B
CAPZA2	1.95E-16	0.396894682	0.499	0.236	4.79E-12	Vascular Smooth Muscle	CAPZA2
C8orf4	1.97E-16	0.315064757	0.314	0.179	4.84E-12	Vascular Smooth Muscle	C8orf4
MDH1	2.08E-16	0.329387639	0.432	0.241	5.12E-12	Vascular Smooth Muscle	MDH1
H2AFZ	2.39E-16	0.349114941	0.622	0.443	5.86E-12	Vascular Smooth Muscle	H2AFZ
ETS2	2.48E-16	0.354456743	0.361	0.114	6.09E-12	Vascular Smooth Muscle	ETS2
PHB2	2.58E-16	0.294014499	0.418	0.272	6.34E-12	Vascular Smooth Muscle	PHB2
PGAM1	2.85E-16	0.348465338	0.479	0.275	6.99E-12	Vascular Smooth Muscle	PGAM1
EI24	3.64E-16	0.254402852	0.285	0.148	8.94E-12	Vascular Smooth Muscle	EI24
HIP1	3.71E-16	0.260820945	0.221	0.051	9.11E-12	Vascular Smooth Muscle	HIP1
CDS2	3.87E-16	0.2645012	0.233	0.087	9.51E-12	Vascular Smooth Muscle	CDS2
GUK1	3.96E-16	0.33500757	0.732	0.543	9.72E-12	Vascular Smooth Muscle	GUK1
CEBPB	4.15E-16	0.384026155	0.514	0.297	1.02E-11	Vascular Smooth Muscle	CEBPB
BCAP29	4.92E-16	0.384373941	0.386	0.146	1.21E-11	Vascular Smooth Muscle	BCAP29
MRPL51	5.94E-16	0.289506084	0.501	0.349	1.46E-11	Vascular Smooth Muscle	MRPL51
APOLD1	7.06E-16	0.307280786	0.192	0.043	1.73E-11	Vascular Smooth Muscle	APOLD1
FXYD3	7.47E-16	-0.311549329	0.044	0.184	1.84E-11	Vascular Smooth Muscle	FXYD3
CIRBP	8.52E-16	0.339845538	0.826	0.617	2.09E-11	Vascular Smooth Muscle	CIRBP
CFL2	8.63E-16	0.264850883	0.268	0.12	2.12E-11	Vascular Smooth Muscle	CFL2
DYNC1LI2	9.03E-16	0.316516685	0.369	0.195	2.22E-11	Vascular Smooth Muscle	DYNC1LI2
NDUFV2	1.32E-15	0.308361311	0.563	0.386	3.24E-11	Vascular Smooth Muscle	NDUFV2
ATP5F1	1.42E-15	0.276291455	0.415	0.273	3.49E-11	Vascular Smooth Muscle	ATP5F1
OLA1	1.56E-15	0.296928069	0.319	0.15	3.84E-11	Vascular Smooth Muscle	OLA1
RGS3	1.58E-15	0.259359273	0.211	0.046	3.87E-11	Vascular Smooth Muscle	RGS3
PFDN5	2.13E-15	0.290758454	0.889	0.74	5.23E-11	Vascular Smooth Muscle	PFDN5
MXRA7	2.68E-15	0.408523027	0.432	0.156	6.59E-11	Vascular Smooth Muscle	MXRA7
NUDC	2.86E-15	0.351877923	0.491	0.298	7.02E-11	Vascular Smooth Muscle	NUDC
MORF4L1	2.95E-15	0.403814916	0.703	0.458	7.25E-11	Vascular Smooth Muscle	MORF4L1
SDHB	3.09E-15	0.279085679	0.324	0.171	7.60E-11	Vascular Smooth Muscle	SDHB
C19orf53	3.16E-15	0.297650497	0.57	0.416	7.75E-11	Vascular Smooth Muscle	C19orf53
RPS10	3.63E-15	0.331790094	0.865	0.683	8.92E-11	Vascular Smooth Muscle	RPS10
NDUFS2	4.11E-15	0.277803516	0.31	0.16	1.01E-10	Vascular Smooth Muscle	NDUFS2
C5orf24	4.43E-15	0.276586697	0.275	0.11	1.09E-10	Vascular Smooth Muscle	C5orf24
EIF1AX	4.62E-15	0.350034355	0.572	0.383	1.14E-10	Vascular Smooth Muscle	EIF1AX
NFIB	5.27E-15	0.405026978	0.528	0.247	1.29E-10	Vascular Smooth Muscle	NFIB
RPS25	5.35E-15	0.254113514	0.958	0.855	1.31E-10	Vascular Smooth Muscle	RPS25
C1orf123	6.54E-15	0.310979088	0.322	0.135	1.61E-10	Vascular Smooth Muscle	C1orf123
COX20	6.69E-15	0.343557601	0.41	0.197	1.64E-10	Vascular Smooth Muscle	COX20
ATP5L	7.45E-15	0.273072754	0.764	0.605	1.83E-10	Vascular Smooth Muscle	ATP5L
GNB2L1	7.95E-15	0.257148918	0.963	0.842	1.95E-10	Vascular Smooth Muscle	GNB2L1
POLR2I	8.77E-15	0.273073156	0.398	0.259	2.15E-10	Vascular Smooth Muscle	POLR2I
UQCRFS1	9.52E-15	0.307174547	0.398	0.223	2.34E-10	Vascular Smooth Muscle	UQCRFS1
RPS3	9.53E-15	0.257459413	0.99	0.884	2.34E-10	Vascular Smooth Muscle	RPS3
TMED3	9.69E-15	-0.310650936	0.123	0.278	2.38E-10	Vascular Smooth Muscle	TMED3
CLDN3	1.01E-14	-0.253662777	0.032	0.152	2.48E-10	Vascular Smooth Muscle	CLDN3
NDUFB6	1.08E-14	0.263884932	0.346	0.207	2.66E-10	Vascular Smooth Muscle	NDUFB6
CRIP1	1.10E-14	0.341180119	0.403	0.209	2.71E-10	Vascular Smooth Muscle	CRIP1
SLPI	1.15E-14	-0.587756893	0.7	0.769	2.82E-10	Vascular Smooth Muscle	SLPI
IER2	1.22E-14	0.3456735	0.828	0.64	2.99E-10	Vascular Smooth Muscle	IER2
PURA	1.30E-14	0.341224137	0.42	0.231	3.20E-10	Vascular Smooth Muscle	PURA
VAPA	1.40E-14	0.332955354	0.543	0.363	3.43E-10	Vascular Smooth Muscle	VAPA
HSD17B10	1.47E-14	0.250349277	0.312	0.181	3.61E-10	Vascular Smooth Muscle	HSD17B10
ZBTB38	1.49E-14	0.250521927	0.408	0.292	3.66E-10	Vascular Smooth Muscle	ZBTB38
DNAJB4	1.71E-14	0.36720254	0.45	0.25	4.19E-10	Vascular Smooth Muscle	DNAJB4
NDUFS3	1.81E-14	0.263249231	0.339	0.2	4.45E-10	Vascular Smooth Muscle	NDUFS3
SAP18	1.89E-14	0.30733843	0.673	0.507	4.65E-10	Vascular Smooth Muscle	SAP18
KRT7	1.92E-14	-0.291108279	0.042	0.157	4.70E-10	Vascular Smooth Muscle	KRT7
MRFAP1	1.93E-14	0.375447481	0.526	0.302	4.75E-10	Vascular Smooth Muscle	MRFAP1
MRPL34	2.06E-14	0.269746415	0.369	0.225	5.06E-10	Vascular Smooth Muscle	MRPL34
PCSK7	2.26E-14	0.313260831	0.317	0.138	5.56E-10	Vascular Smooth Muscle	PCSK7
ALDH2	2.64E-14	0.337339325	0.376	0.18	6.48E-10	Vascular Smooth Muscle	ALDH2
SDHD	2.66E-14	0.330654254	0.41	0.223	6.53E-10	Vascular Smooth Muscle	SDHD
C4orf32	2.67E-14	0.273979667	0.258	0.103	6.54E-10	Vascular Smooth Muscle	C4orf32
DCTN3	3.35E-14	0.298626978	0.42	0.267	8.23E-10	Vascular Smooth Muscle	DCTN3
TAF7	3.36E-14	0.379602753	0.541	0.332	8.26E-10	Vascular Smooth Muscle	TAF7
MAP9	3.40E-14	0.253033293	0.192	0.043	8.35E-10	Vascular Smooth Muscle	MAP9
C1orf54	3.42E-14	0.261871324	0.216	0.043	8.39E-10	Vascular Smooth Muscle	C1orf54
SUCLG1	3.66E-14	0.265813142	0.317	0.185	8.99E-10	Vascular Smooth Muscle	SUCLG1
ANXA6	3.81E-14	0.370515417	0.425	0.182	9.35E-10	Vascular Smooth Muscle	ANXA6
HIST1H4C	4.36E-14	0.371882235	0.482	0.288	1.07E-09	Vascular Smooth Muscle	HIST1H4C
VEZF1	4.37E-14	0.294769427	0.273	0.099	1.07E-09	Vascular Smooth Muscle	VEZF1
OPTN	4.98E-14	0.394637781	0.474	0.23	1.22E-09	Vascular Smooth Muscle	OPTN
COX7A2L	5.23E-14	0.313659376	0.464	0.29	1.28E-09	Vascular Smooth Muscle	COX7A2L
CFAP36	5.57E-14	0.318301127	0.319	0.119	1.37E-09	Vascular Smooth Muscle	CFAP36
IGLC3	5.62E-14	-0.523166961	0.319	0.494	1.38E-09	Vascular Smooth Muscle	IGLC3
LCN2	6.79E-14	-0.32306342	0.027	0.143	1.67E-09	Vascular Smooth Muscle	LCN2
NDUFS1	7.02E-14	0.252936743	0.253	0.109	1.72E-09	Vascular Smooth Muscle	NDUFS1
EIF3F	8.93E-14	0.343386233	0.604	0.415	2.19E-09	Vascular Smooth Muscle	EIF3F
BRI3	8.96E-14	0.3516904	0.631	0.394	2.20E-09	Vascular Smooth Muscle	BRI3
C14orf2	1.12E-13	0.257253306	0.518	0.386	2.75E-09	Vascular Smooth Muscle	C14orf2
PIN1	1.25E-13	0.289113807	0.327	0.173	3.08E-09	Vascular Smooth Muscle	PIN1
MYO1C	1.26E-13	0.262892172	0.278	0.128	3.10E-09	Vascular Smooth Muscle	MYO1C
PPP1CB	1.37E-13	0.377495693	0.499	0.269	3.35E-09	Vascular Smooth Muscle	PPP1CB
PSMC5	1.38E-13	0.322694339	0.45	0.267	3.38E-09	Vascular Smooth Muscle	PSMC5
UBE2H	1.38E-13	0.261596308	0.361	0.227	3.39E-09	Vascular Smooth Muscle	UBE2H
C11orf58	1.43E-13	0.373299948	0.629	0.409	3.51E-09	Vascular Smooth Muscle	C11orf58
RSL24D1	1.46E-13	0.324828096	0.509	0.335	3.58E-09	Vascular Smooth Muscle	RSL24D1
MRPS36	1.51E-13	0.25060634	0.302	0.183	3.70E-09	Vascular Smooth Muscle	MRPS36
STOML2	1.54E-13	0.255797822	0.324	0.183	3.79E-09	Vascular Smooth Muscle	STOML2
NPM1	1.55E-13	0.364952996	0.845	0.635	3.80E-09	Vascular Smooth Muscle	NPM1
CAMK2N1	1.79E-13	0.274250145	0.241	0.057	4.40E-09	Vascular Smooth Muscle	CAMK2N1
PRDX6	2.05E-13	0.34628358	0.55	0.337	5.03E-09	Vascular Smooth Muscle	PRDX6
RP11-1143G9.4	2.58E-13	-0.53689624	0.15	0.318	6.32E-09	Vascular Smooth Muscle	RP11-1143G9.4
PDAP1	2.81E-13	0.284678437	0.4	0.249	6.90E-09	Vascular Smooth Muscle	PDAP1
SERPINB6	3.43E-13	0.285338242	0.351	0.198	8.42E-09	Vascular Smooth Muscle	SERPINB6
RYK	3.91E-13	0.261601932	0.246	0.109	9.59E-09	Vascular Smooth Muscle	RYK
IGLC2	4.36E-13	-0.540118855	0.491	0.647	1.07E-08	Vascular Smooth Muscle	IGLC2
LTBP1	4.84E-13	0.26157263	0.204	0.048	1.19E-08	Vascular Smooth Muscle	LTBP1
SNF8	5.08E-13	0.251413261	0.314	0.186	1.25E-08	Vascular Smooth Muscle	SNF8
NDUFC1	5.51E-13	0.266094128	0.459	0.312	1.35E-08	Vascular Smooth Muscle	NDUFC1
PLPP3	5.60E-13	0.261039435	0.373	0.151	1.38E-08	Vascular Smooth Muscle	PLPP3
KLF10	5.70E-13	0.321548697	0.342	0.164	1.40E-08	Vascular Smooth Muscle	KLF10
DYNC1I2	5.83E-13	0.336519609	0.423	0.221	1.43E-08	Vascular Smooth Muscle	DYNC1I2
HNRNPH3	6.19E-13	0.377309204	0.499	0.271	1.52E-08	Vascular Smooth Muscle	HNRNPH3
GHITM	6.33E-13	0.287169853	0.45	0.294	1.55E-08	Vascular Smooth Muscle	GHITM
EIF3L	6.41E-13	0.304595267	0.477	0.312	1.57E-08	Vascular Smooth Muscle	EIF3L
RPL27	6.49E-13	0.298364185	0.885	0.733	1.59E-08	Vascular Smooth Muscle	RPL27
PRDX3	8.06E-13	0.274181494	0.344	0.185	1.98E-08	Vascular Smooth Muscle	PRDX3
PCNP	1.12E-12	0.333239731	0.447	0.247	2.75E-08	Vascular Smooth Muscle	PCNP
PHLDA3	1.16E-12	0.305516355	0.278	0.081	2.85E-08	Vascular Smooth Muscle	PHLDA3
KIF5B	1.20E-12	0.35562549	0.494	0.273	2.95E-08	Vascular Smooth Muscle	KIF5B
SSBP2	1.29E-12	0.273876929	0.263	0.106	3.17E-08	Vascular Smooth Muscle	SSBP2
APP	1.48E-12	0.345355943	0.499	0.235	3.63E-08	Vascular Smooth Muscle	APP
SF3B6	1.48E-12	0.311177955	0.526	0.345	3.64E-08	Vascular Smooth Muscle	SF3B6
SAA1	1.67E-12	-0.29734647	0.027	0.125	4.10E-08	Vascular Smooth Muscle	SAA1
GSTM3	1.81E-12	0.301210085	0.295	0.097	4.44E-08	Vascular Smooth Muscle	GSTM3
SYNE2	1.86E-12	0.392669728	0.558	0.274	4.57E-08	Vascular Smooth Muscle	SYNE2
PSMD8	1.99E-12	0.259986958	0.499	0.379	4.89E-08	Vascular Smooth Muscle	PSMD8
EVA1B	2.30E-12	0.298486203	0.295	0.122	5.65E-08	Vascular Smooth Muscle	EVA1B
ABI2	3.18E-12	0.252251148	0.231	0.086	7.82E-08	Vascular Smooth Muscle	ABI2
PSMB7	3.25E-12	0.268309002	0.373	0.227	7.97E-08	Vascular Smooth Muscle	PSMB7
FUNDC2	3.39E-12	0.278374698	0.344	0.182	8.32E-08	Vascular Smooth Muscle	FUNDC2
TMEM14B	3.93E-12	0.256980247	0.428	0.299	9.65E-08	Vascular Smooth Muscle	TMEM14B
CSNK2B	4.29E-12	0.269600909	0.425	0.287	1.05E-07	Vascular Smooth Muscle	CSNK2B
UBE2V2	4.63E-12	0.271878874	0.312	0.152	1.14E-07	Vascular Smooth Muscle	UBE2V2
BANF1	5.24E-12	0.285249446	0.437	0.28	1.29E-07	Vascular Smooth Muscle	BANF1
HIF1A	5.50E-12	0.276925499	0.314	0.168	1.35E-07	Vascular Smooth Muscle	HIF1A
LAMTOR5	6.37E-12	0.269840794	0.452	0.313	1.56E-07	Vascular Smooth Muscle	LAMTOR5
TMEM47	6.65E-12	0.283802506	0.26	0.088	1.63E-07	Vascular Smooth Muscle	TMEM47
TAX1BP1	6.85E-12	0.331243458	0.555	0.365	1.68E-07	Vascular Smooth Muscle	TAX1BP1
CLIC4	8.32E-12	0.269166972	0.312	0.172	2.04E-07	Vascular Smooth Muscle	CLIC4
ZNF428	9.68E-12	0.256387315	0.337	0.201	2.38E-07	Vascular Smooth Muscle	ZNF428
EIF4A2	1.14E-11	0.362927754	0.717	0.517	2.80E-07	Vascular Smooth Muscle	EIF4A2
PPP2R5E	1.19E-11	0.270936496	0.285	0.12	2.93E-07	Vascular Smooth Muscle	PPP2R5E
RPL4	1.40E-11	0.293838365	0.855	0.674	3.44E-07	Vascular Smooth Muscle	RPL4
PSMD4	1.60E-11	0.294563233	0.396	0.226	3.94E-07	Vascular Smooth Muscle	PSMD4
ZEB1	1.70E-11	0.305947258	0.302	0.113	4.18E-07	Vascular Smooth Muscle	ZEB1
HTATSF1	1.93E-11	0.270160711	0.29	0.131	4.75E-07	Vascular Smooth Muscle	HTATSF1
MRPL33	2.24E-11	0.265160781	0.391	0.255	5.51E-07	Vascular Smooth Muscle	MRPL33
MRPL18	2.32E-11	0.292226836	0.43	0.266	5.70E-07	Vascular Smooth Muscle	MRPL18
DEGS1	2.47E-11	0.259382395	0.337	0.203	6.06E-07	Vascular Smooth Muscle	DEGS1
VAMP2	2.60E-11	0.332858485	0.545	0.361	6.39E-07	Vascular Smooth Muscle	VAMP2
CLTA	2.61E-11	0.334211284	0.55	0.34	6.42E-07	Vascular Smooth Muscle	CLTA
ERH	2.63E-11	0.26076257	0.541	0.39	6.45E-07	Vascular Smooth Muscle	ERH
HNRNPU	2.86E-11	0.372222358	0.686	0.464	7.02E-07	Vascular Smooth Muscle	HNRNPU
PA2G4	2.90E-11	0.310883263	0.442	0.267	7.11E-07	Vascular Smooth Muscle	PA2G4
MAF1	2.95E-11	0.285205612	0.364	0.2	7.25E-07	Vascular Smooth Muscle	MAF1
LAMTOR4	3.01E-11	0.298569392	0.538	0.373	7.38E-07	Vascular Smooth Muscle	LAMTOR4
ANP32B	3.03E-11	0.31948661	0.541	0.357	7.44E-07	Vascular Smooth Muscle	ANP32B
P4HB	3.28E-11	-0.268174871	0.349	0.503	8.06E-07	Vascular Smooth Muscle	P4HB
SOX4	3.79E-11	0.34625202	0.356	0.149	9.31E-07	Vascular Smooth Muscle	SOX4
ARID5B	3.96E-11	0.421308624	0.582	0.322	9.73E-07	Vascular Smooth Muscle	ARID5B
ZC3H13	4.19E-11	0.295372296	0.364	0.202	1.03E-06	Vascular Smooth Muscle	ZC3H13
TCEB1	4.34E-11	0.268201112	0.41	0.266	1.07E-06	Vascular Smooth Muscle	TCEB1
PSMC6	4.61E-11	0.265139502	0.351	0.209	1.13E-06	Vascular Smooth Muscle	PSMC6
PDK4	4.68E-11	0.271806445	0.238	0.074	1.15E-06	Vascular Smooth Muscle	PDK4
SENP6	4.74E-11	0.284738073	0.332	0.18	1.16E-06	Vascular Smooth Muscle	SENP6
RNH1	4.97E-11	0.318934334	0.538	0.359	1.22E-06	Vascular Smooth Muscle	RNH1
AQP5	5.02E-11	-0.26045127	0.034	0.143	1.23E-06	Vascular Smooth Muscle	AQP5
MTRNR2L8	5.82E-11	0.344628134	0.592	0.408	1.43E-06	Vascular Smooth Muscle	MTRNR2L8
ARL2	6.61E-11	0.347036987	0.43	0.214	1.62E-06	Vascular Smooth Muscle	ARL2
LINC01420	6.78E-11	0.271337374	0.339	0.189	1.66E-06	Vascular Smooth Muscle	LINC01420
FAM195B	7.69E-11	0.287452586	0.322	0.148	1.89E-06	Vascular Smooth Muscle	FAM195B
IGHA2	7.73E-11	-0.299190229	0.027	0.123	1.90E-06	Vascular Smooth Muscle	IGHA2
C6orf58	8.11E-11	-0.633794201	0.45	0.597	1.99E-06	Vascular Smooth Muscle	C6orf58
HNRNPR	8.37E-11	0.363395069	0.523	0.301	2.06E-06	Vascular Smooth Muscle	HNRNPR
BCL7C	8.50E-11	0.298213578	0.371	0.205	2.09E-06	Vascular Smooth Muscle	BCL7C
HNRNPD	1.09E-10	0.250905589	0.496	0.377	2.68E-06	Vascular Smooth Muscle	HNRNPD
DST	1.13E-10	0.345251043	0.42	0.199	2.78E-06	Vascular Smooth Muscle	DST
STEAP4	1.24E-10	0.257408772	0.16	0.051	3.04E-06	Vascular Smooth Muscle	STEAP4
SRP14	1.33E-10	0.306644452	0.88	0.684	3.27E-06	Vascular Smooth Muscle	SRP14
GEM	1.38E-10	0.329778404	0.263	0.078	3.39E-06	Vascular Smooth Muscle	GEM
MUC7	1.78E-10	-0.453917053	0.867	0.927	4.36E-06	Vascular Smooth Muscle	MUC7
BLVRB	1.78E-10	0.258551336	0.364	0.224	4.36E-06	Vascular Smooth Muscle	BLVRB
TCEAL4	1.78E-10	0.312485005	0.418	0.229	4.38E-06	Vascular Smooth Muscle	TCEAL4
MAP4	1.81E-10	0.337240733	0.44	0.239	4.44E-06	Vascular Smooth Muscle	MAP4
NFIC	1.81E-10	0.322585389	0.455	0.243	4.44E-06	Vascular Smooth Muscle	NFIC
EEF1B2	1.83E-10	0.294706908	0.899	0.715	4.49E-06	Vascular Smooth Muscle	EEF1B2
RWDD1	1.91E-10	0.254259345	0.494	0.354	4.68E-06	Vascular Smooth Muscle	RWDD1
RHOC	1.91E-10	0.375759154	0.491	0.234	4.68E-06	Vascular Smooth Muscle	RHOC
DNAJC8	1.96E-10	0.321738612	0.462	0.289	4.80E-06	Vascular Smooth Muscle	DNAJC8
FAM204A	1.97E-10	0.253654963	0.334	0.212	4.83E-06	Vascular Smooth Muscle	FAM204A
HSPA6	2.04E-10	0.269849024	0.162	0.096	5.00E-06	Vascular Smooth Muscle	HSPA6
ISCU	2.17E-10	0.251877649	0.545	0.416	5.33E-06	Vascular Smooth Muscle	ISCU
IGHG1	2.32E-10	-0.421270223	0.106	0.228	5.69E-06	Vascular Smooth Muscle	IGHG1
EEA1	2.64E-10	0.315490773	0.346	0.177	6.49E-06	Vascular Smooth Muscle	EEA1
TCEA1	3.00E-10	0.279551489	0.501	0.354	7.36E-06	Vascular Smooth Muscle	TCEA1
PUF60	3.10E-10	0.277352354	0.344	0.185	7.60E-06	Vascular Smooth Muscle	PUF60
LTF	5.46E-10	-0.297030317	0.037	0.134	1.34E-05	Vascular Smooth Muscle	LTF
ARL5B	5.63E-10	0.282940517	0.273	0.136	1.38E-05	Vascular Smooth Muscle	ARL5B
SGCE	6.10E-10	0.273711104	0.248	0.073	1.50E-05	Vascular Smooth Muscle	SGCE
SSPN	6.84E-10	0.315109531	0.337	0.122	1.68E-05	Vascular Smooth Muscle	SSPN
TOMM20	6.86E-10	0.261499881	0.58	0.428	1.69E-05	Vascular Smooth Muscle	TOMM20
SRRM2	6.98E-10	0.27777844	0.666	0.511	1.71E-05	Vascular Smooth Muscle	SRRM2
VPS29	7.41E-10	0.26361106	0.425	0.282	1.82E-05	Vascular Smooth Muscle	VPS29
PSIP1	8.58E-10	0.37423122	0.484	0.234	2.11E-05	Vascular Smooth Muscle	PSIP1
EIF3I	8.85E-10	0.277259661	0.445	0.295	2.17E-05	Vascular Smooth Muscle	EIF3I
STOM	9.43E-10	0.380327726	0.477	0.191	2.32E-05	Vascular Smooth Muscle	STOM
XRCC5	1.05E-09	0.342874329	0.565	0.348	2.58E-05	Vascular Smooth Muscle	XRCC5
CFL1	1.14E-09	0.377697706	0.848	0.62	2.79E-05	Vascular Smooth Muscle	CFL1
TUBB4B	1.20E-09	0.264778012	0.6	0.454	2.95E-05	Vascular Smooth Muscle	TUBB4B
CALM1	1.30E-09	0.294016769	0.907	0.743	3.19E-05	Vascular Smooth Muscle	CALM1
NAP1L1	1.32E-09	0.338703185	0.587	0.383	3.25E-05	Vascular Smooth Muscle	NAP1L1
TACC1	1.59E-09	0.368055463	0.494	0.232	3.91E-05	Vascular Smooth Muscle	TACC1
DEK	1.66E-09	0.399551345	0.575	0.288	4.08E-05	Vascular Smooth Muscle	DEK
MT1X	1.70E-09	0.289608016	0.29	0.122	4.17E-05	Vascular Smooth Muscle	MT1X
RAN	1.80E-09	0.315257364	0.602	0.424	4.43E-05	Vascular Smooth Muscle	RAN
ATP6AP2	2.10E-09	0.345389961	0.504	0.279	5.15E-05	Vascular Smooth Muscle	ATP6AP2
LSM14A	2.41E-09	0.283344431	0.349	0.192	5.91E-05	Vascular Smooth Muscle	LSM14A
BAG3	2.50E-09	0.264993554	0.268	0.141	6.14E-05	Vascular Smooth Muscle	BAG3
LAMC1	2.59E-09	0.263292786	0.238	0.08	6.36E-05	Vascular Smooth Muscle	LAMC1
SSB	3.22E-09	0.348244141	0.511	0.292	7.90E-05	Vascular Smooth Muscle	SSB
SNX3	3.29E-09	0.290425067	0.57	0.402	8.08E-05	Vascular Smooth Muscle	SNX3
PLP2	3.48E-09	0.276742827	0.516	0.365	8.54E-05	Vascular Smooth Muscle	PLP2
RHOA	4.14E-09	0.330221574	0.668	0.479	0.00010167	Vascular Smooth Muscle	RHOA
ATP6V1G1	4.25E-09	0.281162491	0.649	0.48	0.000104464	Vascular Smooth Muscle	ATP6V1G1
EIF4A3	4.40E-09	0.263763199	0.337	0.217	0.000108133	Vascular Smooth Muscle	EIF4A3
ITGB1BP1	4.44E-09	0.301134998	0.334	0.141	0.000108966	Vascular Smooth Muscle	ITGB1BP1
VPS28	6.09E-09	0.283220865	0.541	0.378	0.000149417	Vascular Smooth Muscle	VPS28
HADHA	6.68E-09	0.282260245	0.415	0.257	0.000163971	Vascular Smooth Muscle	HADHA
HIGD2A	7.22E-09	0.289898888	0.509	0.337	0.000177239	Vascular Smooth Muscle	HIGD2A
DDAH2	8.77E-09	0.326893408	0.459	0.236	0.000215422	Vascular Smooth Muscle	DDAH2
PLEKHO1	9.78E-09	0.279874558	0.297	0.113	0.000240226	Vascular Smooth Muscle	PLEKHO1
CCT2	1.03E-08	0.271560975	0.356	0.208	0.000253013	Vascular Smooth Muscle	CCT2
DYNLT1	1.06E-08	0.251087552	0.428	0.283	0.000261169	Vascular Smooth Muscle	DYNLT1
RRAGA	1.30E-08	0.251351216	0.317	0.179	0.000318675	Vascular Smooth Muscle	RRAGA
HSPA9	1.36E-08	0.25516329	0.403	0.271	0.000333645	Vascular Smooth Muscle	HSPA9
HNRNPA3	1.46E-08	0.319952633	0.656	0.47	0.000359109	Vascular Smooth Muscle	HNRNPA3
TOMM7	1.51E-08	0.297382687	0.776	0.601	0.000371383	Vascular Smooth Muscle	TOMM7
RANBP1	1.67E-08	0.25849073	0.408	0.259	0.000409087	Vascular Smooth Muscle	RANBP1
H3F3B	1.75E-08	0.256104339	0.978	0.827	0.000429718	Vascular Smooth Muscle	H3F3B
SF3B2	2.00E-08	0.251962548	0.413	0.286	0.000490877	Vascular Smooth Muscle	SF3B2
RTFDC1	2.05E-08	0.274956324	0.391	0.231	0.000503306	Vascular Smooth Muscle	RTFDC1
ZG16B	4.02E-08	-0.335215001	0.993	0.994	0.00098696	Vascular Smooth Muscle	ZG16B
STRAP	4.81E-08	0.265785368	0.359	0.198	0.001181248	Vascular Smooth Muscle	STRAP
FGD5-AS1	5.06E-08	0.261450875	0.3	0.156	0.001241356	Vascular Smooth Muscle	FGD5-AS1
ST13	5.16E-08	0.273270865	0.518	0.362	0.001267511	Vascular Smooth Muscle	ST13
CAP1	5.66E-08	0.343881398	0.531	0.314	0.001389082	Vascular Smooth Muscle	CAP1
DYNLT3	6.06E-08	0.252844227	0.285	0.149	0.001487117	Vascular Smooth Muscle	DYNLT3
TBCB	6.11E-08	0.331067869	0.405	0.192	0.001500215	Vascular Smooth Muscle	TBCB
SUMO1	6.41E-08	0.278558197	0.457	0.295	0.001572572	Vascular Smooth Muscle	SUMO1
CCT5	6.56E-08	0.271022907	0.373	0.208	0.001611261	Vascular Smooth Muscle	CCT5
PYURF	6.58E-08	0.268500898	0.413	0.251	0.001616072	Vascular Smooth Muscle	PYURF
UBXN1	6.62E-08	0.330271519	0.521	0.328	0.00162572	Vascular Smooth Muscle	UBXN1
PNRC2	6.77E-08	0.315126143	0.435	0.23	0.001662994	Vascular Smooth Muscle	PNRC2
MAP4K4	7.59E-08	0.265121735	0.278	0.125	0.001864153	Vascular Smooth Muscle	MAP4K4
MIDN	7.61E-08	0.297914731	0.41	0.234	0.001868048	Vascular Smooth Muscle	MIDN
IQGAP1	8.00E-08	0.327421258	0.55	0.355	0.001964112	Vascular Smooth Muscle	IQGAP1
EMP2	8.57E-08	0.302561863	0.383	0.148	0.002104312	Vascular Smooth Muscle	EMP2
NFIA	9.08E-08	0.283961609	0.386	0.191	0.002230225	Vascular Smooth Muscle	NFIA
CARHSP1	1.10E-07	0.257879659	0.332	0.172	0.002711565	Vascular Smooth Muscle	CARHSP1
CDKN1C	1.28E-07	0.281791603	0.354	0.176	0.00314057	Vascular Smooth Muscle	CDKN1C
LDHA	1.38E-07	0.363042767	0.688	0.453	0.003380055	Vascular Smooth Muscle	LDHA
ZNF148	1.50E-07	0.258125493	0.307	0.162	0.003692348	Vascular Smooth Muscle	ZNF148
NCL	1.92E-07	0.328577318	0.774	0.571	0.004715633	Vascular Smooth Muscle	NCL
MAP1LC3A	2.20E-07	0.261722204	0.295	0.127	0.005406787	Vascular Smooth Muscle	MAP1LC3A
DDX5	3.05E-07	0.312109132	0.919	0.73	0.007482857	Vascular Smooth Muscle	DDX5
LYZ	3.14E-07	-0.376177693	0.943	0.953	0.007718244	Vascular Smooth Muscle	LYZ
CSRNP1	3.48E-07	0.257233094	0.31	0.182	0.008540716	Vascular Smooth Muscle	CSRNP1
PCBP1	3.64E-07	0.254833732	0.536	0.391	0.00892593	Vascular Smooth Muscle	PCBP1
SRSF5	4.38E-07	0.305534937	0.676	0.495	0.010744941	Vascular Smooth Muscle	SRSF5
AKAP12	4.40E-07	0.266249128	0.26	0.088	0.010812724	Vascular Smooth Muscle	AKAP12
HSP90AB1	4.48E-07	0.308523486	0.929	0.741	0.01099573	Vascular Smooth Muscle	HSP90AB1
VAMP3	5.15E-07	0.261331036	0.31	0.148	0.012644436	Vascular Smooth Muscle	VAMP3
XRCC6	6.83E-07	0.257618642	0.452	0.303	0.01676563	Vascular Smooth Muscle	XRCC6
IGHM	6.88E-07	-0.294680564	0.177	0.273	0.016880312	Vascular Smooth Muscle	IGHM
PRMT2	7.71E-07	0.271423173	0.371	0.221	0.018922708	Vascular Smooth Muscle	PRMT2
CCT6A	8.39E-07	0.261990073	0.383	0.231	0.02060127	Vascular Smooth Muscle	CCT6A
IK	1.12E-06	0.296774827	0.452	0.271	0.027508336	Vascular Smooth Muscle	IK
ANXA11	1.16E-06	0.254357567	0.398	0.261	0.028440369	Vascular Smooth Muscle	ANXA11
PFN1	1.19E-06	0.348396809	0.769	0.566	0.029148213	Vascular Smooth Muscle	PFN1
CSNK1A1	1.19E-06	0.254793759	0.447	0.306	0.029255006	Vascular Smooth Muscle	CSNK1A1
SFPQ	1.54E-06	0.272954722	0.565	0.424	0.037767807	Vascular Smooth Muscle	SFPQ
PIP	1.63E-06	-0.37026691	0.929	0.935	0.039939965	Vascular Smooth Muscle	PIP
DRAP1	1.69E-06	0.251675409	0.467	0.327	0.041592824	Vascular Smooth Muscle	DRAP1
SSBP4	1.74E-06	0.264835785	0.3	0.141	0.042681125	Vascular Smooth Muscle	SSBP4
KHDRBS1	1.77E-06	0.268302853	0.41	0.254	0.043484864	Vascular Smooth Muscle	KHDRBS1
COMMD6	2.04E-06	0.336873399	0.631	0.426	0.050020052	Vascular Smooth Muscle	COMMD6
DDIT3	2.12E-06	0.253746412	0.342	0.202	0.05204517	Vascular Smooth Muscle	DDIT3
SRRM1	2.30E-06	0.300988403	0.575	0.393	0.056514614	Vascular Smooth Muscle	SRRM1
IGHG3	2.74E-06	-0.32050803	0.13	0.218	0.067376276	Vascular Smooth Muscle	IGHG3
MYADM	3.08E-06	0.357910634	0.636	0.396	0.075599754	Vascular Smooth Muscle	MYADM
PGRMC1	3.46E-06	0.257570183	0.369	0.216	0.085064402	Vascular Smooth Muscle	PGRMC1
GSTK1	5.04E-06	0.255853232	0.506	0.355	0.123843881	Vascular Smooth Muscle	GSTK1
WASF2	7.08E-06	0.287467751	0.491	0.326	0.173723825	Vascular Smooth Muscle	WASF2
CHMP5	7.73E-06	0.250535257	0.376	0.224	0.189856834	Vascular Smooth Muscle	CHMP5
CCT3	1.00E-05	0.252730087	0.413	0.259	0.246735611	Vascular Smooth Muscle	CCT3
EIF3E	1.37E-05	0.250491099	0.585	0.44	0.337310771	Vascular Smooth Muscle	EIF3E
GBP2	1.73E-05	0.285879039	0.312	0.126	0.423715591	Vascular Smooth Muscle	GBP2
FDCSP	1.91E-05	-0.404303333	0.425	0.465	0.469058924	Vascular Smooth Muscle	FDCSP
SMARCA5	1.99E-05	0.251663087	0.396	0.256	0.487507099	Vascular Smooth Muscle	SMARCA5
HNRNPA0	2.43E-05	0.265743722	0.484	0.329	0.595617932	Vascular Smooth Muscle	HNRNPA0
HTRA1	3.43E-05	0.255197978	0.351	0.162	0.841526977	Vascular Smooth Muscle	HTRA1
PKM	3.92E-05	0.273806525	0.482	0.318	0.962907981	Vascular Smooth Muscle	PKM
SCGB3A1	5.12E-05	-0.255360246	0.103	0.175	1	Vascular Smooth Muscle	SCGB3A1
EPHX1	5.79E-05	0.262430689	0.391	0.203	1	Vascular Smooth Muscle	EPHX1
SYF2	6.16E-05	0.259210513	0.452	0.299	1	Vascular Smooth Muscle	SYF2
TPR	7.22E-05	0.29193863	0.486	0.309	1	Vascular Smooth Muscle	TPR
JUND	7.48E-05	0.268664419	0.929	0.772	1	Vascular Smooth Muscle	JUND
CHORDC1	8.62E-05	0.273608822	0.381	0.212	1	Vascular Smooth Muscle	CHORDC1
CDC42	0.000173883	0.265330373	0.686	0.53	1	Vascular Smooth Muscle	CDC42
SERBP1	0.000175994	0.275903621	0.602	0.429	1	Vascular Smooth Muscle	SERBP1
STAT3	0.000317939	0.29473633	0.541	0.35	1	Vascular Smooth Muscle	STAT3
SRSF3	0.000332316	0.264908032	0.658	0.498	1	Vascular Smooth Muscle	SRSF3
YWHAB	0.000956632	0.272678107	0.666	0.497	1	Vascular Smooth Muscle	YWHAB
JAK1	0.001252376	0.303511405	0.516	0.314	1	Vascular Smooth Muscle	JAK1
CAPZB	0.002503023	0.264143958	0.506	0.333	1	Vascular Smooth Muscle	CAPZB
TUBB	0.003423363	0.252636468	0.477	0.32	1	Vascular Smooth Muscle	TUBB
RGS5.1	0	1.827843758	0.856	0.029	0	Pericyte	RGS5
STEAP4.1	0	1.722687494	0.869	0.035	0	Pericyte	STEAP4
CPE.1	0	1.53570673	0.882	0.094	0	Pericyte	CPE
NR2F2.1	0	1.490539552	0.89	0.136	0	Pericyte	NR2F2
IGFBP7.1	2.17434684055518e-317	1.648902727	0.995	0.254	5.33823892824702e-313	Pericyte	IGFBP7
CD36	4.11652728210959e-314	1.36703548	0.69	0.023	0.00E+00	Pericyte	CD36
LHFP.1	1.01E-289	1.30844294	0.816	0.127	2.49E-285	Pericyte	LHFP
EPS8.1	7.75E-274	1.198319797	0.73	0.101	1.90E-269	Pericyte	EPS8
NDUFA4L2.1	8.00E-274	1.392172238	0.676	0.035	1.97E-269	Pericyte	NDUFA4L2
CALD1.1	1.58E-270	1.442633793	0.965	0.214	3.88E-266	Pericyte	CALD1
ABCC9	2.54E-255	1.152829568	0.583	0.026	6.23E-251	Pericyte	ABCC9
CCL21	2.60E-245	1.249605577	0.463	0.006	6.37E-241	Pericyte	CCL21
MYL9.1	3.37E-242	1.449839132	0.89	0.138	8.26E-238	Pericyte	MYL9
CCL2.1	1.70E-229	1.593081315	0.658	0.077	4.17E-225	Pericyte	CCL2
KCNJ8	1.42E-227	0.930689157	0.476	0.015	3.48E-223	Pericyte	KCNJ8
FABP4.1	2.19E-225	1.358972337	0.695	0.054	5.37E-221	Pericyte	FABP4
NOTCH3.1	9.83E-223	1.081138214	0.599	0.038	2.41E-218	Pericyte	NOTCH3
ASPN	8.84E-221	1.045487707	0.543	0.018	2.17E-216	Pericyte	ASPN
MYO1B.1	1.71E-216	1.025170367	0.564	0.046	4.20E-212	Pericyte	MYO1B
TAGLN.1	1.69E-214	1.534620332	0.797	0.094	4.14E-210	Pericyte	TAGLN
COX4I2.1	2.32E-214	1.026069556	0.548	0.02	5.70E-210	Pericyte	COX4I2
C11orf96.1	4.95E-214	1.386196882	0.767	0.086	1.21E-209	Pericyte	C11orf96
TINAGL1.1	2.62E-210	1.139288465	0.682	0.096	6.44E-206	Pericyte	TINAGL1
SPARC.1	1.51E-205	1.218623451	0.805	0.16	3.71E-201	Pericyte	SPARC
MFGE8.1	1.33E-198	1.135533143	0.693	0.108	3.26E-194	Pericyte	MFGE8
FILIP1L.1	4.10E-197	1.183907623	0.711	0.125	1.01E-192	Pericyte	FILIP1L
IGFBP5.1	8.77E-196	1.415479457	0.813	0.142	2.15E-191	Pericyte	IGFBP5
GGT5	6.76E-181	0.998354595	0.58	0.058	1.66E-176	Pericyte	GGT5
PDGFRB.1	5.45E-177	0.985871625	0.57	0.058	1.34E-172	Pericyte	PDGFRB
IFITM3.1	8.24E-171	1.181090337	0.944	0.322	2.02E-166	Pericyte	IFITM3
LGI4.1	3.55E-169	0.883576931	0.46	0.019	8.70E-165	Pericyte	LGI4
PRRX1.1	1.54E-166	1.11273436	0.73	0.112	3.78E-162	Pericyte	PRRX1
PMEPA1.1	1.61E-165	0.9112025	0.57	0.15	3.94E-161	Pericyte	PMEPA1
CCL19	2.10E-163	1.302496465	0.401	0.02	5.16E-159	Pericyte	CCL19
AVPR1A.1	2.23E-163	0.819930126	0.396	0.01	5.47E-159	Pericyte	AVPR1A
TIMP3.1	1.51E-162	1.205090355	0.882	0.224	3.70E-158	Pericyte	TIMP3
RGS16.1	2.47E-156	1.244300922	0.658	0.133	6.07E-152	Pericyte	RGS16
C20orf27.1	3.06E-156	0.816847042	0.473	0.065	7.52E-152	Pericyte	C20orf27
COL18A1.1	1.70E-155	0.952304372	0.58	0.086	4.18E-151	Pericyte	COL18A1
SEPT7.1	7.45E-153	0.896790799	0.88	0.493	1.83E-148	Pericyte	Sep-07
GUCY1A3.1	2.31E-148	0.960893168	0.553	0.062	5.68E-144	Pericyte	GUCY1A3
FHL1.1	3.14E-144	0.902377741	0.5	0.115	7.71E-140	Pericyte	FHL1
ADIRF.1	4.29E-143	1.155849193	0.866	0.235	1.05E-138	Pericyte	ADIRF
ID4.1	7.77E-142	0.925916206	0.5	0.109	1.91E-137	Pericyte	ID4
PROCR	2.75E-138	0.692487023	0.361	0.024	6.74E-134	Pericyte	PROCR
SYNPO2.1	3.23E-137	0.808595839	0.439	0.043	7.94E-133	Pericyte	SYNPO2
ACTA2.1	1.75E-135	1.20019093	0.639	0.085	4.29E-131	Pericyte	ACTA2
IGFBP2	6.27E-135	1.001718462	0.54	0.093	1.54E-130	Pericyte	IGFBP2
THY1	1.02E-134	0.850430568	0.465	0.051	2.52E-130	Pericyte	THY1
FAM162B.1	5.04E-134	0.660012322	0.337	0.013	1.24E-129	Pericyte	FAM162B
EPHX1.1	5.16E-134	0.964161023	0.679	0.197	1.27E-129	Pericyte	EPHX1
REM1	8.89E-133	0.557798597	0.297	0.006	2.18E-128	Pericyte	REM1
LPL	6.31E-129	0.664753749	0.291	0.007	1.55E-124	Pericyte	LPL
CALM2.1	4.29E-128	0.703169185	0.853	0.591	1.05E-123	Pericyte	CALM2
TPM1.1	5.87E-128	1.054734474	0.709	0.19	1.44E-123	Pericyte	TPM1
HGF	3.73E-125	0.686001519	0.356	0.027	9.16E-121	Pericyte	HGF
PDE1A.1	1.01E-124	0.576282376	0.299	0.009	2.48E-120	Pericyte	PDE1A
LAPTM4A.1	1.61E-124	0.83732276	0.842	0.464	3.96E-120	Pericyte	LAPTM4A
C1S.1	2.22E-120	0.964843855	0.666	0.113	5.46E-116	Pericyte	C1S
ADRA2A.1	8.36E-120	0.673292659	0.348	0.018	2.05E-115	Pericyte	ADRA2A
ANGPT2.1	6.09E-119	0.714384816	0.353	0.033	1.50E-114	Pericyte	ANGPT2
GUCY1B3.1	9.21E-119	0.683891235	0.374	0.031	2.26E-114	Pericyte	GUCY1B3
CAV1.1	1.60E-118	1.054386818	0.791	0.221	3.92E-114	Pericyte	CAV1
SOD3.1	5.06E-118	0.950630321	0.684	0.13	1.24E-113	Pericyte	SOD3
DLC1.1	1.55E-116	0.827645936	0.492	0.083	3.81E-112	Pericyte	DLC1
ASAH1	3.68E-114	0.628491059	0.495	0.27	9.04E-110	Pericyte	ASAH1
ZFP36.1	4.61E-114	0.671749772	0.77	0.609	1.13E-109	Pericyte	ZFP36
SERPING1.1	1.15E-112	0.979078786	0.73	0.177	2.82E-108	Pericyte	SERPING1
RERG.1	2.72E-112	0.628589813	0.34	0.022	6.68E-108	Pericyte	RERG
PCOLCE.1	1.00E-111	0.875769946	0.578	0.094	2.47E-107	Pericyte	PCOLCE
GUCY1A2	1.45E-111	0.536431768	0.27	0.006	3.55E-107	Pericyte	GUCY1A2
C1R	2.85E-111	0.954207084	0.676	0.13	6.99E-107	Pericyte	C1R
ISYNA1.1	1.79E-109	0.700758556	0.401	0.038	4.40E-105	Pericyte	ISYNA1
TPM2.1	2.15E-109	0.993603995	0.65	0.117	5.27E-105	Pericyte	TPM2
CXCL12	1.84E-108	1.029126401	0.719	0.16	4.51E-104	Pericyte	CXCL12
TPPP3.1	1.14E-107	0.791080353	0.457	0.063	2.80E-103	Pericyte	TPPP3
HES4.1	2.05E-107	0.865056652	0.545	0.096	5.03E-103	Pericyte	HES4
GJA4.1	1.37E-106	0.782387664	0.385	0.029	3.36E-102	Pericyte	GJA4
PAWR.1	2.82E-106	0.671526656	0.406	0.096	6.93E-102	Pericyte	PAWR
MT2A.1	6.58E-105	0.930475247	0.636	0.223	1.61E-100	Pericyte	MT2A
COL6A2.1	3.11E-103	0.939803314	0.65	0.134	7.63E-99	Pericyte	COL6A2
CYGB	1.60E-101	0.657123336	0.356	0.05	3.93E-97	Pericyte	CYGB
COL1A2	6.79E-100	0.858201236	0.607	0.112	1.67E-95	Pericyte	COL1A2
SLC7A2.1	9.87E-100	0.578044903	0.302	0.02	2.42E-95	Pericyte	SLC7A2
ZEB2.1	3.78E-99	0.838171138	0.567	0.122	9.29E-95	Pericyte	ZEB2
EFHD1.1	7.59E-99	0.588697914	0.34	0.029	1.86E-94	Pericyte	EFHD1
LMOD1.1	8.99E-99	0.742275697	0.412	0.038	2.21E-94	Pericyte	LMOD1
C2orf40.1	7.36E-98	0.825409483	0.404	0.044	1.81E-93	Pericyte	C2orf40
SPARCL1.1	1.50E-96	0.910940361	0.864	0.395	3.68E-92	Pericyte	SPARCL1
C1QTNF1.1	1.36E-93	0.610650173	0.345	0.058	3.33E-89	Pericyte	C1QTNF1
SELENBP1.1	1.30E-92	0.612349412	0.374	0.103	3.20E-88	Pericyte	SELENBP1
FOXS1.1	1.44E-92	0.51686257	0.262	0.011	3.55E-88	Pericyte	FOXS1
MGP.1	6.60E-92	0.973169942	0.853	0.3	1.62E-87	Pericyte	MGP
CD74.1	1.37E-91	-0.901984917	0.118	0.572	3.36E-87	Pericyte	CD74
COL14A1.1	9.83E-91	0.851497744	0.473	0.081	2.41E-86	Pericyte	COL14A1
SOCS3.1	3.24E-90	0.923014337	0.719	0.352	7.96E-86	Pericyte	SOCS3
CAMK2N1.1	3.06E-89	0.666295193	0.364	0.055	7.52E-85	Pericyte	CAMK2N1
CCDC102B	4.79E-88	0.512925693	0.262	0.019	1.18E-83	Pericyte	CCDC102B
GSN.1	1.07E-87	0.831919076	0.866	0.309	2.63E-83	Pericyte	GSN
FRZB.1	1.13E-87	0.671145824	0.366	0.038	2.76E-83	Pericyte	FRZB
ITGB1.1	1.13E-87	0.724325857	0.682	0.362	2.78E-83	Pericyte	ITGB1
COL3A1	1.47E-87	0.790700254	0.543	0.097	3.62E-83	Pericyte	COL3A1
HIGD1B.1	1.65E-87	0.490472296	0.217	0.005	4.06E-83	Pericyte	HIGD1B
TFPI	4.79E-87	0.765350966	0.519	0.104	1.18E-82	Pericyte	TFPI
ITGA7.1	5.29E-87	0.52915498	0.265	0.013	1.30E-82	Pericyte	ITGA7
MCAM.1	7.21E-87	0.740639331	0.471	0.069	1.77E-82	Pericyte	MCAM
INAFM1.1	1.07E-86	0.571638087	0.329	0.058	2.62E-82	Pericyte	INAFM1
PPP1R14A.1	1.43E-86	0.735414489	0.428	0.052	3.52E-82	Pericyte	PPP1R14A
FHL2	1.59E-86	0.617157736	0.329	0.03	3.90E-82	Pericyte	FHL2
CD63.1	7.16E-86	0.431150597	0.917	0.768	1.76E-81	Pericyte	CD63
FXYD1.1	1.70E-85	0.788988343	0.513	0.103	4.17E-81	Pericyte	FXYD1
RGCC.1	4.05E-85	-0.824477414	0.061	0.5	9.94E-81	Pericyte	RGCC
TNC	7.87E-85	0.5682074	0.243	0.02	1.93E-80	Pericyte	TNC
COL4A1.1	1.62E-84	0.75991962	0.452	0.079	3.97E-80	Pericyte	COL4A1
DCN	1.86E-84	0.587037146	0.529	0.132	4.57E-80	Pericyte	DCN
EGR1.1	2.53E-84	0.814420659	0.658	0.349	6.22E-80	Pericyte	EGR1
AGT	4.89E-84	0.434428349	0.19	0.003	1.20E-79	Pericyte	AGT
FOS.1	7.96E-84	0.487104136	0.845	0.762	1.95E-79	Pericyte	FOS
CD81.1	3.49E-83	0.647867082	0.885	0.614	8.56E-79	Pericyte	CD81
EGFLAM.1	2.05E-82	0.509394337	0.262	0.015	5.04E-78	Pericyte	EGFLAM
MYC.1	1.11E-81	0.743994437	0.412	0.123	2.72E-77	Pericyte	MYC
SSTR2	5.51E-81	0.370797091	0.176	0.012	1.35E-76	Pericyte	SSTR2
FABP5	1.26E-79	0.892940714	0.588	0.138	3.09E-75	Pericyte	FABP5
PLPPR4	8.67E-79	0.399814712	0.193	0.005	2.13E-74	Pericyte	PLPPR4
PDE5A.1	2.96E-78	0.577073986	0.326	0.037	7.26E-74	Pericyte	PDE5A
CNN3.1	9.09E-78	0.763106251	0.596	0.2	2.23E-73	Pericyte	CNN3
SRGN.1	8.61E-77	-0.752071428	0.059	0.436	2.11E-72	Pericyte	SRGN
SMOC2.1	1.19E-76	0.580499174	0.316	0.035	2.92E-72	Pericyte	SMOC2
CYR61.1	1.40E-76	0.8214515	0.444	0.104	3.43E-72	Pericyte	CYR61
MRGPRF.1	2.20E-76	0.527211556	0.286	0.03	5.40E-72	Pericyte	MRGPRF
ANO1.1	4.86E-76	0.471879816	0.254	0.05	1.19E-71	Pericyte	ANO1
COL5A3	9.03E-76	0.464513494	0.235	0.012	2.22E-71	Pericyte	COL5A3
FOSB.1	1.04E-75	0.458952329	0.738	0.646	2.55E-71	Pericyte	FOSB
PTK2.1	3.68E-75	0.622489954	0.417	0.115	9.03E-71	Pericyte	PTK2
LGALS1.1	2.40E-74	0.693176322	0.85	0.535	5.89E-70	Pericyte	LGALS1
HIC1	1.01E-73	0.602518018	0.358	0.056	2.48E-69	Pericyte	HIC1
DLX5.1	6.13E-73	0.440873459	0.238	0.019	1.50E-68	Pericyte	DLX5
PARM1.1	9.60E-73	0.354046969	0.233	0.09	2.36E-68	Pericyte	PARM1
SEMA5A	1.30E-72	0.441560082	0.233	0.017	3.18E-68	Pericyte	SEMA5A
ANGPT1.1	2.76E-72	0.441412708	0.23	0.02	6.78E-68	Pericyte	ANGPT1
LINC01197.1	1.29E-71	0.399811632	0.217	0.014	3.16E-67	Pericyte	LINC01197
ARID5B.1	2.81E-71	0.615234832	0.548	0.323	6.90E-67	Pericyte	ARID5B
TUBA1A.1	4.19E-71	0.78395445	0.735	0.337	1.03E-66	Pericyte	TUBA1A
TGFBI.1	1.49E-70	0.631778539	0.342	0.059	3.65E-66	Pericyte	TGFBI
CLMN.1	7.15E-70	0.445858547	0.246	0.065	1.76E-65	Pericyte	CLMN
CARMN.1	7.30E-70	0.543944864	0.273	0.024	1.79E-65	Pericyte	CARMN
ATF3.1	2.01E-69	0.725408564	0.634	0.382	4.94E-65	Pericyte	ATF3
CDH6.1	2.20E-69	0.444264244	0.233	0.013	5.40E-65	Pericyte	CDH6
GJC1.1	2.71E-69	0.427653807	0.209	0.011	6.66E-65	Pericyte	GJC1
FAM213A	9.82E-68	0.525886506	0.34	0.111	2.41E-63	Pericyte	FAM213A
ADAMTS1.1	1.59E-67	0.740195509	0.396	0.079	3.90E-63	Pericyte	ADAMTS1
SPECC1.1	5.41E-67	0.527647704	0.278	0.04	1.33E-62	Pericyte	SPECC1
IFITM2.1	8.10E-67	0.731038925	0.679	0.3	1.99E-62	Pericyte	IFITM2
ANKRD29.1	9.30E-67	0.595460661	0.358	0.063	2.28E-62	Pericyte	ANKRD29
A2M.1	1.14E-66	0.783751644	0.623	0.17	2.79E-62	Pericyte	A2M
SEPT4.1	2.41E-66	0.517331624	0.286	0.041	5.91E-62	Pericyte	Sep-04
COL4A2.1	4.08E-66	0.608389688	0.356	0.074	1.00E-61	Pericyte	COL4A2
NCKAP5.1	1.71E-65	0.422480626	0.214	0.014	4.21E-61	Pericyte	NCKAP5
PTMS.1	3.56E-65	0.69814115	0.647	0.292	8.75E-61	Pericyte	PTMS
MEF2C.1	9.24E-65	0.628142896	0.553	0.272	2.27E-60	Pericyte	MEF2C
SCN4B	1.68E-64	0.354897887	0.171	0.006	4.12E-60	Pericyte	SCN4B
MT1E.1	4.04E-64	0.587709935	0.372	0.091	9.92E-60	Pericyte	MT1E
ARHGAP6	6.01E-64	0.45477564	0.249	0.033	1.47E-59	Pericyte	ARHGAP6
TGFB1I1.1	8.25E-64	0.570773916	0.374	0.08	2.02E-59	Pericyte	TGFB1I1
KCNE4.1	9.44E-64	0.51929644	0.262	0.028	2.32E-59	Pericyte	KCNE4
BGN.1	3.06E-63	0.626207414	0.385	0.074	7.50E-59	Pericyte	BGN
MAP1LC3A.1	6.01E-63	0.540047987	0.358	0.126	1.47E-58	Pericyte	MAP1LC3A
PMP22	6.20E-63	0.698259607	0.553	0.151	1.52E-58	Pericyte	PMP22
EHD2.1	8.34E-63	0.533549951	0.332	0.067	2.05E-58	Pericyte	EHD2
COL6A1.1	3.12E-62	0.733741292	0.529	0.134	7.67E-58	Pericyte	COL6A1
SGCE.1	6.74E-62	0.532523055	0.329	0.071	1.66E-57	Pericyte	SGCE
STXBP6	1.27E-61	0.332403668	0.179	0.007	3.13E-57	Pericyte	STXBP6
JUNB.1	1.60E-61	0.454946704	0.807	0.721	3.93E-57	Pericyte	JUNB
PLAC9.1	2.74E-61	0.734636985	0.537	0.135	6.74E-57	Pericyte	PLAC9
SLCO1C1	2.78E-61	0.260959467	0.126	0.001	6.81E-57	Pericyte	SLCO1C1
GAS6	4.67E-61	0.622723453	0.473	0.198	1.15E-56	Pericyte	GAS6
JUN.1	5.24E-61	0.441181106	0.882	0.771	1.29E-56	Pericyte	JUN
IGFBP4	6.91E-61	0.738927811	0.642	0.196	1.70E-56	Pericyte	IGFBP4
RARRES2.1	1.20E-60	0.700730163	0.492	0.111	2.94E-56	Pericyte	RARRES2
CD44.1	1.75E-60	0.52804729	0.618	0.44	4.30E-56	Pericyte	CD44
EBF2.1	5.29E-60	0.390657097	0.184	0.009	1.30E-55	Pericyte	EBF2
THBS4	1.97E-59	0.629767298	0.251	0.024	4.83E-55	Pericyte	THBS4
RASL11A.1	2.87E-59	0.477995779	0.27	0.036	7.05E-55	Pericyte	RASL11A
ADCY6.1	2.17E-58	0.351517529	0.171	0.033	5.32E-54	Pericyte	ADCY6
SH3BGRL3.1	3.06E-58	-0.465853914	0.241	0.566	7.50E-54	Pericyte	SH3BGRL3
MGST3.1	3.07E-58	0.484880661	0.663	0.486	7.55E-54	Pericyte	MGST3
VAMP8.1	3.10E-58	-0.520654523	0.037	0.369	7.60E-54	Pericyte	VAMP8
LAMA4	3.17E-58	0.580422195	0.38	0.075	7.79E-54	Pericyte	LAMA4
CCL8.1	3.58E-58	0.568457755	0.168	0.007	8.79E-54	Pericyte	CCL8
FAM13C	4.00E-58	0.533822174	0.313	0.05	9.83E-54	Pericyte	FAM13C
SDPR	4.19E-58	0.600790801	0.38	0.062	1.03E-53	Pericyte	SDPR
ARHGEF17.1	4.24E-58	0.376943089	0.19	0.016	1.04E-53	Pericyte	ARHGEF17
GNAI1.1	4.92E-58	0.401635336	0.217	0.026	1.21E-53	Pericyte	GNAI1
DDIT4L	5.42E-58	0.321298222	0.16	0.006	1.33E-53	Pericyte	DDIT4L
C8orf4.1	8.32E-58	0.615626477	0.43	0.177	2.04E-53	Pericyte	C8orf4
NEURL1B.1	1.84E-57	0.440473774	0.254	0.026	4.52E-53	Pericyte	NEURL1B
NFIL3.1	1.98E-57	0.520958087	0.332	0.103	4.86E-53	Pericyte	NFIL3
LINC00924	3.31E-57	0.284890253	0.131	0.003	8.13E-53	Pericyte	LINC00924
COL1A1	3.76E-57	0.639981192	0.444	0.094	9.23E-53	Pericyte	COL1A1
SSR4.1	1.46E-56	-0.707817906	0.463	0.774	3.59E-52	Pericyte	SSR4
RHOB.1	3.05E-56	0.640558995	0.572	0.303	7.50E-52	Pericyte	RHOB
SYTL2.1	3.11E-56	0.52651837	0.297	0.041	7.64E-52	Pericyte	SYTL2
FBLIM1	4.70E-56	0.375520313	0.211	0.04	1.15E-51	Pericyte	FBLIM1
CFH.1	6.42E-56	0.614194828	0.54	0.156	1.58E-51	Pericyte	CFH
ADGRF5	9.28E-56	0.518227013	0.31	0.039	2.28E-51	Pericyte	ADGRF5
SELM.1	2.01E-55	0.432337095	0.69	0.538	4.94E-51	Pericyte	SELM
OLFML2B	2.85E-55	0.461475246	0.254	0.046	7.01E-51	Pericyte	OLFML2B
GEM.1	1.00E-54	0.616752252	0.334	0.076	2.46E-50	Pericyte	GEM
SEC11C.1	1.17E-54	-0.714254797	0.128	0.521	2.87E-50	Pericyte	SEC11C
CST3	1.32E-54	0.688288516	0.856	0.454	3.24E-50	Pericyte	CST3
PRKCDBP.1	1.60E-54	0.607247684	0.452	0.131	3.93E-50	Pericyte	PRKCDBP
PTPRC.1	1.16E-53	-0.605094971	0.019	0.268	2.84E-49	Pericyte	PTPRC
ECM2.1	1.67E-53	0.469340278	0.265	0.038	4.11E-49	Pericyte	ECM2
HLA-DRB1.1	3.81E-53	-0.703018204	0.056	0.334	9.36E-49	Pericyte	HLA-DRB1
DCBLD1	3.90E-53	0.336508467	0.158	0.023	9.57E-49	Pericyte	DCBLD1
EPB41L2	4.40E-53	0.582981073	0.417	0.126	1.08E-48	Pericyte	EPB41L2
PSMB1.1	6.52E-53	0.357373289	0.545	0.469	1.60E-48	Pericyte	PSMB1
RCAN2.1	7.49E-53	0.529799458	0.31	0.047	1.84E-48	Pericyte	RCAN2
UBA2.1	1.32E-52	0.519831505	0.374	0.147	3.23E-48	Pericyte	UBA2
MRVI1.1	4.69E-52	0.38311698	0.198	0.016	1.15E-47	Pericyte	MRVI1
ITM2A.1	6.23E-52	-0.462821063	0.027	0.273	1.53E-47	Pericyte	ITM2A
ADAMTS4	9.25E-52	0.408786666	0.174	0.018	2.27E-47	Pericyte	ADAMTS4
PACSIN2.1	1.39E-51	0.447208066	0.278	0.085	3.40E-47	Pericyte	PACSIN2
RPS29	2.80E-51	-0.414791302	0.527	0.804	6.87E-47	Pericyte	RPS29
RRAD.1	4.03E-51	0.53529981	0.297	0.061	9.90E-47	Pericyte	RRAD
FGF7	5.66E-51	0.616355676	0.377	0.088	1.39E-46	Pericyte	FGF7
CYTIP.1	1.19E-50	-0.400773996	0.011	0.262	2.91E-46	Pericyte	CYTIP
ARHGAP29.1	1.75E-50	0.633124205	0.436	0.115	4.31E-46	Pericyte	ARHGAP29
SORBS3.1	2.35E-50	0.451180205	0.307	0.099	5.77E-46	Pericyte	SORBS3
TPD52.1	4.64E-50	-0.303352705	0.003	0.257	1.14E-45	Pericyte	TPD52
FXYD6	6.76E-50	0.486207139	0.294	0.058	1.66E-45	Pericyte	FXYD6
ITGA1	7.21E-50	0.594898171	0.396	0.081	1.77E-45	Pericyte	ITGA1
EPHA2	1.24E-49	0.265154986	0.139	0.031	3.04E-45	Pericyte	EPHA2
HRC.1	1.34E-49	0.33615504	0.166	0.01	3.29E-45	Pericyte	HRC
ADCY3.1	1.40E-49	0.365466208	0.198	0.029	3.43E-45	Pericyte	ADCY3
MAP1B.1	1.79E-49	0.588085709	0.398	0.096	4.39E-45	Pericyte	MAP1B
TUBA4A.1	1.82E-49	-0.351772332	0.011	0.256	4.47E-45	Pericyte	TUBA4A
ZFP36L1.1	2.39E-49	0.597025276	0.706	0.449	5.88E-45	Pericyte	ZFP36L1
VCL.1	3.18E-49	0.519696268	0.348	0.105	7.81E-45	Pericyte	VCL
TSTD1.1	3.25E-49	-0.403062745	0.04	0.33	7.98E-45	Pericyte	TSTD1
NDUFA4.1	4.58E-49	-0.275112621	0.345	0.629	1.12E-44	Pericyte	NDUFA4
FAM107B	5.05E-49	-0.479220617	0.064	0.37	1.24E-44	Pericyte	FAM107B
P2RY14	5.17E-49	0.330325811	0.15	0.009	1.27E-44	Pericyte	P2RY14
STOM.1	1.22E-48	0.631132544	0.524	0.191	3.00E-44	Pericyte	STOM
ANXA5	1.30E-48	0.461719298	0.612	0.451	3.20E-44	Pericyte	ANXA5
DEGS1.1	2.32E-48	0.404380204	0.342	0.203	5.70E-44	Pericyte	DEGS1
ARHGAP10.1	3.07E-48	0.454574202	0.275	0.061	7.53E-44	Pericyte	ARHGAP10
PTRF.1	3.13E-48	0.659860611	0.54	0.18	7.68E-44	Pericyte	PTRF
AMOTL2	3.16E-48	0.357348257	0.19	0.028	7.75E-44	Pericyte	AMOTL2
PCYOX1.1	1.09E-47	0.380593065	0.294	0.169	2.67E-43	Pericyte	PCYOX1
SERTAD1.1	1.11E-47	0.534408927	0.439	0.246	2.72E-43	Pericyte	SERTAD1
SLC38A2	1.68E-47	0.388473774	0.43	0.326	4.12E-43	Pericyte	SLC38A2
TECR	2.13E-47	0.283974753	0.444	0.384	5.23E-43	Pericyte	TECR
HLA-DPA1.1	2.43E-47	-0.57912855	0.059	0.32	5.96E-43	Pericyte	HLA-DPA1
C12orf57.1	3.07E-47	0.471596384	0.602	0.438	7.53E-43	Pericyte	C12orf57
DAAM2.1	3.77E-47	0.317412999	0.163	0.021	9.26E-43	Pericyte	DAAM2
DUSP2.1	4.32E-47	-0.520883193	0.019	0.253	1.06E-42	Pericyte	DUSP2
FAM46C.1	7.74E-47	-0.409356641	0.024	0.29	1.90E-42	Pericyte	FAM46C
MAP7D3.1	9.48E-47	0.418645365	0.254	0.064	2.33E-42	Pericyte	MAP7D3
ISG20.1	1.05E-46	-0.396090806	0.045	0.324	2.58E-42	Pericyte	ISG20
SERP1.1	1.10E-46	-0.44804876	0.254	0.588	2.69E-42	Pericyte	SERP1
IRF1	1.17E-46	0.498680253	0.54	0.406	2.88E-42	Pericyte	IRF1
DMD.1	1.68E-46	0.342300736	0.195	0.059	4.13E-42	Pericyte	DMD
MTHFD2.1	1.88E-46	0.383044441	0.251	0.111	4.61E-42	Pericyte	MTHFD2
TMEM176B	3.63E-46	0.60291609	0.439	0.11	8.91E-42	Pericyte	TMEM176B
ACTN4.1	4.04E-46	0.479857598	0.417	0.241	9.91E-42	Pericyte	ACTN4
ICAM3.1	5.00E-46	-0.339114483	0.024	0.277	1.23E-41	Pericyte	ICAM3
COBLL1.1	5.46E-46	0.352098535	0.27	0.16	1.34E-41	Pericyte	COBLL1
CRISPLD2.1	7.50E-46	0.479774421	0.262	0.041	1.84E-41	Pericyte	CRISPLD2
VASN.1	7.76E-46	0.367919926	0.201	0.04	1.91E-41	Pericyte	VASN
MALAT1.1	9.31E-46	0.387894595	0.976	0.855	2.29E-41	Pericyte	MALAT1
TBX2.1	9.38E-46	0.416171811	0.209	0.021	2.30E-41	Pericyte	TBX2
FRMD3.1	9.39E-46	0.336231919	0.174	0.015	2.31E-41	Pericyte	FRMD3
LAPTM4B	2.10E-45	0.439638629	0.297	0.088	5.16E-41	Pericyte	LAPTM4B
EDNRA.1	2.55E-45	0.40563503	0.233	0.03	6.27E-41	Pericyte	EDNRA
RHOQ.1	3.58E-45	0.363832355	0.283	0.16	8.78E-41	Pericyte	RHOQ
EBF1.1	7.49E-45	0.472977718	0.313	0.075	1.84E-40	Pericyte	EBF1
RBPMS.1	7.73E-45	0.447740792	0.307	0.099	1.90E-40	Pericyte	RBPMS
TWIST1	7.94E-45	0.496792089	0.313	0.057	1.95E-40	Pericyte	TWIST1
CD48.1	9.26E-45	-0.397235066	0.013	0.238	2.27E-40	Pericyte	CD48
RAC2.1	1.37E-44	-0.372680942	0.013	0.237	3.36E-40	Pericyte	RAC2
CYB5R3.1	1.60E-44	0.477847082	0.42	0.219	3.93E-40	Pericyte	CYB5R3
NBL1	1.86E-44	0.508403593	0.356	0.097	4.56E-40	Pericyte	NBL1
GPX3.1	1.90E-44	0.465180933	0.278	0.052	4.66E-40	Pericyte	GPX3
PLEKHH3.1	2.17E-44	0.281548	0.179	0.074	5.32E-40	Pericyte	PLEKHH3
ENPEP.1	2.39E-44	0.330020468	0.166	0.012	5.87E-40	Pericyte	ENPEP
SGIP1	3.02E-44	0.284569707	0.15	0.009	7.41E-40	Pericyte	SGIP1
CD52.1	3.20E-44	-0.515553102	0.021	0.239	7.85E-40	Pericyte	CD52
EVA1B.1	3.31E-44	0.452489134	0.326	0.122	8.12E-40	Pericyte	EVA1B
COL6A3	4.17E-44	0.528955792	0.358	0.074	1.02E-39	Pericyte	COL6A3
PRKAR2B	9.93E-44	0.298834208	0.187	0.076	2.44E-39	Pericyte	PRKAR2B
CTGF.1	1.08E-43	0.634520294	0.364	0.095	2.65E-39	Pericyte	CTGF
IL34	1.24E-43	0.32595127	0.19	0.037	3.04E-39	Pericyte	IL34
STK17B.1	1.85E-43	-0.391077378	0.051	0.303	4.54E-39	Pericyte	STK17B
TNFRSF1A	1.98E-43	0.518208706	0.406	0.149	4.86E-39	Pericyte	TNFRSF1A
BMP2	2.66E-43	0.287304925	0.155	0.013	6.53E-39	Pericyte	BMP2
LURAP1L	4.44E-43	0.276806551	0.163	0.049	1.09E-38	Pericyte	LURAP1L
CD69.1	4.75E-43	-0.626328196	0.029	0.246	1.17E-38	Pericyte	CD69
ARPC1B	5.18E-43	-0.367465938	0.126	0.373	1.27E-38	Pericyte	ARPC1B
NR2F2-AS1.1	5.19E-43	0.32043443	0.168	0.015	1.27E-38	Pericyte	NR2F2-AS1
PLPP5.1	6.72E-43	-0.319039659	0.037	0.3	1.65E-38	Pericyte	PLPP5
ATP5G3.1	8.25E-43	0.269240296	0.476	0.448	2.03E-38	Pericyte	ATP5G3
SUCNR1	1.15E-42	0.251079823	0.11	0.004	2.82E-38	Pericyte	SUCNR1
TUBA1B.1	1.58E-42	0.473496438	0.69	0.52	3.89E-38	Pericyte	TUBA1B
TEX41.1	2.08E-42	0.2689133	0.139	0.007	5.10E-38	Pericyte	TEX41
CEBPD.1	2.22E-42	0.64101006	0.61	0.311	5.46E-38	Pericyte	CEBPD
XBP1.1	2.72E-42	-0.643237905	0.209	0.567	6.67E-38	Pericyte	XBP1
RNASET2.1	3.75E-42	-0.347165426	0.091	0.37	9.21E-38	Pericyte	RNASET2
NDN.1	4.78E-42	0.4766101	0.318	0.088	1.17E-37	Pericyte	NDN
MARCKS.1	5.06E-42	0.491867751	0.503	0.324	1.24E-37	Pericyte	MARCKS
AGTR1	6.53E-42	0.277141277	0.144	0.013	1.60E-37	Pericyte	AGTR1
GMFG.1	9.30E-42	-0.345074617	0.035	0.265	2.28E-37	Pericyte	GMFG
PTEN.1	1.15E-41	0.421022821	0.324	0.155	2.82E-37	Pericyte	PTEN
PKIG.1	1.20E-41	0.47052953	0.345	0.12	2.94E-37	Pericyte	PKIG
NUCB2.1	1.55E-41	-0.496050731	0.155	0.486	3.80E-37	Pericyte	NUCB2
RAB34.1	2.80E-41	0.430473067	0.299	0.106	6.87E-37	Pericyte	RAB34
CD27.1	2.95E-41	-0.427664764	0.016	0.257	7.23E-37	Pericyte	CD27
ARPC5.1	4.15E-41	0.487911348	0.535	0.343	1.02E-36	Pericyte	ARPC5
RGS1.1	5.07E-41	-0.468200092	0.013	0.229	1.24E-36	Pericyte	RGS1
NUCKS1.1	5.27E-41	0.488375356	0.628	0.429	1.29E-36	Pericyte	NUCKS1
SPINT2.1	8.64E-41	-0.483582896	0.037	0.317	2.12E-36	Pericyte	SPINT2
PPP1R15A.1	1.50E-40	0.43253702	0.674	0.543	3.68E-36	Pericyte	PPP1R15A
PPP1R12A.1	2.51E-40	0.522142309	0.479	0.261	6.16E-36	Pericyte	PPP1R12A
RAB11FIP1	2.63E-40	-0.320448547	0.021	0.245	6.45E-36	Pericyte	RAB11FIP1
AC013461.1.1	5.42E-40	0.481585026	0.326	0.078	1.33E-35	Pericyte	AC013461.1
EZR.1	6.15E-40	-0.394234247	0.112	0.369	1.51E-35	Pericyte	EZR
APOE.1	7.03E-40	0.647251135	0.366	0.084	1.73E-35	Pericyte	APOE
CD79A.1	8.71E-40	-0.485313366	0.013	0.255	2.14E-35	Pericyte	CD79A
CTSS.1	1.18E-39	-0.314599882	0.059	0.304	2.90E-35	Pericyte	CTSS
PGM5	1.24E-39	0.371087878	0.211	0.033	3.04E-35	Pericyte	PGM5
SH3BP5.1	1.48E-39	-0.283409252	0.013	0.214	3.64E-35	Pericyte	SH3BP5
CD55.1	1.51E-39	-0.303029682	0.048	0.281	3.71E-35	Pericyte	CD55
TCF15.1	1.56E-39	0.388349179	0.171	0.017	3.83E-35	Pericyte	TCF15
DTWD1	1.59E-39	0.372129126	0.289	0.145	3.91E-35	Pericyte	DTWD1
WNT6	2.09E-39	0.26427132	0.118	0.01	5.13E-35	Pericyte	WNT6
SPCS3.1	2.13E-39	-0.303277041	0.158	0.425	5.23E-35	Pericyte	SPCS3
PDCD4	2.26E-39	-0.3362784	0.083	0.334	5.55E-35	Pericyte	PDCD4
CNBP.1	2.53E-39	0.365933159	0.57	0.471	6.21E-35	Pericyte	CNBP
SERPINH1.1	2.90E-39	0.496684919	0.353	0.112	7.12E-35	Pericyte	SERPINH1
SNCG.1	4.02E-39	0.516766115	0.356	0.093	9.88E-35	Pericyte	SNCG
SH3RF1	4.15E-39	0.251468743	0.136	0.046	1.02E-34	Pericyte	SH3RF1
MYADM.1	5.46E-39	0.485245038	0.583	0.398	1.34E-34	Pericyte	MYADM
EVI2B.1	8.26E-39	-0.312788587	0.011	0.216	2.03E-34	Pericyte	EVI2B
BMP5.1	8.38E-39	0.392415523	0.184	0.02	2.06E-34	Pericyte	BMP5
CORO1A.1	1.00E-38	-0.406835253	0.019	0.213	2.46E-34	Pericyte	CORO1A
COX7A1.1	1.10E-38	0.43163315	0.313	0.132	2.69E-34	Pericyte	COX7A1
IL2RG.1	1.28E-38	-0.318262333	0.013	0.219	3.15E-34	Pericyte	IL2RG
NME3.1	1.55E-38	0.309340488	0.38	0.311	3.82E-34	Pericyte	NME3
INPP4B.1	1.59E-38	0.440472709	0.249	0.045	3.92E-34	Pericyte	INPP4B
CTSC.1	1.74E-38	0.539567674	0.441	0.204	4.27E-34	Pericyte	CTSC
CIRBP.1	1.81E-38	0.26818994	0.658	0.621	4.46E-34	Pericyte	CIRBP
ACTB.1	2.04E-38	0.456904094	0.93	0.771	5.00E-34	Pericyte	ACTB
MAT2A.1	2.15E-38	0.428632536	0.329	0.174	5.28E-34	Pericyte	MAT2A
ERP29	2.61E-38	-0.265614389	0.227	0.486	6.40E-34	Pericyte	ERP29
BSG	6.03E-38	0.297924168	0.463	0.385	1.48E-33	Pericyte	BSG
HES1.1	6.42E-38	0.556632341	0.42	0.179	1.58E-33	Pericyte	HES1
KLHL23.1	6.90E-38	0.378014957	0.203	0.034	1.69E-33	Pericyte	KLHL23
ITGA6.1	7.93E-38	-0.311244904	0.013	0.227	1.95E-33	Pericyte	ITGA6
TPI1.1	8.97E-38	0.367623845	0.527	0.416	2.20E-33	Pericyte	TPI1
TMEM176A	1.13E-37	0.484800394	0.342	0.084	2.78E-33	Pericyte	TMEM176A
CTD-3193K9.4	1.69E-37	0.262909017	0.128	0.018	4.16E-33	Pericyte	CTD-3193K9.4
CD37.1	1.82E-37	-0.392951543	0.021	0.217	4.47E-33	Pericyte	CD37
JAG1.1	2.39E-37	0.473512238	0.283	0.061	5.86E-33	Pericyte	JAG1
DYNLL1.1	2.43E-37	0.346496854	0.684	0.595	5.96E-33	Pericyte	DYNLL1
LPP.1	3.05E-37	0.463121263	0.356	0.159	7.48E-33	Pericyte	LPP
CD59	3.94E-37	0.427878092	0.693	0.511	9.68E-33	Pericyte	CD59
CXCR4.1	4.03E-37	-0.527530562	0.029	0.223	9.89E-33	Pericyte	CXCR4
SPRY2	4.07E-37	0.354793547	0.203	0.045	9.98E-33	Pericyte	SPRY2
MRPL32.1	4.44E-37	0.346408255	0.289	0.174	1.09E-32	Pericyte	MRPL32
ARHGAP42.1	4.45E-37	0.292987242	0.15	0.022	1.09E-32	Pericyte	ARHGAP42
NMD3.1	6.39E-37	0.325394284	0.195	0.083	1.57E-32	Pericyte	NMD3
RAC1.1	1.23E-36	0.431844089	0.639	0.482	3.03E-32	Pericyte	RAC1
FERMT2.1	1.25E-36	0.417719554	0.294	0.115	3.06E-32	Pericyte	FERMT2
STK4.1	1.65E-36	-0.317983219	0.07	0.295	4.04E-32	Pericyte	STK4
ATP5B.1	1.95E-36	0.336824221	0.449	0.364	4.79E-32	Pericyte	ATP5B
PLEKHH2	2.15E-36	0.306007825	0.174	0.027	5.28E-32	Pericyte	PLEKHH2
TPM3.1	2.34E-36	-0.296485088	0.184	0.417	5.73E-32	Pericyte	TPM3
RRAS.1	2.57E-36	0.441121582	0.377	0.192	6.31E-32	Pericyte	RRAS
CEBPB.1	2.68E-36	0.41192655	0.433	0.299	6.58E-32	Pericyte	CEBPB
RPS20	2.84E-36	-0.266466802	0.484	0.708	6.97E-32	Pericyte	RPS20
FKBP11.1	3.49E-36	-0.468213071	0.088	0.378	8.57E-32	Pericyte	FKBP11
NCK2	3.61E-36	0.372304402	0.254	0.107	8.86E-32	Pericyte	NCK2
DERL3.1	3.62E-36	-0.560504561	0.021	0.273	8.89E-32	Pericyte	DERL3
TYMP	4.07E-36	0.290338746	0.404	0.36	9.99E-32	Pericyte	TYMP
IMMP2L	4.08E-36	0.303976134	0.182	0.055	1.00E-31	Pericyte	IMMP2L
ASAP1	5.66E-36	0.432346305	0.299	0.099	1.39E-31	Pericyte	ASAP1
PRKG1.1	6.05E-36	0.312932785	0.168	0.036	1.49E-31	Pericyte	PRKG1
NR4A2	6.20E-36	-0.372720326	0.061	0.273	1.52E-31	Pericyte	NR4A2
ARHGAP1	6.39E-36	0.314232316	0.193	0.059	1.57E-31	Pericyte	ARHGAP1
TRIP6.1	8.16E-36	0.3307627	0.23	0.088	2.00E-31	Pericyte	TRIP6
MYH9	1.94E-35	0.486100041	0.479	0.278	4.76E-31	Pericyte	MYH9
DAAM1	2.11E-35	0.371540875	0.267	0.14	5.18E-31	Pericyte	DAAM1
TSC22D3.1	4.61E-35	-0.366232829	0.249	0.485	1.13E-30	Pericyte	TSC22D3
UBE2E2	5.42E-35	0.25046279	0.168	0.076	1.33E-30	Pericyte	UBE2E2
MPRIP.1	5.67E-35	0.380808399	0.262	0.117	1.39E-30	Pericyte	MPRIP
COMT	7.45E-35	0.316171485	0.361	0.271	1.83E-30	Pericyte	COMT
LAPTM5.1	7.54E-35	-0.367281115	0.008	0.174	1.85E-30	Pericyte	LAPTM5
VAMP2.1	7.65E-35	0.335195287	0.447	0.364	1.88E-30	Pericyte	VAMP2
TAGAP.1	8.24E-35	-0.324026247	0.016	0.202	2.02E-30	Pericyte	TAGAP
MAGED2.1	8.37E-35	0.359348458	0.39	0.273	2.06E-30	Pericyte	MAGED2
MEOX2.1	9.54E-35	0.402296371	0.262	0.056	2.34E-30	Pericyte	MEOX2
ITIH5.1	1.71E-34	0.477252297	0.291	0.071	4.20E-30	Pericyte	ITIH5
GIMAP7.1	2.65E-34	-0.387388613	0.003	0.158	6.52E-30	Pericyte	GIMAP7
ALDOA.1	4.16E-34	0.29073894	0.623	0.559	1.02E-29	Pericyte	ALDOA
TNS2	4.98E-34	0.39903799	0.259	0.083	1.22E-29	Pericyte	TNS2
HMGB1.1	5.27E-34	0.359025914	0.791	0.683	1.29E-29	Pericyte	HMGB1
HSPB6.1	6.98E-34	0.31649012	0.187	0.03	1.71E-29	Pericyte	HSPB6
DDAH2.1	8.07E-34	0.435035237	0.42	0.237	1.98E-29	Pericyte	DDAH2
SHFM1.1	1.72E-33	0.251945846	0.404	0.371	4.22E-29	Pericyte	SHFM1
EID1.1	2.11E-33	0.432857229	0.628	0.471	5.19E-29	Pericyte	EID1
AXL.1	2.53E-33	0.344363848	0.209	0.046	6.20E-29	Pericyte	AXL
CLEC11A	2.96E-33	0.337152433	0.195	0.043	7.27E-29	Pericyte	CLEC11A
TSPAN13	3.26E-33	-0.261064003	0.003	0.185	8.01E-29	Pericyte	TSPAN13
MYL6.1	3.78E-33	0.317626899	0.81	0.732	9.28E-29	Pericyte	MYL6
CD53.1	5.34E-33	-0.287726618	0.016	0.196	1.31E-28	Pericyte	CD53
LCP1.1	7.48E-33	-0.359362057	0.016	0.185	1.84E-28	Pericyte	LCP1
SRSF5.1	8.05E-33	0.354977689	0.594	0.498	1.98E-28	Pericyte	SRSF5
PSMA7.1	8.46E-33	0.253142066	0.521	0.5	2.08E-28	Pericyte	PSMA7
HCST.1	8.89E-33	-0.36849277	0.011	0.174	2.18E-28	Pericyte	HCST
SPRED1	1.23E-32	0.34106515	0.195	0.053	3.03E-28	Pericyte	SPRED1
MZB1.1	1.24E-32	-0.641828383	0.04	0.281	3.04E-28	Pericyte	MZB1
HSPB2.1	2.10E-32	0.269625597	0.158	0.02	5.15E-28	Pericyte	HSPB2
TIMP2	3.40E-32	0.379776179	0.377	0.254	8.34E-28	Pericyte	TIMP2
HLA-DRA.1	3.66E-32	-0.58680615	0.086	0.297	8.98E-28	Pericyte	HLA-DRA
ID3.1	3.87E-32	0.629144128	0.521	0.215	9.50E-28	Pericyte	ID3
HLA-DMA.1	4.20E-32	-0.321171075	0.027	0.21	1.03E-27	Pericyte	HLA-DMA
VIM.1	4.75E-32	0.467019471	0.96	0.724	1.17E-27	Pericyte	VIM
PECAM1.1	6.29E-32	-0.335817633	0.008	0.177	1.54E-27	Pericyte	PECAM1
GRK5.1	7.01E-32	0.306157155	0.171	0.037	1.72E-27	Pericyte	GRK5
LMO4.1	7.16E-32	0.254991969	0.348	0.309	1.76E-27	Pericyte	LMO4
ACAP1.1	7.74E-32	-0.303155889	0.013	0.182	1.90E-27	Pericyte	ACAP1
EMB.1	1.02E-31	-0.266091852	0.011	0.184	2.49E-27	Pericyte	EMB
HLA-DQB1.1	1.17E-31	-0.371217927	0.021	0.196	2.88E-27	Pericyte	HLA-DQB1
DUSP1.1	1.35E-31	-0.363758374	0.468	0.66	3.31E-27	Pericyte	DUSP1
DTX3	1.50E-31	0.250369757	0.126	0.027	3.69E-27	Pericyte	DTX3
TMEM47.1	1.86E-31	0.382950226	0.265	0.088	4.56E-27	Pericyte	TMEM47
LEPROT.1	1.89E-31	0.477424099	0.476	0.252	4.63E-27	Pericyte	LEPROT
H3F3B.1	2.01E-31	0.335256385	0.944	0.828	4.95E-27	Pericyte	H3F3B
ESD.1	2.64E-31	0.376856727	0.374	0.234	6.48E-27	Pericyte	ESD
NTHL1	3.47E-31	0.307283047	0.206	0.071	8.53E-27	Pericyte	NTHL1
Sep-06	3.50E-31	-0.264232785	0.043	0.237	8.60E-27	Pericyte	Sep-06
FLNA.1	3.56E-31	0.491484885	0.406	0.177	8.74E-27	Pericyte	FLNA
SKP1.1	4.23E-31	0.331834767	0.65	0.558	1.04E-26	Pericyte	SKP1
DBI	5.53E-31	-0.38904081	0.238	0.503	1.36E-26	Pericyte	DBI
MYLK.1	6.00E-31	0.447115211	0.313	0.075	1.47E-26	Pericyte	MYLK
PHLDB2.1	6.15E-31	0.336206916	0.195	0.04	1.51E-26	Pericyte	PHLDB2
S100A4.1	6.16E-31	0.579618469	0.676	0.452	1.51E-26	Pericyte	S100A4
CYSTM1.1	6.31E-31	0.346028573	0.318	0.197	1.55E-26	Pericyte	CYSTM1
ADH5	6.31E-31	0.348932997	0.332	0.214	1.55E-26	Pericyte	ADH5
SUMO2.1	6.33E-31	0.31925557	0.652	0.571	1.55E-26	Pericyte	SUMO2
MDH2.1	7.53E-31	0.250343087	0.329	0.286	1.85E-26	Pericyte	MDH2
HSPA1B.1	7.72E-31	0.295300058	0.666	0.613	1.90E-26	Pericyte	HSPA1B
GSTP1.1	8.50E-31	0.414805697	0.684	0.507	2.09E-26	Pericyte	GSTP1
FTH1.1	1.16E-30	0.294534305	0.96	0.901	2.85E-26	Pericyte	FTH1
CDKN1A.1	1.53E-30	0.317631976	0.326	0.262	3.75E-26	Pericyte	CDKN1A
EPN2	1.53E-30	0.278210447	0.19	0.084	3.77E-26	Pericyte	EPN2
CH25H	1.81E-30	0.318331093	0.134	0.018	4.45E-26	Pericyte	CH25H
SDF2L1.1	1.82E-30	-0.310379222	0.123	0.365	4.47E-26	Pericyte	SDF2L1
ASPH	1.96E-30	0.361645635	0.342	0.21	4.81E-26	Pericyte	ASPH
TNFRSF17.1	2.17E-30	-0.286055886	0.008	0.195	5.32E-26	Pericyte	TNFRSF17
MT1M.1	2.21E-30	0.36064355	0.227	0.048	5.43E-26	Pericyte	MT1M
DYNC1I2.1	2.53E-30	0.313877753	0.316	0.223	6.21E-26	Pericyte	DYNC1I2
SLCO3A1.1	3.43E-30	0.343455413	0.211	0.058	8.43E-26	Pericyte	SLCO3A1
TNS1.1	3.64E-30	0.353779392	0.233	0.065	8.93E-26	Pericyte	TNS1
RTN4	4.57E-30	0.392793587	0.495	0.35	1.12E-25	Pericyte	RTN4
EFEMP2	4.57E-30	0.349986652	0.243	0.083	1.12E-25	Pericyte	EFEMP2
ANKRD37	5.62E-30	-0.266956942	0.04	0.234	1.38E-25	Pericyte	ANKRD37
IER5L.1	7.40E-30	0.517440431	0.396	0.159	1.82E-25	Pericyte	IER5L
TCF4.1	8.95E-30	0.504198737	0.513	0.287	2.20E-25	Pericyte	TCF4
YWHAQ.1	9.00E-30	0.336236435	0.436	0.339	2.21E-25	Pericyte	YWHAQ
DUT.1	1.02E-29	0.337220457	0.382	0.27	2.49E-25	Pericyte	DUT
ARL4C.1	1.32E-29	-0.350511312	0.027	0.186	3.25E-25	Pericyte	ARL4C
SLC25A5.1	1.38E-29	0.291872385	0.457	0.387	3.39E-25	Pericyte	SLC25A5
APBB1IP.1	1.40E-29	-0.266874379	0.005	0.15	3.44E-25	Pericyte	APBB1IP
CSRP1.1	1.45E-29	0.468540561	0.382	0.188	3.56E-25	Pericyte	CSRP1
PEBP1.1	1.71E-29	0.286045369	0.66	0.582	4.20E-25	Pericyte	PEBP1
OAF	1.86E-29	0.290200371	0.187	0.061	4.56E-25	Pericyte	OAF
CSRP2.1	2.02E-29	0.455604511	0.307	0.105	4.97E-25	Pericyte	CSRP2
YPEL5	2.21E-29	-0.29865337	0.193	0.408	5.43E-25	Pericyte	YPEL5
PLCL1.1	2.35E-29	0.251196288	0.131	0.023	5.76E-25	Pericyte	PLCL1
CTSH.1	2.61E-29	-0.252451164	0.091	0.295	6.40E-25	Pericyte	CTSH
CYBA.1	2.76E-29	-0.453063785	0.393	0.619	6.77E-25	Pericyte	CYBA
LIMA1	2.98E-29	0.439780732	0.382	0.193	7.33E-25	Pericyte	LIMA1
EIF4A1	3.28E-29	0.262513705	0.345	0.294	8.06E-25	Pericyte	EIF4A1
SDHD.1	3.49E-29	0.281902192	0.299	0.226	8.56E-25	Pericyte	SDHD
SARS	4.04E-29	0.260832443	0.275	0.21	9.92E-25	Pericyte	SARS
F10.1	4.14E-29	0.374220177	0.251	0.058	1.02E-24	Pericyte	F10
ANKRD10	4.17E-29	0.298866954	0.225	0.12	1.02E-24	Pericyte	ANKRD10
SUB1	4.39E-29	-0.27083035	0.35	0.58	1.08E-24	Pericyte	SUB1
SOX4.1	4.86E-29	0.461428929	0.348	0.15	1.19E-24	Pericyte	SOX4
OAZ2.1	7.55E-29	0.325873459	0.243	0.113	1.85E-24	Pericyte	OAZ2
HOPX	7.71E-29	0.420029213	0.289	0.069	1.89E-24	Pericyte	HOPX
VSTM4	9.07E-29	0.27222572	0.147	0.022	2.23E-24	Pericyte	VSTM4
CRIM1.1	9.99E-29	0.396524408	0.273	0.095	2.45E-24	Pericyte	CRIM1
SON	1.25E-28	0.274113931	0.548	0.5	3.06E-24	Pericyte	SON
PSME1	1.33E-28	0.271291526	0.543	0.496	3.28E-24	Pericyte	PSME1
TMEM50A	1.42E-28	0.259663498	0.447	0.398	3.48E-24	Pericyte	TMEM50A
NDRG2.1	1.46E-28	0.395609715	0.489	0.27	3.57E-24	Pericyte	NDRG2
AEBP1.1	1.49E-28	0.446087416	0.305	0.096	3.65E-24	Pericyte	AEBP1
IL6ST	1.49E-28	0.38803956	0.417	0.276	3.65E-24	Pericyte	IL6ST
RP11-394O4.5.1	1.58E-28	0.271079817	0.115	0.012	3.88E-24	Pericyte	RP11-394O4.5
DPYSL2	1.72E-28	0.402490714	0.305	0.121	4.21E-24	Pericyte	DPYSL2
HNRNPR.1	1.73E-28	0.31228276	0.388	0.305	4.25E-24	Pericyte	HNRNPR
ARL3.1	1.94E-28	0.315791946	0.257	0.137	4.77E-24	Pericyte	ARL3
IFI16	2.19E-28	0.435840815	0.489	0.311	5.38E-24	Pericyte	IFI16
KIAA0040.1	2.43E-28	0.298235693	0.233	0.131	5.97E-24	Pericyte	KIAA0040
PRMT1	2.56E-28	0.284550798	0.358	0.287	6.28E-24	Pericyte	PRMT1
SFRP1.1	3.23E-28	-0.346329065	0.011	0.175	7.93E-24	Pericyte	SFRP1
EIF4A2.1	3.25E-28	0.290392353	0.575	0.52	7.98E-24	Pericyte	EIF4A2
H2AFJ	1.08E-27	0.294475619	0.35	0.256	2.65E-23	Pericyte	H2AFJ
MGST1.1	1.95E-27	-0.324307597	0.019	0.195	4.80E-23	Pericyte	MGST1
AP2M1.1	2.20E-27	0.302246056	0.361	0.275	5.41E-23	Pericyte	AP2M1
ROCK2.1	3.45E-27	0.332020457	0.291	0.169	8.48E-23	Pericyte	ROCK2
IFIT3	3.98E-27	0.502606582	0.278	0.098	9.77E-23	Pericyte	IFIT3
WBP5.1	4.46E-27	0.342987275	0.299	0.164	1.10E-22	Pericyte	WBP5
SERPINF1.1	4.82E-27	0.443721709	0.364	0.113	1.18E-22	Pericyte	SERPINF1
TSPAN4	4.93E-27	0.399687169	0.324	0.13	1.21E-22	Pericyte	TSPAN4
EPAS1.1	5.21E-27	0.495628426	0.361	0.12	1.28E-22	Pericyte	EPAS1
HLA-B	9.23E-27	0.323294355	0.955	0.852	2.27E-22	Pericyte	HLA-B
GPM6B	1.04E-26	0.374769345	0.23	0.055	2.56E-22	Pericyte	GPM6B
PLAU	1.17E-26	0.318458418	0.166	0.037	2.88E-22	Pericyte	PLAU
AL928768.3.1	1.33E-26	-0.506654026	0.019	0.213	3.25E-22	Pericyte	AL928768.3
CLTB.1	1.46E-26	0.305484618	0.356	0.257	3.59E-22	Pericyte	CLTB
KANK2.1	1.52E-26	0.330750084	0.209	0.061	3.74E-22	Pericyte	KANK2
CCL5.1	1.71E-26	-0.496029409	0.013	0.154	4.20E-22	Pericyte	CCL5
ACTG1.1	1.72E-26	0.371740375	0.882	0.749	4.23E-22	Pericyte	ACTG1
TLN1.1	2.12E-26	0.405834667	0.449	0.29	5.21E-22	Pericyte	TLN1
RGS2.1	2.62E-26	-0.300801483	0.053	0.228	6.43E-22	Pericyte	RGS2
RASL12.1	3.20E-26	0.262174138	0.152	0.03	7.85E-22	Pericyte	RASL12
CD151.1	4.49E-26	0.354939995	0.417	0.276	1.10E-21	Pericyte	CD151
PLCE1.1	4.55E-26	0.258565695	0.136	0.039	1.12E-21	Pericyte	PLCE1
CD2.1	5.06E-26	-0.344946071	0.008	0.132	1.24E-21	Pericyte	CD2
BST2	5.47E-26	0.370503138	0.441	0.32	1.34E-21	Pericyte	BST2
MXRA7.1	7.20E-26	0.421279707	0.348	0.158	1.77E-21	Pericyte	MXRA7
EIF1B.1	8.10E-26	0.287514696	0.372	0.299	1.99E-21	Pericyte	EIF1B
TRBC2.1	8.13E-26	-0.336719195	0.011	0.137	2.00E-21	Pericyte	TRBC2
ESAM.1	9.48E-26	0.389530971	0.283	0.072	2.33E-21	Pericyte	ESAM
BNIP3L	9.92E-26	0.281591693	0.278	0.195	2.43E-21	Pericyte	BNIP3L
SASH1	1.31E-25	0.36115505	0.246	0.09	3.21E-21	Pericyte	SASH1
VCAM1	1.99E-25	0.434082065	0.267	0.078	4.88E-21	Pericyte	VCAM1
PLEKHA4	2.28E-25	0.253842332	0.15	0.032	5.59E-21	Pericyte	PLEKHA4
LUC7L3	2.29E-25	0.274959561	0.393	0.335	5.63E-21	Pericyte	LUC7L3
FGL2.1	2.45E-25	-0.310725243	0.032	0.186	6.02E-21	Pericyte	FGL2
TMEM258	2.82E-25	-0.256098613	0.299	0.521	6.94E-21	Pericyte	TMEM258
LDHA.1	3.06E-25	0.321736477	0.54	0.457	7.50E-21	Pericyte	LDHA
SAMSN1.1	3.34E-25	-0.284130758	0.011	0.142	8.20E-21	Pericyte	SAMSN1
HSPA1A.1	3.54E-25	0.378237911	0.799	0.688	8.70E-21	Pericyte	HSPA1A
LRRC17	4.00E-25	0.265772562	0.147	0.023	9.81E-21	Pericyte	LRRC17
PELO	4.33E-25	0.305152026	0.214	0.073	1.06E-20	Pericyte	PELO
MORF4L1.1	4.59E-25	0.277795686	0.524	0.463	1.13E-20	Pericyte	MORF4L1
TMED10	4.66E-25	-0.26276145	0.254	0.478	1.14E-20	Pericyte	TMED10
DNAJB4.1	5.16E-25	0.358354726	0.377	0.252	1.27E-20	Pericyte	DNAJB4
MICU3.1	5.35E-25	0.25629811	0.144	0.043	1.31E-20	Pericyte	MICU3
S100A6.1	5.77E-25	0.443810001	0.826	0.673	1.42E-20	Pericyte	S100A6
SH3BGRL.1	6.23E-25	0.315524432	0.447	0.357	1.53E-20	Pericyte	SH3BGRL
LGALS3	6.72E-25	0.438945257	0.693	0.517	1.65E-20	Pericyte	LGALS3
MIR4435-2HG	9.68E-25	0.281796548	0.171	0.045	2.38E-20	Pericyte	MIR4435-2HG
SERINC1	1.04E-24	0.25337429	0.305	0.255	2.56E-20	Pericyte	SERINC1
SNRK.1	1.08E-24	0.352157945	0.235	0.091	2.65E-20	Pericyte	SNRK
DKK3.1	1.11E-24	0.322781012	0.209	0.045	2.72E-20	Pericyte	DKK3
TMEM109	1.16E-24	0.295858439	0.294	0.195	2.86E-20	Pericyte	TMEM109
FYB.1	1.65E-24	-0.291025629	0.008	0.125	4.06E-20	Pericyte	FYB
PTMA.1	1.92E-24	0.279719838	0.939	0.865	4.72E-20	Pericyte	PTMA
TRAC.1	2.57E-24	-0.357464735	0.024	0.149	6.31E-20	Pericyte	TRAC
ZNF703.1	2.59E-24	0.265366534	0.176	0.052	6.37E-20	Pericyte	ZNF703
GIMAP4	2.63E-24	-0.262243541	0.005	0.123	6.47E-20	Pericyte	GIMAP4
ARID5A.1	3.09E-24	0.332820056	0.251	0.126	7.60E-20	Pericyte	ARID5A
HLA-DRB5.1	3.42E-24	-0.317828741	0.019	0.154	8.41E-20	Pericyte	HLA-DRB5
WASF2.1	3.55E-24	0.316321084	0.425	0.328	8.71E-20	Pericyte	WASF2
REL	3.66E-24	-0.284821183	0.064	0.219	8.99E-20	Pericyte	REL
VMP1	4.23E-24	0.341002645	0.417	0.313	1.04E-19	Pericyte	VMP1
ILK.1	4.61E-24	0.314969804	0.283	0.163	1.13E-19	Pericyte	ILK
IFITM1	5.31E-24	0.31668664	0.227	0.087	1.30E-19	Pericyte	IFITM1
PHLDB1	5.54E-24	0.283706945	0.166	0.04	1.36E-19	Pericyte	PHLDB1
SOD1.1	5.61E-24	0.296894992	0.503	0.433	1.38E-19	Pericyte	SOD1
STAT3.1	7.43E-24	0.346792789	0.471	0.352	1.82E-19	Pericyte	STAT3
FUS	7.82E-24	0.266398346	0.513	0.468	1.92E-19	Pericyte	FUS
ID2	8.21E-24	-0.285503675	0.11	0.286	2.02E-19	Pericyte	ID2
DDX5.1	9.02E-24	0.317371567	0.834	0.732	2.22E-19	Pericyte	DDX5
ATP6AP2.1	1.05E-23	0.307972004	0.382	0.283	2.57E-19	Pericyte	ATP6AP2
SLIT3.1	1.09E-23	0.350966673	0.243	0.094	2.67E-19	Pericyte	SLIT3
ANGPTL1	1.16E-23	0.414307977	0.299	0.085	2.86E-19	Pericyte	ANGPTL1
LRRC26.1	1.20E-23	-0.482611012	0.024	0.223	2.95E-19	Pericyte	LRRC26
TNFSF10.1	1.57E-23	-0.262699291	0.115	0.293	3.86E-19	Pericyte	TNFSF10
CDC42BPA	1.63E-23	0.283554083	0.168	0.059	4.01E-19	Pericyte	CDC42BPA
CD3D.1	1.68E-23	-0.327677799	0.013	0.134	4.13E-19	Pericyte	CD3D
ANXA11.1	1.71E-23	0.289025007	0.35	0.263	4.20E-19	Pericyte	ANXA11
TCEAL4.1	1.87E-23	0.261469619	0.294	0.232	4.60E-19	Pericyte	TCEAL4
CD3E.1	3.17E-23	-0.29165646	0.008	0.122	7.77E-19	Pericyte	CD3E
C10orf10.1	3.47E-23	0.438802009	0.243	0.076	8.53E-19	Pericyte	C10orf10
CAV2.1	5.22E-23	0.409607527	0.321	0.126	1.28E-18	Pericyte	CAV2
MGLL.1	5.41E-23	0.366626712	0.42	0.251	1.33E-18	Pericyte	MGLL
CHN1	6.26E-23	0.252288117	0.155	0.027	1.54E-18	Pericyte	CHN1
UGCG	7.64E-23	0.318694359	0.235	0.113	1.88E-18	Pericyte	UGCG
Sep-11	8.27E-23	0.333771235	0.254	0.118	2.03E-18	Pericyte	Sep-11
HERPUD1.1	9.21E-23	-0.372522205	0.305	0.527	2.26E-18	Pericyte	HERPUD1
TM4SF1	1.13E-22	0.466564066	0.294	0.135	2.77E-18	Pericyte	TM4SF1
HLA-DQA1.1	1.15E-22	-0.359164017	0.027	0.161	2.82E-18	Pericyte	HLA-DQA1
TNFSF12.1	1.32E-22	0.318811155	0.281	0.144	3.23E-18	Pericyte	TNFSF12
PNRC1.1	1.54E-22	0.315190143	0.698	0.612	3.79E-18	Pericyte	PNRC1
CDC42EP4	1.77E-22	0.296466816	0.211	0.091	4.36E-18	Pericyte	CDC42EP4
AAED1	1.79E-22	0.2915668	0.238	0.128	4.40E-18	Pericyte	AAED1
PTP4A3.1	1.85E-22	0.266426588	0.158	0.06	4.54E-18	Pericyte	PTP4A3
SEPP1	2.35E-22	0.504607404	0.516	0.239	5.77E-18	Pericyte	SEPP1
PDGFA.1	2.65E-22	0.323315121	0.214	0.065	6.51E-18	Pericyte	PDGFA
BIRC3.1	3.31E-22	-0.251064428	0.056	0.208	8.14E-18	Pericyte	BIRC3
IGFBP6	6.66E-22	0.477084767	0.366	0.127	1.64E-17	Pericyte	IGFBP6
KLF9.1	7.14E-22	0.337284744	0.289	0.163	1.75E-17	Pericyte	KLF9
CTSF	9.81E-22	0.250630738	0.246	0.167	2.41E-17	Pericyte	CTSF
TXNIP	1.01E-21	0.436300743	0.735	0.56	2.49E-17	Pericyte	TXNIP
ISG15	1.25E-21	0.338348766	0.396	0.304	3.07E-17	Pericyte	ISG15
COTL1.1	2.06E-21	-0.267251293	0.032	0.158	5.05E-17	Pericyte	COTL1
EHF.1	2.32E-21	-0.335426612	0.011	0.161	5.71E-17	Pericyte	EHF
REV3L	3.27E-21	0.272069663	0.203	0.116	8.04E-17	Pericyte	REV3L
ZNF22	3.33E-21	0.255949636	0.249	0.167	8.18E-17	Pericyte	ZNF22
CD3G.1	3.66E-21	-0.262690853	0.005	0.109	8.98E-17	Pericyte	CD3G
CCL28.1	3.80E-21	-0.427115784	0.029	0.211	9.33E-17	Pericyte	CCL28
FADS3.1	4.06E-21	0.297237605	0.206	0.072	9.97E-17	Pericyte	FADS3
TACC1.1	6.31E-21	0.370353007	0.39	0.235	1.55E-16	Pericyte	TACC1
LTB.1	6.58E-21	-0.319587173	0.016	0.131	1.61E-16	Pericyte	LTB
LMNA.1	1.27E-20	0.419352189	0.733	0.546	3.12E-16	Pericyte	LMNA
ENAH.1	1.89E-20	0.28031987	0.227	0.124	4.63E-16	Pericyte	ENAH
BTG1	1.99E-20	0.441483178	0.821	0.647	4.88E-16	Pericyte	BTG1
TMEM173	2.13E-20	0.363463816	0.316	0.127	5.23E-16	Pericyte	TMEM173
YBX3.1	2.26E-20	0.418983588	0.543	0.357	5.54E-16	Pericyte	YBX3
ODAM.1	3.98E-20	-0.558765347	0.061	0.272	9.77E-16	Pericyte	ODAM
KIFAP3	4.61E-20	0.252074219	0.198	0.099	1.13E-15	Pericyte	KIFAP3
AZGP1.1	8.18E-20	-0.707340697	0.171	0.395	2.01E-15	Pericyte	AZGP1
SERPINI1.1	9.97E-20	0.250647308	0.16	0.076	2.45E-15	Pericyte	SERPINI1
COL5A2	1.49E-19	0.259005024	0.158	0.039	3.65E-15	Pericyte	COL5A2
ARHGDIB.1	2.06E-19	0.428443955	0.559	0.385	5.06E-15	Pericyte	ARHGDIB
HCFC1R1.1	2.72E-19	0.298462284	0.257	0.139	6.69E-15	Pericyte	HCFC1R1
PDLIM1	3.56E-19	0.358607845	0.385	0.251	8.74E-15	Pericyte	PDLIM1
TSC22D1.1	4.59E-19	0.436050466	0.447	0.253	1.13E-14	Pericyte	TSC22D1
CCL4.1	4.81E-19	-0.387888083	0.019	0.136	1.18E-14	Pericyte	CCL4
DSTN.1	4.94E-19	0.279095806	0.602	0.534	1.21E-14	Pericyte	DSTN
CD9.1	5.14E-19	0.33709372	0.599	0.476	1.26E-14	Pericyte	CD9
PGRMC1.1	6.15E-19	0.315676466	0.345	0.217	1.51E-14	Pericyte	PGRMC1
LDHB.1	6.82E-19	0.251385476	0.388	0.329	1.67E-14	Pericyte	LDHB
NUDT4.1	1.19E-18	0.250343793	0.286	0.222	2.92E-14	Pericyte	NUDT4
RNASE1.1	1.39E-18	-0.268234097	0.013	0.126	3.40E-14	Pericyte	RNASE1
CLDN3.1	2.01E-18	-0.269164104	0.016	0.152	4.93E-14	Pericyte	CLDN3
SLC39A1	2.05E-18	0.263382125	0.238	0.131	5.02E-14	Pericyte	SLC39A1
JCHAIN.1	2.85E-18	-0.703338674	0.388	0.546	6.99E-14	Pericyte	JCHAIN
EPCAM.1	3.96E-18	-0.275045589	0.016	0.154	9.71E-14	Pericyte	EPCAM
CTSD	3.96E-18	0.273345626	0.374	0.291	9.72E-14	Pericyte	CTSD
MX2	4.21E-18	0.31999903	0.225	0.086	1.03E-13	Pericyte	MX2
ZNF503	5.52E-18	0.26777187	0.19	0.077	1.36E-13	Pericyte	ZNF503
FKBP2	5.55E-18	-0.293446028	0.332	0.544	1.36E-13	Pericyte	FKBP2
CD99	6.49E-18	0.325215955	0.602	0.493	1.59E-13	Pericyte	CD99
S100A1.1	9.25E-18	-0.443633491	0.048	0.224	2.27E-13	Pericyte	S100A1
Sep-10	9.91E-18	0.257104457	0.217	0.113	2.43E-13	Pericyte	Sep-10
FXYD3.1	1.26E-17	-0.321896996	0.032	0.184	3.08E-13	Pericyte	FXYD3
CLDN10	1.31E-17	-0.250174097	0.008	0.132	3.22E-13	Pericyte	CLDN10
FAM3D.1	1.55E-17	-0.514671612	0.072	0.263	3.80E-13	Pericyte	FAM3D
CD24.1	1.76E-17	-0.558438503	0.131	0.336	4.31E-13	Pericyte	CD24
PALLD.1	2.36E-17	0.289936746	0.235	0.121	5.79E-13	Pericyte	PALLD
PDLIM3.1	2.56E-17	0.355522423	0.249	0.104	6.29E-13	Pericyte	PDLIM3
SPG20	2.76E-17	0.256804675	0.219	0.121	6.78E-13	Pericyte	SPG20
ROCK1.1	3.07E-17	0.300807035	0.35	0.245	7.54E-13	Pericyte	ROCK1
HLA-DPB1.1	3.18E-17	-0.331727631	0.158	0.274	7.81E-13	Pericyte	HLA-DPB1
TACSTD2	3.45E-17	-0.257160774	0.019	0.148	8.48E-13	Pericyte	TACSTD2
CRISP3.1	3.73E-17	-0.690798794	0.23	0.426	9.16E-13	Pericyte	CRISP3
CLU	4.39E-17	-0.3306428	0.096	0.231	1.08E-12	Pericyte	CLU
DIAPH2	4.68E-17	0.252769467	0.179	0.075	1.15E-12	Pericyte	DIAPH2
IL7R.1	7.36E-17	-0.280806346	0.011	0.101	1.81E-12	Pericyte	IL7R
TCN1.1	7.81E-17	-0.604060281	0.144	0.331	1.92E-12	Pericyte	TCN1
CSF1	9.30E-17	0.309066216	0.214	0.068	2.28E-12	Pericyte	CSF1
PROS1	1.34E-16	0.282864648	0.187	0.064	3.28E-12	Pericyte	PROS1
LBH.1	1.94E-16	0.408845452	0.382	0.166	4.76E-12	Pericyte	LBH
ATP2B4.1	2.43E-16	0.29810805	0.233	0.11	5.96E-12	Pericyte	ATP2B4
MYL12B	3.54E-16	0.252773416	0.658	0.585	8.70E-12	Pericyte	MYL12B
ANXA2	3.70E-16	0.302398705	0.618	0.521	9.08E-12	Pericyte	ANXA2
JUND.1	4.72E-16	0.285020812	0.877	0.773	1.16E-11	Pericyte	JUND
RUNX1T1	5.69E-16	0.270009172	0.184	0.063	1.40E-11	Pericyte	RUNX1T1
CITED2	6.45E-16	0.255725168	0.353	0.292	1.58E-11	Pericyte	CITED2
LAMB2	8.09E-16	0.301876311	0.246	0.099	1.99E-11	Pericyte	LAMB2
PPP1R12B.1	8.27E-16	0.273886626	0.195	0.07	2.03E-11	Pericyte	PPP1R12B
CFL1.1	1.13E-15	0.258554442	0.693	0.624	2.78E-11	Pericyte	CFL1
TJP1	1.31E-15	0.259706711	0.217	0.118	3.21E-11	Pericyte	TJP1
CTSL	2.07E-15	0.28041175	0.273	0.155	5.07E-11	Pericyte	CTSL
DEK.1	2.78E-15	0.299282241	0.409	0.292	6.83E-11	Pericyte	DEK
GSTM3.1	2.99E-15	0.268361309	0.214	0.099	7.35E-11	Pericyte	GSTM3
ITM2B	5.71E-15	0.264480217	0.917	0.802	1.40E-10	Pericyte	ITM2B
IFIT2	7.16E-15	0.291731898	0.142	0.065	1.76E-10	Pericyte	IFIT2
PLS3.1	7.92E-15	0.311291007	0.254	0.099	1.95E-10	Pericyte	PLS3
KRT19.1	1.92E-14	-0.325745286	0.043	0.179	4.72E-10	Pericyte	KRT19
WFDC2	2.27E-14	-0.447547175	0.08	0.236	5.56E-10	Pericyte	WFDC2
TAGLN2	2.82E-14	0.26565378	0.631	0.556	6.93E-10	Pericyte	TAGLN2
SSPN.1	3.36E-14	0.320859085	0.27	0.124	8.26E-10	Pericyte	SSPN
KRT7.1	5.07E-14	-0.286934893	0.035	0.157	1.24E-09	Pericyte	KRT7
ARHGAP15	1.01E-13	0.2864822	0.23	0.082	2.49E-09	Pericyte	ARHGAP15
PIGR.1	1.29E-13	-0.608838636	0.217	0.42	3.17E-09	Pericyte	PIGR
NR3C1	2.85E-13	0.283003415	0.361	0.256	7.00E-09	Pericyte	NR3C1
AQP5.1	3.88E-13	-0.255435387	0.024	0.143	9.53E-09	Pericyte	AQP5
DST.1	4.63E-13	0.342545818	0.342	0.201	1.14E-08	Pericyte	DST
PLPP3.1	5.63E-13	0.387647643	0.337	0.152	1.38E-08	Pericyte	PLPP3
IGHM.1	6.04E-13	-0.326137811	0.12	0.274	1.48E-08	Pericyte	IGHM
NFIB.1	1.65E-12	0.326917548	0.393	0.25	4.06E-08	Pericyte	NFIB
IFI27	2.05E-12	0.341909352	0.414	0.212	5.02E-08	Pericyte	IFI27
CXCL14.1	2.13E-12	-0.38932827	0.056	0.15	5.22E-08	Pericyte	CXCL14
ABCA8	2.15E-12	0.268555606	0.235	0.092	5.28E-08	Pericyte	ABCA8
EDNRB	4.36E-12	0.256959796	0.19	0.06	1.07E-07	Pericyte	EDNRB
KRT8.1	1.03E-11	-0.263091243	0.051	0.167	2.53E-07	Pericyte	KRT8
SEPW1.1	1.05E-11	0.299578742	0.527	0.415	2.59E-07	Pericyte	SEPW1
SAA1.1	1.32E-11	-0.287011949	0.024	0.125	3.24E-07	Pericyte	SAA1
IGHG3.1	2.07E-11	-0.375566862	0.086	0.218	5.08E-07	Pericyte	IGHG3
LCN2.1	2.67E-11	-0.291468803	0.032	0.143	6.55E-07	Pericyte	LCN2
IFNGR1	7.36E-11	0.26003688	0.313	0.211	1.81E-06	Pericyte	IFNGR1
MXRA8	1.23E-10	0.251651813	0.209	0.075	3.01E-06	Pericyte	MXRA8
EMP1	2.50E-10	0.333650638	0.289	0.133	6.15E-06	Pericyte	EMP1
SCGB3A1.1	2.61E-10	-0.330945972	0.061	0.175	6.40E-06	Pericyte	SCGB3A1
EMP2.1	3.41E-10	0.328701193	0.313	0.15	8.38E-06	Pericyte	EMP2
RP11-1143G9.4.1	4.01E-10	-0.457907826	0.144	0.317	9.84E-06	Pericyte	RP11-1143G9.4
CRIP2.1	5.02E-10	0.338526362	0.377	0.209	1.23E-05	Pericyte	CRIP2
IGHA1.1	6.94E-10	-0.394087742	0.786	0.851	1.70E-05	Pericyte	IGHA1
NNMT	1.85E-09	0.274331911	0.233	0.096	4.55E-05	Pericyte	NNMT
GADD45B.1	1.95E-09	0.269911729	0.532	0.46	4.78E-05	Pericyte	GADD45B
SPTBN1	2.44E-09	0.300345911	0.393	0.278	5.99E-05	Pericyte	SPTBN1
LTF.1	2.44E-09	-0.276819125	0.035	0.134	6.00E-05	Pericyte	LTF
SPRY1	3.17E-09	0.321822599	0.307	0.15	7.77E-05	Pericyte	SPRY1
LTBP4.1	1.12E-08	0.303877558	0.302	0.158	0.000276103	Pericyte	LTBP4
IGHG1.1	1.25E-08	-0.38401307	0.11	0.228	0.000305842	Pericyte	IGHG1
BCAM.1	1.94E-08	0.29151338	0.278	0.129	0.000475566	Pericyte	BCAM
IGKC.1	6.60E-08	-0.325498943	0.901	0.923	0.001619266	Pericyte	IGKC
C6orf58.1	7.10E-07	-0.484781079	0.449	0.597	0.017434101	Pericyte	C6orf58
SLPI.1	1.67E-06	-0.372463757	0.73	0.768	0.041081268	Pericyte	SLPI
SLC2A3	4.04E-05	0.289727809	0.377	0.231	0.992929773	Pericyte	SLC2A3
IGLC2.1	0.000149852	-0.261586443	0.54	0.646	1	Pericyte	IGLC2
FDCSP.1	0.000640449	-0.345209089	0.361	0.467	1	Pericyte	FDCSP
JCHAIN.2	0	1.849372975	0.972	0.401	0	Plasma cell	JCHAIN
MZB1.2	0	1.657668328	0.955	0.053	0	Plasma cell	MZB1
DERL3.2	0	1.441203603	0.909	0.056	0	Plasma cell	DERL3
IGHA1.2	0	1.240175704	0.985	0.806	0	Plasma cell	IGHA1
AL928768.3.2	0	1.231147207	0.696	0.049	0	Plasma cell	AL928768.3
IGKC.2	0	1.075874809	0.993	0.9	0	Plasma cell	IGKC
IGHG1.2	0	1.068295124	0.518	0.129	0	Plasma cell	IGHG1
IGHG3.2	0	0.991888731	0.483	0.128	0	Plasma cell	IGHG3
IGLC2.2	0	0.93561781	0.879	0.567	0	Plasma cell	IGLC2
FKBP11.2	0	0.933814335	0.865	0.21	0	Plasma cell	FKBP11
CYBA.2	0	0.906186341	0.963	0.5	0	Plasma cell	CYBA
IGLC3.1	0	0.880032807	0.754	0.403	0	Plasma cell	IGLC3
TNFRSF17.2	0	0.875221779	0.727	0.015	0	Plasma cell	TNFRSF17
IGHA2.1	0	0.860812048	0.369	0.04	0	Plasma cell	IGHA2
CD79A.2	0	0.853628271	0.768	0.079	0	Plasma cell	CD79A
HERPUD1.2	0	0.838025221	0.878	0.406	0	Plasma cell	HERPUD1
SEC11C.2	0	0.837677315	0.917	0.38	0	Plasma cell	SEC11C
ITM2C	0	0.795420971	0.743	0.158	0	Plasma cell	ITM2C
SSR4.2	0	0.772877015	0.986	0.695	0	Plasma cell	SSR4
CD27.2	0	0.738206732	0.717	0.1	0	Plasma cell	CD27
HSP90B1	0	0.708982997	0.926	0.514	0	Plasma cell	HSP90B1
SDF2L1.2	0	0.707192407	0.781	0.221	0	Plasma cell	SDF2L1
PRDX4.1	0	0.629153854	0.823	0.331	0	Plasma cell	PRDX4
MANF	0	0.609498104	0.747	0.227	0	Plasma cell	MANF
EAF2	0	0.600130572	0.627	0.049	0	Plasma cell	EAF2
FKBP2.1	0	0.598556924	0.884	0.426	0	Plasma cell	FKBP2
SSR3.1	0	0.589458072	0.825	0.335	0	Plasma cell	SSR3
SLAMF7	0	0.574789807	0.616	0.031	0	Plasma cell	SLAMF7
CRELD2.1	0	0.548560528	0.696	0.187	0	Plasma cell	CRELD2
SPCS2	0	0.537018883	0.873	0.479	0	Plasma cell	SPCS2
UBE2J1	0	0.53473148	0.661	0.151	0	Plasma cell	UBE2J1
IGKV1-12	0	0.527233735	0.245	0.007	0	Plasma cell	IGKV1-12
SPCS1	0	0.522642688	0.892	0.513	0	Plasma cell	SPCS1
FAM46C.2	0	0.52012813	0.671	0.157	0	Plasma cell	FAM46C
SUB1.1	0	0.516635713	0.869	0.479	0	Plasma cell	SUB1
ISG20.2	0	0.515926889	0.709	0.19	0	Plasma cell	ISG20
SDC1	0	0.513671134	0.516	0.019	0	Plasma cell	SDC1
DNAJB9	0	0.512750707	0.671	0.175	0	Plasma cell	DNAJB9
ANKRD28.1	0	0.507858777	0.591	0.131	0	Plasma cell	ANKRD28
SPCS3.2	0	0.502876341	0.78	0.301	0	Plasma cell	SPCS3
VIMP	0	0.486951973	0.747	0.294	0	Plasma cell	VIMP
XBP1.2	0	0.486396005	0.878	0.454	0	Plasma cell	XBP1
TRIB1	0	0.483271228	0.491	0.082	0	Plasma cell	TRIB1
JSRP1	0	0.4723432	0.376	0.004	0	Plasma cell	JSRP1
IGKV3-20	0	0.466613532	0.202	0.01	0	Plasma cell	IGKV3-20
SPAG4	0	0.461679995	0.491	0.011	0	Plasma cell	SPAG4
IGLV6-57	0	0.456130083	0.333	0.008	0	Plasma cell	IGLV6-57
IGHG2	0	0.455948429	0.203	0.017	0	Plasma cell	IGHG2
SELK	0	0.444766046	0.833	0.45	0	Plasma cell	SELK
SEC61B	0	0.427206202	0.86	0.484	0	Plasma cell	SEC61B
PLPP5.2	0	0.416438933	0.639	0.181	0	Plasma cell	PLPP5
GNG7	0	0.397927995	0.559	0.109	0	Plasma cell	GNG7
KRTCAP2	0	0.396429255	0.648	0.257	0	Plasma cell	KRTCAP2
MEI1	0	0.395947978	0.474	0.023	0	Plasma cell	MEI1
PDK1	0	0.386547114	0.452	0.045	0	Plasma cell	PDK1
IGHG4	0	0.377584256	0.187	0.014	0	Plasma cell	IGHG4
SEL1L	0	0.374971261	0.541	0.136	0	Plasma cell	SEL1L
POU2AF1	0	0.370473913	0.437	0.018	0	Plasma cell	POU2AF1
KIAA0125	0	0.363650802	0.285	0.021	0	Plasma cell	KIAA0125
CLPTM1L	0	0.363034614	0.541	0.148	0	Plasma cell	CLPTM1L
DUSP5	0	0.362327462	0.443	0.1	0	Plasma cell	DUSP5
RRBP1	0	0.358166376	0.743	0.343	0	Plasma cell	RRBP1
RAB30	0	0.357766762	0.378	0.054	0	Plasma cell	RAB30
TNFRSF18	0	0.350962763	0.446	0.035	0	Plasma cell	TNFRSF18
IGHGP	0	0.345401985	0.178	0.009	0	Plasma cell	IGHGP
HSPA5	0	0.33679236	0.818	0.496	0	Plasma cell	HSPA5
RP11-160E2.6	0	0.331383827	0.399	0.068	0	Plasma cell	RP11-160E2.6
MANEA	0	0.330031434	0.414	0.042	0	Plasma cell	MANEA
PABPC4	0	0.327966594	0.541	0.15	0	Plasma cell	PABPC4
PDIA6	0	0.325105211	0.769	0.433	0	Plasma cell	PDIA6
MYDGF.1	0	0.324300272	0.735	0.352	0	Plasma cell	MYDGF
TNFRSF13B	0	0.313719889	0.371	0.021	0	Plasma cell	TNFRSF13B
PDIA4	0	0.311109792	0.527	0.165	0	Plasma cell	PDIA4
LINC00152	0	0.307703237	0.406	0.087	0	Plasma cell	LINC00152
ERLEC1	0	0.303900255	0.599	0.231	0	Plasma cell	ERLEC1
RPN2	0	0.300400856	0.657	0.303	0	Plasma cell	RPN2
PRDM1	0	0.298976753	0.404	0.071	0	Plasma cell	PRDM1
CXorf21	0	0.29714787	0.301	0.021	0	Plasma cell	CXorf21
TMEM258.1	0	0.295482406	0.768	0.434	0	Plasma cell	TMEM258
HM13	0	0.293256521	0.614	0.237	0	Plasma cell	HM13
FCRL5	0	0.291350246	0.348	0.014	0	Plasma cell	FCRL5
PIM2	0	0.291196975	0.373	0.033	0	Plasma cell	PIM2
ICAM3.2	0	0.2898207	0.573	0.172	0	Plasma cell	ICAM3
TXNDC15	0	0.288145229	0.557	0.199	0	Plasma cell	TXNDC15
LY96	0	0.288061488	0.427	0.069	0	Plasma cell	LY96
GLCCI1	0	0.28643611	0.399	0.048	0	Plasma cell	GLCCI1
IRF4	0	0.280908235	0.32	0.027	0	Plasma cell	IRF4
TXNDC11	0	0.273933709	0.405	0.081	0	Plasma cell	TXNDC11
LMAN2	0	0.272862021	0.659	0.308	0	Plasma cell	LMAN2
SEC61G	0	0.272374989	0.7	0.357	0	Plasma cell	SEC61G
MIR155HG	0	0.270250452	0.244	0.035	0	Plasma cell	MIR155HG
CD38	0	0.2650982	0.315	0.013	0	Plasma cell	CD38
SEL1L3	0	0.264779689	0.391	0.048	0	Plasma cell	SEL1L3
TRAM1	0	0.262083921	0.707	0.358	0	Plasma cell	TRAM1
DNAJC1	0	0.261772887	0.569	0.217	0	Plasma cell	DNAJC1
[truncated: 9,975 more rows]
