# Supplementary material for: Molecular and spatial analysis of tertiary lymphoid structures in Sjogren’s syndrome
Source: Nat Commun. 2025 Jan 2;16:5. doi: 10.1038/s41467-024-54686-0 (PMC11697438; doi:10.1038/s41467-024-54686-0)
Supplement: Supplementary file 5 — Supplementary Data 3 [file 41467_2024_54686_MOESM5_ESM.csv]

Supplementary TableS3
	p_val	avg_log2FC	pct.1	pct.2	p_val_adj	cluster	gene
CFD	2.54E-121	0.801897715	1	0.583	6.24E-117	Fibroblast ABCC9	CFD
CXCL14	4.22E-102	0.690758162	0.998	0.598	1.04E-97	Fibroblast ABCC9	CXCL14
PLA2G2A	2.45E-100	1.041884969	0.794	0.257	6.01E-96	Fibroblast ABCC9	PLA2G2A
FBLN1	2.95E-96	0.657645701	0.986	0.576	7.25E-92	Fibroblast ABCC9	FBLN1
TMEM100	1.84E-88	0.753377709	0.593	0.154	4.52E-84	Fibroblast ABCC9	TMEM100
APOD	3.84E-86	0.643055236	0.993	0.609	9.42E-82	Fibroblast ABCC9	APOD
TAGLN	9.27E-84	-1.23045729	0.066	0.49	2.27E-79	Fibroblast ABCC9	TAGLN
APOE	1.69E-78	0.85153122	0.783	0.374	4.16E-74	Fibroblast ABCC9	APOE
APOC1	4.06E-76	0.714453877	0.462	0.103	9.97E-72	Fibroblast ABCC9	APOC1
SEPP1	8.23E-75	0.455142518	0.955	0.739	2.02E-70	Fibroblast ABCC9	SEPP1
IGF1	1.62E-72	0.709796328	0.747	0.304	3.97E-68	Fibroblast ABCC9	IGF1
C11orf96	3.01E-69	-0.963916224	0.143	0.549	7.39E-65	Fibroblast ABCC9	C11orf96
GSN	9.79E-69	0.34965669	1	0.94	2.40E-64	Fibroblast ABCC9	GSN
DPT	1.97E-65	0.479020747	0.971	0.592	4.84E-61	Fibroblast ABCC9	DPT
CXCL12	2.65E-64	0.445114815	0.982	0.742	6.51E-60	Fibroblast ABCC9	CXCL12
TINAGL1	3.46E-62	-0.689620938	0.005	0.317	8.50E-58	Fibroblast ABCC9	TINAGL1
C3	3.78E-62	0.449599199	0.896	0.496	9.29E-58	Fibroblast ABCC9	C3
CFH	9.62E-62	0.441064477	0.998	0.694	2.36E-57	Fibroblast ABCC9	CFH
IGFBP4	1.85E-59	0.450762222	0.952	0.716	4.53E-55	Fibroblast ABCC9	IGFBP4
TMSB4X	1.15E-58	-0.254365573	0.941	0.967	2.82E-54	Fibroblast ABCC9	TMSB4X
MCAM	1.31E-57	-0.708877618	0.002	0.292	3.21E-53	Fibroblast ABCC9	MCAM
MYL9	3.05E-57	-0.734694623	0.43	0.694	7.49E-53	Fibroblast ABCC9	MYL9
TPM1	8.31E-57	-0.769944589	0.19	0.537	2.04E-52	Fibroblast ABCC9	TPM1
PLPP3	9.40E-57	0.510155264	0.871	0.595	2.31E-52	Fibroblast ABCC9	PLPP3
S100A10	1.61E-56	0.409424632	0.986	0.666	3.95E-52	Fibroblast ABCC9	S100A10
EFEMP1	5.14E-56	0.568285937	0.796	0.391	1.26E-51	Fibroblast ABCC9	EFEMP1
MGST1	6.62E-56	0.585636865	0.733	0.335	1.63E-51	Fibroblast ABCC9	MGST1
RGS16	1.06E-55	-0.849913672	0.115	0.474	2.60E-51	Fibroblast ABCC9	RGS16
ACTA2	6.06E-55	-0.950640718	0.163	0.424	1.49E-50	Fibroblast ABCC9	ACTA2
NDUFA4L2	6.40E-55	-0.776470703	0.009	0.307	1.57E-50	Fibroblast ABCC9	NDUFA4L2
FGL2	1.86E-53	0.452611291	0.905	0.528	4.57E-49	Fibroblast ABCC9	FGL2
IL11RA	1.27E-50	0.538418349	0.62	0.28	3.12E-46	Fibroblast ABCC9	IL11RA
DCN	4.84E-49	0.369036328	1	0.757	1.19E-44	Fibroblast ABCC9	DCN
PPP1R14A	1.05E-48	-0.597054486	0.005	0.26	2.57E-44	Fibroblast ABCC9	PPP1R14A
ABCA8	2.19E-47	0.450639944	0.912	0.569	5.39E-43	Fibroblast ABCC9	ABCA8
MGP	9.43E-47	0.323239329	1	0.917	2.31E-42	Fibroblast ABCC9	MGP
ENPP2	1.59E-46	0.525367553	0.486	0.178	3.90E-42	Fibroblast ABCC9	ENPP2
FABP4	1.60E-46	-0.641276851	0.005	0.256	3.92E-42	Fibroblast ABCC9	FABP4
COX4I2	3.18E-46	-0.546645627	0.007	0.263	7.81E-42	Fibroblast ABCC9	COX4I2
CCDC80	5.36E-46	0.451566928	0.93	0.615	1.32E-41	Fibroblast ABCC9	CCDC80
SFRP2	1.63E-45	0.555368507	0.844	0.482	4.01E-41	Fibroblast ABCC9	SFRP2
PTGFR	7.22E-45	0.522318903	0.557	0.225	1.77E-40	Fibroblast ABCC9	PTGFR
RGS5	8.59E-45	-0.84250952	0.018	0.293	2.11E-40	Fibroblast ABCC9	RGS5
LBH	2.25E-44	-0.630836811	0.07	0.36	5.52E-40	Fibroblast ABCC9	LBH
CLU	2.67E-44	0.551623128	0.799	0.451	6.56E-40	Fibroblast ABCC9	CLU
MYLK	5.11E-44	-0.52883691	0.014	0.265	1.25E-39	Fibroblast ABCC9	MYLK
FILIP1L	4.34E-43	-0.557852666	0.369	0.666	1.06E-38	Fibroblast ABCC9	FILIP1L
SMOC2	5.11E-43	-0.47385229	0.025	0.29	1.25E-38	Fibroblast ABCC9	SMOC2
MFGE8	1.37E-42	-0.569796748	0.283	0.571	3.35E-38	Fibroblast ABCC9	MFGE8
ASPN	1.56E-42	-0.52307919	0.011	0.254	3.82E-38	Fibroblast ABCC9	ASPN
SPARCL1	3.96E-42	-0.340526304	0.803	0.86	9.73E-38	Fibroblast ABCC9	SPARCL1
A2M	4.16E-42	-0.586787477	0.206	0.517	1.02E-37	Fibroblast ABCC9	A2M
RSPO3	9.09E-42	0.474581791	0.441	0.153	2.23E-37	Fibroblast ABCC9	RSPO3
TNFSF10	3.66E-41	0.495689405	0.722	0.382	8.98E-37	Fibroblast ABCC9	TNFSF10
LMOD1	3.79E-41	-0.559780672	0.027	0.276	9.30E-37	Fibroblast ABCC9	LMOD1
GJA4	2.01E-40	-0.436640884	0	0.203	4.94E-36	Fibroblast ABCC9	GJA4
C1S	3.20E-38	0.308444202	0.971	0.713	7.87E-34	Fibroblast ABCC9	C1S
MEF2C	9.21E-38	-0.519942882	0.052	0.303	2.26E-33	Fibroblast ABCC9	MEF2C
BCAM	3.40E-37	-0.521111124	0.029	0.249	8.34E-33	Fibroblast ABCC9	BCAM
FRZB	9.74E-37	-0.505374392	0.066	0.318	2.39E-32	Fibroblast ABCC9	FRZB
HES4	1.38E-36	-0.549313245	0.154	0.421	3.38E-32	Fibroblast ABCC9	HES4
PDLIM3	1.55E-36	-0.510401718	0.075	0.345	3.80E-32	Fibroblast ABCC9	PDLIM3
NRP1	5.77E-36	0.45647929	0.667	0.397	1.42E-31	Fibroblast ABCC9	NRP1
PMEPA1	1.59E-35	-0.526771585	0.115	0.394	3.90E-31	Fibroblast ABCC9	PMEPA1
PLN	2.74E-35	-0.420841026	0	0.178	6.72E-31	Fibroblast ABCC9	PLN
MGLL	4.77E-35	-0.46331034	0.075	0.338	1.17E-30	Fibroblast ABCC9	MGLL
MFAP4	5.03E-35	0.423555084	0.882	0.597	1.24E-30	Fibroblast ABCC9	MFAP4
MYH11	5.61E-35	-0.636497744	0.016	0.21	1.38E-30	Fibroblast ABCC9	MYH11
C2orf40	8.44E-35	-0.400941939	0	0.175	2.07E-30	Fibroblast ABCC9	C2orf40
NOTCH3	1.43E-34	-0.522735396	0.102	0.359	3.52E-30	Fibroblast ABCC9	NOTCH3
SPARC	1.89E-34	-0.421105944	0.55	0.751	4.63E-30	Fibroblast ABCC9	SPARC
STEAP4	2.63E-34	-0.613900207	0.016	0.226	6.45E-30	Fibroblast ABCC9	STEAP4
TPM2	2.71E-34	-0.538854838	0.48	0.63	6.67E-30	Fibroblast ABCC9	TPM2
CCDC3	3.34E-34	-0.354886224	0	0.173	8.20E-30	Fibroblast ABCC9	CCDC3
EPHX1	4.39E-34	0.352780844	0.835	0.642	1.08E-29	Fibroblast ABCC9	EPHX1
GUCY1A3	4.49E-34	-0.524772563	0.133	0.373	1.10E-29	Fibroblast ABCC9	GUCY1A3
SORBS2	5.51E-34	-0.43807546	0.002	0.185	1.35E-29	Fibroblast ABCC9	SORBS2
MYCBP2	2.08E-33	0.445356902	0.643	0.36	5.12E-29	Fibroblast ABCC9	MYCBP2
SFRP1	5.54E-33	0.500704439	0.606	0.291	1.36E-28	Fibroblast ABCC9	SFRP1
CASQ2	6.15E-33	-0.369056984	0	0.166	1.51E-28	Fibroblast ABCC9	CASQ2
RASD1	6.81E-33	0.490549533	0.529	0.243	1.67E-28	Fibroblast ABCC9	RASD1
RERGL	9.09E-33	-0.504563675	0.002	0.177	2.23E-28	Fibroblast ABCC9	RERGL
PDGFA	1.57E-32	-0.354661129	0.009	0.201	3.84E-28	Fibroblast ABCC9	PDGFA
ESAM	3.39E-32	-0.309013017	0	0.162	8.32E-28	Fibroblast ABCC9	ESAM
FLNA	1.08E-31	-0.475288491	0.235	0.497	2.65E-27	Fibroblast ABCC9	FLNA
C1R	1.46E-31	0.301337145	0.957	0.722	3.59E-27	Fibroblast ABCC9	C1R
MSX1	4.41E-31	0.424212507	0.674	0.404	1.08E-26	Fibroblast ABCC9	MSX1
ARHGAP29	6.99E-31	-0.440897209	0.068	0.304	1.71E-26	Fibroblast ABCC9	ARHGAP29
CDH6	1.75E-30	-0.29216489	0	0.154	4.30E-26	Fibroblast ABCC9	CDH6
CCDC146	6.07E-30	0.39340614	0.326	0.105	1.49E-25	Fibroblast ABCC9	CCDC146
CARMN	7.03E-30	-0.359409049	0.005	0.175	1.73E-25	Fibroblast ABCC9	CARMN
ZFP36L2	1.07E-29	0.342009666	0.916	0.692	2.63E-25	Fibroblast ABCC9	ZFP36L2
PPP1R12A	4.06E-29	-0.441300646	0.265	0.486	9.97E-25	Fibroblast ABCC9	PPP1R12A
EDNRA	2.23E-28	-0.379397851	0.05	0.26	5.48E-24	Fibroblast ABCC9	EDNRA
RARRES2	4.30E-28	0.340124368	0.887	0.645	1.06E-23	Fibroblast ABCC9	RARRES2
COL18A1	5.59E-28	-0.438225144	0.183	0.429	1.37E-23	Fibroblast ABCC9	COL18A1
FOXS1	5.97E-28	-0.272962519	0	0.141	1.47E-23	Fibroblast ABCC9	FOXS1
FABP5	9.83E-28	-0.438599944	0.02	0.203	2.41E-23	Fibroblast ABCC9	FABP5
ENHO	1.75E-27	0.255050675	0.188	0.039	4.31E-23	Fibroblast ABCC9	ENHO
RRAD	2.10E-27	-0.396445552	0.036	0.227	5.17E-23	Fibroblast ABCC9	RRAD
PPP1R12B	3.65E-27	-0.381611879	0.036	0.23	8.96E-23	Fibroblast ABCC9	PPP1R12B
NTRK2	5.45E-27	0.372225148	0.724	0.499	1.34E-22	Fibroblast ABCC9	NTRK2
TMEM176B	1.44E-26	0.360297669	0.799	0.526	3.54E-22	Fibroblast ABCC9	TMEM176B
KCNAB1	1.63E-26	-0.26048076	0	0.135	4.01E-22	Fibroblast ABCC9	KCNAB1
ISYNA1	2.08E-26	-0.390381471	0.043	0.236	5.10E-22	Fibroblast ABCC9	ISYNA1
COBLL1	2.29E-26	-0.338517023	0.02	0.197	5.61E-22	Fibroblast ABCC9	COBLL1
CD36	3.35E-26	-0.42028643	0	0.141	8.23E-22	Fibroblast ABCC9	CD36
PAWR	4.59E-26	-0.348596959	0.023	0.204	1.13E-21	Fibroblast ABCC9	PAWR
NR2F2	6.29E-26	-0.392759983	0.486	0.658	1.55E-21	Fibroblast ABCC9	NR2F2
MMP2	6.32E-26	0.270623833	0.699	0.435	1.55E-21	Fibroblast ABCC9	MMP2
KLHL23	7.95E-26	-0.346182422	0.025	0.195	1.95E-21	Fibroblast ABCC9	KLHL23
CPE	1.87E-25	-0.432413306	0.443	0.655	4.60E-21	Fibroblast ABCC9	CPE
MTHFD2	2.16E-25	-0.337759959	0.029	0.196	5.31E-21	Fibroblast ABCC9	MTHFD2
COCH	2.60E-25	0.361052381	0.201	0.045	6.38E-21	Fibroblast ABCC9	COCH
LRP1	3.79E-25	0.313139365	0.833	0.566	9.30E-21	Fibroblast ABCC9	LRP1
ABCA6	8.83E-25	0.403692195	0.611	0.342	2.17E-20	Fibroblast ABCC9	ABCA6
DIO3OS	1.57E-24	0.330441387	0.333	0.129	3.86E-20	Fibroblast ABCC9	DIO3OS
ITM2A	3.12E-24	0.357594303	0.713	0.44	7.66E-20	Fibroblast ABCC9	ITM2A
PTP4A3	4.25E-24	-0.30398378	0.011	0.163	1.04E-19	Fibroblast ABCC9	PTP4A3
GHR	4.28E-24	0.308275057	0.292	0.099	1.05E-19	Fibroblast ABCC9	GHR
CNTFR	7.54E-24	0.288158183	0.317	0.117	1.85E-19	Fibroblast ABCC9	CNTFR
TBX2-AS1	1.37E-23	-0.263322496	0.005	0.142	3.36E-19	Fibroblast ABCC9	TBX2-AS1
ACTN4	1.59E-23	-0.38882832	0.138	0.342	3.89E-19	Fibroblast ABCC9	ACTN4
CCL2	2.22E-23	-0.610298291	0.222	0.435	5.44E-19	Fibroblast ABCC9	CCL2
TBX2	2.39E-23	-0.347584981	0.034	0.2	5.86E-19	Fibroblast ABCC9	TBX2
ID2	3.68E-23	0.39087378	0.604	0.375	9.05E-19	Fibroblast ABCC9	ID2
ITIH5	4.60E-23	-0.383411274	0.174	0.402	1.13E-18	Fibroblast ABCC9	ITIH5
SERPINF1	4.94E-23	0.283956195	0.905	0.681	1.21E-18	Fibroblast ABCC9	SERPINF1
AVPR1A	6.60E-23	-0.324974899	0.007	0.149	1.62E-18	Fibroblast ABCC9	AVPR1A
EPAS1	7.47E-23	-0.383523433	0.075	0.258	1.83E-18	Fibroblast ABCC9	EPAS1
MRVI1	1.47E-22	-0.261167351	0.007	0.141	3.61E-18	Fibroblast ABCC9	MRVI1
PHLDA2	1.64E-22	-0.360541086	0.036	0.211	4.02E-18	Fibroblast ABCC9	PHLDA2
ITGA7	2.12E-22	-0.27775405	0.009	0.146	5.21E-18	Fibroblast ABCC9	ITGA7
IGFBP2	2.45E-22	-0.450560711	0.063	0.233	6.02E-18	Fibroblast ABCC9	IGFBP2
CTGF	4.75E-22	-0.447992813	0.24	0.463	1.17E-17	Fibroblast ABCC9	CTGF
THBS4	7.24E-22	-0.455897535	0.052	0.228	1.78E-17	Fibroblast ABCC9	THBS4
ARPC5	8.03E-22	-0.326482156	0.419	0.606	1.97E-17	Fibroblast ABCC9	ARPC5
ANGPT2	8.77E-22	-0.305435904	0.011	0.153	2.15E-17	Fibroblast ABCC9	ANGPT2
PTK2	1.77E-21	-0.359226385	0.122	0.321	4.34E-17	Fibroblast ABCC9	PTK2
CYR61	3.22E-21	-0.438592532	0.206	0.431	7.91E-17	Fibroblast ABCC9	CYR61
ANKRD29	3.27E-21	-0.312214035	0.036	0.203	8.03E-17	Fibroblast ABCC9	ANKRD29
ANO1	4.01E-21	-0.264799661	0.014	0.155	9.86E-17	Fibroblast ABCC9	ANO1
PDE5A	4.47E-21	-0.34428564	0.09	0.285	1.10E-16	Fibroblast ABCC9	PDE5A
SYNPO2	7.76E-21	-0.366836203	0.122	0.319	1.90E-16	Fibroblast ABCC9	SYNPO2
CHCHD10	1.14E-20	-0.333423191	0.197	0.353	2.79E-16	Fibroblast ABCC9	CHCHD10
CYB5A	1.22E-20	0.319410575	0.557	0.364	2.99E-16	Fibroblast ABCC9	CYB5A
HSPB1	1.90E-20	-0.317120794	0.554	0.699	4.67E-16	Fibroblast ABCC9	HSPB1
INPP4B	1.92E-20	-0.252639724	0.005	0.127	4.71E-16	Fibroblast ABCC9	INPP4B
CNN3	1.95E-20	-0.324209554	0.4	0.596	4.78E-16	Fibroblast ABCC9	CNN3
NTN4	2.00E-20	-0.297758877	0.061	0.242	4.90E-16	Fibroblast ABCC9	NTN4
UBA2	2.39E-20	-0.344783561	0.186	0.366	5.86E-16	Fibroblast ABCC9	UBA2
LSAMP	2.50E-20	0.291161897	0.29	0.109	6.15E-16	Fibroblast ABCC9	LSAMP
RAMP2	2.59E-20	0.335357262	0.432	0.211	6.37E-16	Fibroblast ABCC9	RAMP2
FILIP1	2.72E-20	-0.333511942	0.054	0.207	6.68E-16	Fibroblast ABCC9	FILIP1
RERG	3.93E-20	-0.277055295	0.025	0.173	9.65E-16	Fibroblast ABCC9	RERG
GPC3	5.09E-20	0.337857209	0.559	0.313	1.25E-15	Fibroblast ABCC9	GPC3
NR4A1	5.68E-20	-0.418042962	0.24	0.452	1.40E-15	Fibroblast ABCC9	NR4A1
FGF7	6.03E-20	0.327069163	0.729	0.48	1.48E-15	Fibroblast ABCC9	FGF7
PIK3R1	6.73E-20	0.340670938	0.697	0.453	1.65E-15	Fibroblast ABCC9	PIK3R1
FGF10	8.90E-20	0.304232633	0.335	0.14	2.19E-15	Fibroblast ABCC9	FGF10
C7	1.00E-19	0.379313141	0.269	0.093	2.46E-15	Fibroblast ABCC9	C7
RCAN2	1.01E-19	-0.360246331	0.158	0.349	2.48E-15	Fibroblast ABCC9	RCAN2
VCAM1	1.08E-19	0.335237765	0.647	0.397	2.66E-15	Fibroblast ABCC9	VCAM1
HLA-DRB1	1.33E-19	0.349999076	0.468	0.249	3.26E-15	Fibroblast ABCC9	HLA-DRB1
BGN	1.36E-19	-0.336861896	0.335	0.513	3.33E-15	Fibroblast ABCC9	BGN
EFHD1	1.48E-19	-0.296152843	0.068	0.23	3.64E-15	Fibroblast ABCC9	EFHD1
PRNP	1.85E-19	0.31912476	0.602	0.396	4.53E-15	Fibroblast ABCC9	PRNP
JAG1	2.68E-19	-0.343511708	0.124	0.306	6.58E-15	Fibroblast ABCC9	JAG1
CCND1	3.28E-19	-0.33312433	0.133	0.328	8.05E-15	Fibroblast ABCC9	CCND1
S100A13	3.52E-19	0.260132837	0.747	0.514	8.65E-15	Fibroblast ABCC9	S100A13
TUBA1C	3.72E-19	-0.30852379	0.072	0.247	9.13E-15	Fibroblast ABCC9	TUBA1C
ANG	4.26E-19	0.32181023	0.446	0.227	1.05E-14	Fibroblast ABCC9	ANG
TWIST1	4.38E-19	0.326291454	0.6	0.405	1.08E-14	Fibroblast ABCC9	TWIST1
C8orf4	5.70E-19	-0.386114911	0.054	0.209	1.40E-14	Fibroblast ABCC9	C8orf4
CLMN	7.38E-19	-0.278320844	0.034	0.18	1.81E-14	Fibroblast ABCC9	CLMN
ABCA10	8.71E-19	0.345479949	0.529	0.294	2.14E-14	Fibroblast ABCC9	ABCA10
SERPINI1	1.38E-18	-0.286435877	0.048	0.195	3.40E-14	Fibroblast ABCC9	SERPINI1
TMEM176A	1.45E-18	0.326512503	0.645	0.418	3.57E-14	Fibroblast ABCC9	TMEM176A
C1QTNF1	1.46E-18	-0.30400395	0.077	0.231	3.59E-14	Fibroblast ABCC9	C1QTNF1
ACTG2	2.76E-18	-0.253403779	0.005	0.115	6.78E-14	Fibroblast ABCC9	ACTG2
CD74	5.05E-18	0.38092486	0.532	0.314	1.24E-13	Fibroblast ABCC9	CD74
THBS1	5.20E-18	-0.317760737	0.036	0.179	1.28E-13	Fibroblast ABCC9	THBS1
ATF3	6.53E-18	-0.33398509	0.516	0.632	1.60E-13	Fibroblast ABCC9	ATF3
ITGB1	9.03E-18	-0.286912749	0.543	0.704	2.22E-13	Fibroblast ABCC9	ITGB1
CRIP2	1.14E-17	-0.309943368	0.276	0.443	2.81E-13	Fibroblast ABCC9	CRIP2
CRIM1	1.49E-17	-0.278603586	0.054	0.198	3.66E-13	Fibroblast ABCC9	CRIM1
RHOBTB3	1.89E-17	0.311830074	0.473	0.27	4.64E-13	Fibroblast ABCC9	RHOBTB3
SYTL2	2.48E-17	-0.258008949	0.032	0.17	6.09E-13	Fibroblast ABCC9	SYTL2
KLF4	2.51E-17	0.323046393	0.674	0.44	6.17E-13	Fibroblast ABCC9	KLF4
BTG2	2.70E-17	-0.337902013	0.486	0.623	6.63E-13	Fibroblast ABCC9	BTG2
DIO2	4.10E-17	-0.263768428	0.371	0.442	1.01E-12	Fibroblast ABCC9	DIO2
TNFSF13B	4.97E-17	0.315347077	0.405	0.211	1.22E-12	Fibroblast ABCC9	TNFSF13B
KLF2	5.65E-17	-0.293043033	0.577	0.661	1.39E-12	Fibroblast ABCC9	KLF2
HLA-DRA	5.77E-17	0.348743587	0.407	0.204	1.42E-12	Fibroblast ABCC9	HLA-DRA
EPS8	5.87E-17	-0.346663153	0.267	0.446	1.44E-12	Fibroblast ABCC9	EPS8
IGFBP6	6.02E-17	0.262311109	0.81	0.592	1.48E-12	Fibroblast ABCC9	IGFBP6
MYO1B	8.47E-17	-0.344496097	0.152	0.331	2.08E-12	Fibroblast ABCC9	MYO1B
ADRA2A	8.60E-17	-0.286644727	0.05	0.194	2.11E-12	Fibroblast ABCC9	ADRA2A
PTRF	1.22E-16	-0.263490091	0.529	0.678	3.00E-12	Fibroblast ABCC9	PTRF
ALDH2	1.43E-16	0.287197855	0.613	0.436	3.51E-12	Fibroblast ABCC9	ALDH2
AC013461.1	1.88E-16	-0.288910007	0.283	0.411	4.62E-12	Fibroblast ABCC9	AC013461.1
ACTN1	2.01E-16	-0.278828252	0.088	0.254	4.94E-12	Fibroblast ABCC9	ACTN1
GUCY1B3	2.11E-16	-0.294225472	0.081	0.24	5.18E-12	Fibroblast ABCC9	GUCY1B3
CCL21	2.13E-16	-0.372312903	0.007	0.11	5.22E-12	Fibroblast ABCC9	CCL21
COL12A1	2.44E-16	-0.276115321	0.057	0.205	5.98E-12	Fibroblast ABCC9	COL12A1
NET1	3.45E-16	-0.30646903	0.122	0.245	8.48E-12	Fibroblast ABCC9	NET1
PDGFRL	3.52E-16	0.270632685	0.588	0.368	8.65E-12	Fibroblast ABCC9	PDGFRL
EMCN	5.50E-16	0.281321298	0.351	0.169	1.35E-11	Fibroblast ABCC9	EMCN
CYCS	7.81E-16	-0.308958619	0.271	0.44	1.92E-11	Fibroblast ABCC9	CYCS
LGI4	9.46E-16	-0.295061577	0.059	0.189	2.32E-11	Fibroblast ABCC9	LGI4
HCFC1R1	1.01E-15	-0.303427502	0.251	0.431	2.47E-11	Fibroblast ABCC9	HCFC1R1
CSRP1	2.15E-15	-0.296027835	0.296	0.427	5.29E-11	Fibroblast ABCC9	CSRP1
OLFML3	2.50E-15	0.263966539	0.584	0.373	6.13E-11	Fibroblast ABCC9	OLFML3
SRPX	2.81E-15	0.2959044	0.457	0.26	6.91E-11	Fibroblast ABCC9	SRPX
MFAP5	2.94E-15	-0.349753056	0.133	0.262	7.21E-11	Fibroblast ABCC9	MFAP5
CAV2	3.18E-15	-0.294306977	0.192	0.342	7.81E-11	Fibroblast ABCC9	CAV2
GSTM5	6.22E-15	0.272183997	0.412	0.23	1.53E-10	Fibroblast ABCC9	GSTM5
PDGFRA	1.09E-14	0.273667661	0.548	0.337	2.68E-10	Fibroblast ABCC9	PDGFRA
PCDH9	1.29E-14	0.255522516	0.281	0.122	3.16E-10	Fibroblast ABCC9	PCDH9
SERTAD1	1.74E-14	-0.308545087	0.33	0.512	4.28E-10	Fibroblast ABCC9	SERTAD1
RHOU	1.29E-13	0.252954921	0.283	0.128	3.18E-09	Fibroblast ABCC9	RHOU
NUDT4	2.32E-13	-0.273123216	0.224	0.37	5.71E-09	Fibroblast ABCC9	NUDT4
F2R	6.59E-13	-0.268914837	0.1	0.235	1.62E-08	Fibroblast ABCC9	F2R
COLEC12	7.96E-13	0.261172915	0.577	0.378	1.95E-08	Fibroblast ABCC9	COLEC12
MT1X	9.02E-13	0.275325455	0.387	0.238	2.21E-08	Fibroblast ABCC9	MT1X
CRABP2	1.15E-12	0.262685426	0.405	0.238	2.82E-08	Fibroblast ABCC9	CRABP2
GFRA1	2.26E-12	0.264157265	0.437	0.256	5.54E-08	Fibroblast ABCC9	GFRA1
MAP1B	2.31E-12	-0.264373967	0.38	0.537	5.68E-08	Fibroblast ABCC9	MAP1B
GGT5	2.64E-12	0.266799119	0.572	0.379	6.49E-08	Fibroblast ABCC9	GGT5
PTGER3	2.71E-12	0.261120415	0.324	0.165	6.66E-08	Fibroblast ABCC9	PTGER3
MAN1A1	3.89E-12	0.271848528	0.6	0.421	9.56E-08	Fibroblast ABCC9	MAN1A1
MAT2A	7.21E-12	-0.272208206	0.206	0.356	1.77E-07	Fibroblast ABCC9	MAT2A
MYH9	1.06E-11	-0.277223827	0.176	0.331	2.61E-07	Fibroblast ABCC9	MYH9
CRISPLD2	1.40E-11	-0.268149633	0.204	0.336	3.43E-07	Fibroblast ABCC9	CRISPLD2
SYNE2	1.52E-11	-0.252288807	0.109	0.248	3.72E-07	Fibroblast ABCC9	SYNE2
VCL	1.90E-11	-0.251593353	0.24	0.391	4.66E-07	Fibroblast ABCC9	VCL
GLUL	3.04E-11	0.254571176	0.597	0.444	7.47E-07	Fibroblast ABCC9	GLUL
SERPINE2	3.55E-11	-0.250771762	0.147	0.258	8.71E-07	Fibroblast ABCC9	SERPINE2
ADH1B	3.62E-11	0.266885996	0.389	0.224	8.90E-07	Fibroblast ABCC9	ADH1B
KLF6	1.01E-10	-0.250067747	0.421	0.554	2.47E-06	Fibroblast ABCC9	KLF6
ID1	1.12E-10	0.273539246	0.357	0.206	2.74E-06	Fibroblast ABCC9	ID1
CCL19	1.46E-10	-0.416345341	0.075	0.161	3.59E-06	Fibroblast ABCC9	CCL19
THY1	2.96E-10	-0.272139532	0.215	0.357	7.26E-06	Fibroblast ABCC9	THY1
ADAMTS1	3.64E-10	-0.281001349	0.247	0.373	8.94E-06	Fibroblast ABCC9	ADAMTS1
SMR3B	7.04E-09	-0.372522302	0.154	0.29	0.000172929	Fibroblast ABCC9	SMR3B
PCOLCE2	2.05E-178	1.227204084	0.698	0.031	5.04E-174	Fibroblast ACKR3 CD55	PCOLCE2
TNXB	1.87E-169	1.089483313	0.955	0.376	4.58E-165	Fibroblast ACKR3 CD55	TNXB
MFAP5.1	1.93E-160	1.246807844	0.815	0.15	4.74E-156	Fibroblast ACKR3 CD55	MFAP5
IGFBP7	1.07E-131	-0.628089542	0.795	0.991	2.63E-127	Fibroblast ACKR3 CD55	IGFBP7
S100A10.1	2.62E-130	0.678716739	0.994	0.687	6.42E-126	Fibroblast ACKR3 CD55	S100A10
FBN1	1.75E-129	1.010241147	0.857	0.311	4.30E-125	Fibroblast ACKR3 CD55	FBN1
DCN.1	8.69E-119	0.62753417	1	0.773	2.13E-114	Fibroblast ACKR3 CD55	DCN
CFD.1	5.49E-107	0.799556657	1	0.61	1.35E-102	Fibroblast ACKR3 CD55	CFD
FN1	3.47E-105	0.891750526	0.899	0.412	8.51E-101	Fibroblast ACKR3 CD55	FN1
LEPR	1.18E-96	0.934588808	0.773	0.226	2.91E-92	Fibroblast ACKR3 CD55	LEPR
LTBP4	1.09E-93	0.731531475	0.938	0.533	2.67E-89	Fibroblast ACKR3 CD55	LTBP4
CD55	5.79E-89	0.883064924	0.627	0.15	1.42E-84	Fibroblast ACKR3 CD55	CD55
ADH1B.1	1.40E-87	0.943950073	0.701	0.187	3.44E-83	Fibroblast ACKR3 CD55	ADH1B
FSTL1	1.85E-86	0.744306644	0.834	0.409	4.55E-82	Fibroblast ACKR3 CD55	FSTL1
S100A6	1.88E-86	0.291045529	1	0.958	4.62E-82	Fibroblast ACKR3 CD55	S100A6
FBLN2	1.58E-84	0.773596825	0.844	0.383	3.88E-80	Fibroblast ACKR3 CD55	FBLN2
IGFBP6.1	1.29E-83	0.717510122	0.925	0.589	3.17E-79	Fibroblast ACKR3 CD55	IGFBP6
C1R.1	4.40E-81	0.521303376	0.977	0.734	1.08E-76	Fibroblast ACKR3 CD55	C1R
SPARCL1.1	1.93E-77	-0.799557834	0.497	0.902	4.74E-73	Fibroblast ACKR3 CD55	SPARCL1
GPNMB	7.61E-77	0.656362076	0.831	0.467	1.87E-72	Fibroblast ACKR3 CD55	GPNMB
CLEC3B	7.80E-77	0.741580323	0.584	0.13	1.91E-72	Fibroblast ACKR3 CD55	CLEC3B
CST3	1.30E-75	0.368565056	0.997	0.925	3.19E-71	Fibroblast ACKR3 CD55	CST3
ITGBL1	7.46E-75	0.748784547	0.698	0.188	1.83E-70	Fibroblast ACKR3 CD55	ITGBL1
EFEMP1.1	3.02E-74	0.723400252	0.857	0.408	7.42E-70	Fibroblast ACKR3 CD55	EFEMP1
FBLN1.1	4.84E-74	0.627806251	0.981	0.604	1.19E-69	Fibroblast ACKR3 CD55	FBLN1
ANXA2	1.51E-72	0.444770484	0.971	0.783	3.70E-68	Fibroblast ACKR3 CD55	ANXA2
C3.1	7.13E-71	0.717720921	0.935	0.517	1.75E-66	Fibroblast ACKR3 CD55	C3
SDC2	1.25E-70	0.644135323	0.808	0.449	3.06E-66	Fibroblast ACKR3 CD55	SDC2
WISP2	1.39E-67	0.781500963	0.721	0.25	3.40E-63	Fibroblast ACKR3 CD55	WISP2
CLDN11	7.70E-67	0.521029226	0.286	0.008	1.89E-62	Fibroblast ACKR3 CD55	CLDN11
FNDC1	3.81E-64	0.610888207	0.367	0.035	9.36E-60	Fibroblast ACKR3 CD55	FNDC1
MMP2.1	6.38E-63	0.662690111	0.841	0.431	1.57E-58	Fibroblast ACKR3 CD55	MMP2
ACKR3	5.94E-62	0.714688461	0.591	0.175	1.46E-57	Fibroblast ACKR3 CD55	ACKR3
SFRP4	4.39E-59	0.757848035	0.588	0.166	1.08E-54	Fibroblast ACKR3 CD55	SFRP4
COL1A2	7.32E-59	0.473923677	0.971	0.755	1.80E-54	Fibroblast ACKR3 CD55	COL1A2
PDGFD	3.73E-58	0.634403303	0.536	0.135	9.17E-54	Fibroblast ACKR3 CD55	PDGFD
COL6A6	4.31E-58	0.555836959	0.347	0.036	1.06E-53	Fibroblast ACKR3 CD55	COL6A6
MFAP4.1	4.34E-58	0.576439696	0.912	0.612	1.06E-53	Fibroblast ACKR3 CD55	MFAP4
PDGFRL.1	1.20E-57	0.642000189	0.74	0.36	2.94E-53	Fibroblast ACKR3 CD55	PDGFRL
FGFBP2	2.80E-57	0.658131977	0.386	0.052	6.88E-53	Fibroblast ACKR3 CD55	FGFBP2
CLU.1	8.80E-55	0.665492597	0.86	0.465	2.16E-50	Fibroblast ACKR3 CD55	CLU
CREB5	1.69E-54	0.586703388	0.432	0.074	4.16E-50	Fibroblast ACKR3 CD55	CREB5
NOVA1	5.13E-54	0.635437967	0.672	0.284	1.26E-49	Fibroblast ACKR3 CD55	NOVA1
LINC01133	4.19E-53	0.383828547	0.227	0.005	1.03E-48	Fibroblast ACKR3 CD55	LINC01133
C1QTNF3	1.89E-52	0.430881157	0.231	0.007	4.63E-48	Fibroblast ACKR3 CD55	C1QTNF3
SEMA3C	8.74E-52	0.488429044	0.282	0.022	2.14E-47	Fibroblast ACKR3 CD55	SEMA3C
NTM	1.18E-50	0.526532998	0.399	0.078	2.89E-46	Fibroblast ACKR3 CD55	NTM
C1S.1	6.60E-50	0.431880212	0.987	0.727	1.62E-45	Fibroblast ACKR3 CD55	C1S
JUN	8.82E-50	-0.406682528	0.847	0.93	2.17E-45	Fibroblast ACKR3 CD55	JUN
SCARA5	1.73E-49	0.601451892	0.692	0.313	4.25E-45	Fibroblast ACKR3 CD55	SCARA5
ABLIM1	2.50E-49	0.608973129	0.506	0.149	6.13E-45	Fibroblast ACKR3 CD55	ABLIM1
MGST1.1	4.88E-48	0.605100271	0.747	0.359	1.20E-43	Fibroblast ACKR3 CD55	MGST1
GUCY1A3.1	8.11E-48	-0.709949663	0.019	0.374	1.99E-43	Fibroblast ACKR3 CD55	GUCY1A3
COL6A3	6.45E-47	0.574087519	0.864	0.506	1.58E-42	Fibroblast ACKR3 CD55	COL6A3
CCDC80.1	7.39E-47	0.488430709	0.945	0.634	1.81E-42	Fibroblast ACKR3 CD55	CCDC80
OMD	1.42E-46	0.564539547	0.461	0.104	3.49E-42	Fibroblast ACKR3 CD55	OMD
PLAC9	1.80E-46	0.369564042	0.932	0.777	4.41E-42	Fibroblast ACKR3 CD55	PLAC9
FOS	3.23E-46	-0.458414511	0.773	0.899	7.94E-42	Fibroblast ACKR3 CD55	FOS
PAMR1	3.56E-46	0.404018988	0.256	0.017	8.74E-42	Fibroblast ACKR3 CD55	PAMR1
SERPING1	3.80E-46	0.3473079	0.981	0.827	9.33E-42	Fibroblast ACKR3 CD55	SERPING1
CILP	4.45E-46	0.596876628	0.471	0.119	1.09E-41	Fibroblast ACKR3 CD55	CILP
LRRN4CL	1.17E-45	0.563562743	0.601	0.219	2.88E-41	Fibroblast ACKR3 CD55	LRRN4CL
TAGLN.1	1.91E-45	-1.004138926	0.159	0.448	4.68E-41	Fibroblast ACKR3 CD55	TAGLN
ITGA11	2.72E-45	0.472010898	0.328	0.043	6.67E-41	Fibroblast ACKR3 CD55	ITGA11
GPC3.1	4.02E-45	0.614882608	0.688	0.31	9.86E-41	Fibroblast ACKR3 CD55	GPC3
A2M.1	4.50E-45	-0.718618694	0.117	0.51	1.11E-40	Fibroblast ACKR3 CD55	A2M
APOE.1	4.80E-45	-0.954611822	0.117	0.502	1.18E-40	Fibroblast ACKR3 CD55	APOE
TINAGL1.1	8.31E-45	-0.65927382	0	0.297	2.04E-40	Fibroblast ACKR3 CD55	TINAGL1
JUNB	1.26E-44	-0.526212581	0.672	0.88	3.10E-40	Fibroblast ACKR3 CD55	JUNB
RGS16.1	3.39E-44	-0.884256516	0.081	0.455	8.32E-40	Fibroblast ACKR3 CD55	RGS16
PLA2G2A.1	4.63E-44	0.828046675	0.701	0.307	1.14E-39	Fibroblast ACKR3 CD55	PLA2G2A
GAS1	1.08E-43	0.571915229	0.571	0.208	2.65E-39	Fibroblast ACKR3 CD55	GAS1
OGN	1.08E-43	0.516787157	0.364	0.067	2.66E-39	Fibroblast ACKR3 CD55	OGN
RGS5.1	1.40E-43	-0.854890517	0.003	0.277	3.43E-39	Fibroblast ACKR3 CD55	RGS5
ANGPTL1	1.92E-43	0.500472962	0.834	0.567	4.71E-39	Fibroblast ACKR3 CD55	ANGPTL1
HES4.1	1.93E-43	-0.694348923	0.062	0.417	4.74E-39	Fibroblast ACKR3 CD55	HES4
GALNT15	1.97E-43	0.475728439	0.318	0.04	4.85E-39	Fibroblast ACKR3 CD55	GALNT15
NR2F2.1	3.18E-43	-0.675142101	0.302	0.674	7.81E-39	Fibroblast ACKR3 CD55	NR2F2
TIMP2	8.35E-43	0.466095574	0.847	0.579	2.05E-38	Fibroblast ACKR3 CD55	TIMP2
AHNAK	1.83E-42	0.407819788	0.948	0.749	4.49E-38	Fibroblast ACKR3 CD55	AHNAK
SOCS3	4.21E-42	-0.64690097	0.458	0.768	1.03E-37	Fibroblast ACKR3 CD55	SOCS3
PTMA	9.19E-42	-0.256167563	0.942	0.969	2.26E-37	Fibroblast ACKR3 CD55	PTMA
COL14A1	1.02E-41	0.512510082	0.873	0.581	2.50E-37	Fibroblast ACKR3 CD55	COL14A1
NOTCH3.1	1.05E-41	-0.628202121	0.026	0.353	2.57E-37	Fibroblast ACKR3 CD55	NOTCH3
SGCG	2.89E-41	0.394189217	0.266	0.028	7.10E-37	Fibroblast ACKR3 CD55	SGCG
MEDAG	2.92E-41	0.519990311	0.412	0.105	7.17E-37	Fibroblast ACKR3 CD55	MEDAG
MCAM.1	8.65E-41	-0.67562882	0	0.274	2.12E-36	Fibroblast ACKR3 CD55	MCAM
CFH.1	1.39E-40	0.404772382	0.994	0.715	3.42E-36	Fibroblast ACKR3 CD55	CFH
NDUFA4L2.1	5.01E-40	-0.741604762	0.006	0.287	1.23E-35	Fibroblast ACKR3 CD55	NDUFA4L2
CD99	2.00E-39	0.325574798	0.935	0.785	4.91E-35	Fibroblast ACKR3 CD55	CD99
LUM	2.05E-39	0.45671348	0.932	0.61	5.04E-35	Fibroblast ACKR3 CD55	LUM
DBN1	2.15E-39	0.475535988	0.403	0.119	5.28E-35	Fibroblast ACKR3 CD55	DBN1
PTGIS	2.02E-38	0.511937662	0.442	0.136	4.96E-34	Fibroblast ACKR3 CD55	PTGIS
BTG2.1	3.72E-38	-0.702250986	0.308	0.641	9.13E-34	Fibroblast ACKR3 CD55	BTG2
ARL6IP5	4.06E-38	0.39278907	0.893	0.669	9.96E-34	Fibroblast ACKR3 CD55	ARL6IP5
EMILIN2	4.08E-38	0.430917875	0.315	0.054	1.00E-33	Fibroblast ACKR3 CD55	EMILIN2
ACTA2.1	1.22E-37	-0.957051907	0.127	0.413	2.99E-33	Fibroblast ACKR3 CD55	ACTA2
RP11-14N7.2	1.50E-37	0.491325566	0.487	0.167	3.68E-33	Fibroblast ACKR3 CD55	RP11-14N7.2
C11orf96.1	5.23E-37	-0.819335068	0.198	0.514	1.28E-32	Fibroblast ACKR3 CD55	C11orf96
SPOCK1	5.36E-37	0.449888496	0.364	0.077	1.32E-32	Fibroblast ACKR3 CD55	SPOCK1
CD34	7.01E-37	0.502530265	0.555	0.232	1.72E-32	Fibroblast ACKR3 CD55	CD34
S100A11	7.36E-37	0.31773614	0.919	0.79	1.81E-32	Fibroblast ACKR3 CD55	S100A11
TPM2.1	1.05E-36	-0.745976112	0.321	0.644	2.58E-32	Fibroblast ACKR3 CD55	TPM2
ZFP36	3.83E-36	-0.527833702	0.601	0.808	9.41E-32	Fibroblast ACKR3 CD55	ZFP36
LBH.1	4.85E-36	-0.657348823	0.045	0.345	1.19E-31	Fibroblast ACKR3 CD55	LBH
FOSB	1.47E-35	-0.521993973	0.604	0.82	3.61E-31	Fibroblast ACKR3 CD55	FOSB
ISLR	2.37E-35	0.502643052	0.656	0.347	5.81E-31	Fibroblast ACKR3 CD55	ISLR
THBS2	2.54E-35	0.48690969	0.399	0.11	6.24E-31	Fibroblast ACKR3 CD55	THBS2
DPT.1	1.47E-34	0.259898014	0.903	0.627	3.62E-30	Fibroblast ACKR3 CD55	DPT
GSN.1	1.95E-34	0.281697047	1	0.944	4.80E-30	Fibroblast ACKR3 CD55	GSN
LGALS3	4.35E-34	0.284681967	0.981	0.844	1.07E-29	Fibroblast ACKR3 CD55	LGALS3
ABI3BP	5.88E-34	0.501830584	0.828	0.504	1.44E-29	Fibroblast ACKR3 CD55	ABI3BP
CHRDL1	7.68E-34	0.51144728	0.724	0.386	1.89E-29	Fibroblast ACKR3 CD55	CHRDL1
COX4I2.1	1.02E-33	-0.531026971	0.003	0.246	2.51E-29	Fibroblast ACKR3 CD55	COX4I2
PMP22	1.06E-33	0.37382424	0.899	0.685	2.60E-29	Fibroblast ACKR3 CD55	PMP22
SVEP1	1.17E-33	0.449276301	0.393	0.105	2.87E-29	Fibroblast ACKR3 CD55	SVEP1
HSPA1A	1.18E-33	-0.488655511	0.744	0.877	2.90E-29	Fibroblast ACKR3 CD55	HSPA1A
IGSF10	1.90E-33	0.457836249	0.422	0.151	4.68E-29	Fibroblast ACKR3 CD55	IGSF10
PPP1R14A.1	5.77E-33	-0.567603829	0.003	0.243	1.42E-28	Fibroblast ACKR3 CD55	PPP1R14A
SERPINF1.1	6.05E-33	0.369169644	0.909	0.695	1.49E-28	Fibroblast ACKR3 CD55	SERPINF1
FABP4.1	7.13E-33	-0.609527158	0.003	0.24	1.75E-28	Fibroblast ACKR3 CD55	FABP4
ARHGDIB	3.13E-32	-0.534574137	0.062	0.353	7.69E-28	Fibroblast ACKR3 CD55	ARHGDIB
CYBRD1	4.29E-32	0.463153706	0.763	0.45	1.05E-27	Fibroblast ACKR3 CD55	CYBRD1
AHNAK2	5.53E-32	0.456963679	0.393	0.11	1.36E-27	Fibroblast ACKR3 CD55	AHNAK2
ACKR4	8.61E-32	0.383189859	0.256	0.039	2.11E-27	Fibroblast ACKR3 CD55	ACKR4
PSAP	3.28E-31	0.351800987	0.912	0.703	8.04E-27	Fibroblast ACKR3 CD55	PSAP
TSC22D1	4.72E-31	-0.507917209	0.36	0.634	1.16E-26	Fibroblast ACKR3 CD55	TSC22D1
EGR1	5.13E-31	-0.568987051	0.461	0.739	1.26E-26	Fibroblast ACKR3 CD55	EGR1
FGL2.1	7.39E-31	0.387350182	0.87	0.558	1.82E-26	Fibroblast ACKR3 CD55	FGL2
MEF2C.1	9.37E-31	-0.5325167	0.029	0.29	2.30E-26	Fibroblast ACKR3 CD55	MEF2C
LGR5	9.66E-31	0.328663282	0.224	0.027	2.37E-26	Fibroblast ACKR3 CD55	LGR5
VIT	1.59E-30	0.438815691	0.442	0.146	3.91E-26	Fibroblast ACKR3 CD55	VIT
COL6A2	1.65E-30	0.315708074	0.951	0.808	4.06E-26	Fibroblast ACKR3 CD55	COL6A2
LAMB2	2.56E-30	0.481093086	0.607	0.309	6.28E-26	Fibroblast ACKR3 CD55	LAMB2
FRZB.1	7.13E-30	-0.527528653	0.045	0.304	1.75E-25	Fibroblast ACKR3 CD55	FRZB
ISM1	9.67E-30	0.352803897	0.237	0.039	2.37E-25	Fibroblast ACKR3 CD55	ISM1
HSPA1B	2.44E-29	-0.511984778	0.558	0.772	5.99E-25	Fibroblast ACKR3 CD55	HSPA1B
FIBIN	2.60E-29	0.468436874	0.516	0.212	6.37E-25	Fibroblast ACKR3 CD55	FIBIN
RAMP2.1	3.64E-29	0.469590995	0.49	0.217	8.94E-25	Fibroblast ACKR3 CD55	RAMP2
CD248	4.24E-29	0.462147306	0.513	0.222	1.04E-24	Fibroblast ACKR3 CD55	CD248
SH3BGRL3	5.22E-29	0.43182587	0.682	0.444	1.28E-24	Fibroblast ACKR3 CD55	SH3BGRL3
LRP1.1	5.99E-29	0.401210846	0.87	0.578	1.47E-24	Fibroblast ACKR3 CD55	LRP1
ECM1	7.11E-29	0.439538466	0.51	0.218	1.75E-24	Fibroblast ACKR3 CD55	ECM1
GPX3	9.70E-29	0.478563909	0.545	0.259	2.38E-24	Fibroblast ACKR3 CD55	GPX3
BCAM.1	1.24E-28	-0.522646814	0.013	0.237	3.05E-24	Fibroblast ACKR3 CD55	BCAM
XG	1.58E-28	0.419979722	0.406	0.138	3.87E-24	Fibroblast ACKR3 CD55	XG
HES1	1.87E-28	-0.553348759	0.185	0.497	4.59E-24	Fibroblast ACKR3 CD55	HES1
SLIT3	2.95E-28	0.442176077	0.698	0.422	7.25E-24	Fibroblast ACKR3 CD55	SLIT3
CCL2.1	4.76E-28	-0.803391732	0.153	0.432	1.17E-23	Fibroblast ACKR3 CD55	CCL2
GADD45B	5.68E-28	-0.590718181	0.432	0.698	1.39E-23	Fibroblast ACKR3 CD55	GADD45B
ADD3	1.05E-27	0.439709674	0.666	0.37	2.57E-23	Fibroblast ACKR3 CD55	ADD3
HTRA1	1.16E-27	0.402115662	0.782	0.536	2.84E-23	Fibroblast ACKR3 CD55	HTRA1
GJA4.1	2.10E-27	-0.411541981	0	0.189	5.17E-23	Fibroblast ACKR3 CD55	GJA4
CHCHD10.1	2.16E-27	-0.496918403	0.084	0.36	5.31E-23	Fibroblast ACKR3 CD55	CHCHD10
ADM	2.67E-27	0.442972759	0.357	0.106	6.56E-23	Fibroblast ACKR3 CD55	ADM
ABCA8.1	3.52E-27	0.339407929	0.886	0.595	8.64E-23	Fibroblast ACKR3 CD55	ABCA8
LMOD1.1	3.64E-27	-0.529460145	0.029	0.259	8.93E-23	Fibroblast ACKR3 CD55	LMOD1
EMP3	6.50E-27	0.387419678	0.786	0.567	1.60E-22	Fibroblast ACKR3 CD55	EMP3
ID4	1.84E-26	-0.554200386	0.153	0.439	4.52E-22	Fibroblast ACKR3 CD55	ID4
AOX1	2.73E-26	0.35396638	0.276	0.063	6.69E-22	Fibroblast ACKR3 CD55	AOX1
ATF3.1	6.04E-26	-0.589803638	0.377	0.645	1.48E-21	Fibroblast ACKR3 CD55	ATF3
ADAMTS5	8.16E-26	0.39377882	0.286	0.086	2.00E-21	Fibroblast ACKR3 CD55	ADAMTS5
VCAN	8.74E-26	0.466295569	0.753	0.448	2.15E-21	Fibroblast ACKR3 CD55	VCAN
NR4A1.1	1.40E-25	-0.577437574	0.159	0.45	3.45E-21	Fibroblast ACKR3 CD55	NR4A1
UAP1	1.62E-25	0.428049987	0.477	0.222	3.99E-21	Fibroblast ACKR3 CD55	UAP1
S100A13.1	1.87E-25	0.390542771	0.779	0.524	4.59E-21	Fibroblast ACKR3 CD55	S100A13
TNFAIP6	2.01E-25	0.460963318	0.338	0.101	4.94E-21	Fibroblast ACKR3 CD55	TNFAIP6
ADAMTSL4	2.01E-25	0.361946157	0.289	0.082	4.95E-21	Fibroblast ACKR3 CD55	ADAMTSL4
TRIO	2.49E-25	0.373312342	0.273	0.073	6.11E-21	Fibroblast ACKR3 CD55	TRIO
EPAS1.1	2.60E-25	-0.446110512	0.032	0.252	6.38E-21	Fibroblast ACKR3 CD55	EPAS1
TGFBR3	3.37E-25	0.44209009	0.513	0.236	8.28E-21	Fibroblast ACKR3 CD55	TGFBR3
DOCK4	4.34E-25	0.305337525	0.208	0.033	1.07E-20	Fibroblast ACKR3 CD55	DOCK4
CPXM2	7.49E-25	0.407822608	0.38	0.149	1.84E-20	Fibroblast ACKR3 CD55	CPXM2
PLAGL1	7.75E-25	0.423178527	0.672	0.389	1.90E-20	Fibroblast ACKR3 CD55	PLAGL1
IFI27	1.17E-24	0.452069031	0.812	0.552	2.88E-20	Fibroblast ACKR3 CD55	IFI27
ANXA1	2.56E-24	0.27805727	0.942	0.801	6.28E-20	Fibroblast ACKR3 CD55	ANXA1
CADM3	2.66E-24	0.356746834	0.286	0.084	6.53E-20	Fibroblast ACKR3 CD55	CADM3
ISYNA1.1	3.67E-24	-0.417726117	0.019	0.227	9.00E-20	Fibroblast ACKR3 CD55	ISYNA1
COL4A1	4.61E-24	-0.476716868	0.088	0.351	1.13E-19	Fibroblast ACKR3 CD55	COL4A1
CTHRC1	5.17E-24	0.388078732	0.273	0.066	1.27E-19	Fibroblast ACKR3 CD55	CTHRC1
PLN.1	6.30E-24	-0.396530713	0	0.166	1.55E-19	Fibroblast ACKR3 CD55	PLN
CARMN.1	6.45E-24	-0.345210771	0	0.165	1.58E-19	Fibroblast ACKR3 CD55	CARMN
RERGL.1	6.53E-24	-0.479106962	0	0.166	1.60E-19	Fibroblast ACKR3 CD55	RERGL
Sep-04	7.89E-24	-0.398465749	0.032	0.255	1.94E-19	Fibroblast ACKR3 CD55	Sep-04
MYLK.1	8.51E-24	-0.466194014	0.032	0.246	2.09E-19	Fibroblast ACKR3 CD55	MYLK
PIK3R1.1	1.26E-23	0.400566357	0.731	0.464	3.09E-19	Fibroblast ACKR3 CD55	PIK3R1
GAP43	1.49E-23	0.293204061	0.188	0.027	3.66E-19	Fibroblast ACKR3 CD55	GAP43
TBX2.1	2.28E-23	-0.37516033	0.006	0.193	5.60E-19	Fibroblast ACKR3 CD55	TBX2
COL1A1	2.29E-23	0.38752439	0.851	0.628	5.62E-19	Fibroblast ACKR3 CD55	COL1A1
PPIC	2.40E-23	0.397495799	0.49	0.235	5.89E-19	Fibroblast ACKR3 CD55	PPIC
STEAP4.1	2.49E-23	-0.55250033	0.029	0.21	6.12E-19	Fibroblast ACKR3 CD55	STEAP4
FABP5.1	3.15E-23	-0.436811001	0.01	0.193	7.72E-19	Fibroblast ACKR3 CD55	FABP5
PNRC1	3.16E-23	-0.367336157	0.62	0.808	7.77E-19	Fibroblast ACKR3 CD55	PNRC1
FBLN5	4.56E-23	0.403991531	0.623	0.351	1.12E-18	Fibroblast ACKR3 CD55	FBLN5
MYH11.1	6.04E-23	-0.604257604	0.013	0.198	1.48E-18	Fibroblast ACKR3 CD55	MYH11
CASQ2.1	2.73E-22	-0.34738951	0	0.155	6.70E-18	Fibroblast ACKR3 CD55	CASQ2
PPP1R15A	3.10E-22	-0.42912987	0.526	0.741	7.62E-18	Fibroblast ACKR3 CD55	PPP1R15A
GUCY1B3.1	3.25E-22	-0.379466687	0.029	0.238	7.97E-18	Fibroblast ACKR3 CD55	GUCY1B3
PAM	7.50E-22	0.39687912	0.594	0.311	1.84E-17	Fibroblast ACKR3 CD55	PAM
METRNL	8.45E-22	0.385537976	0.484	0.245	2.07E-17	Fibroblast ACKR3 CD55	METRNL
RRAD.1	9.92E-22	-0.397677727	0.019	0.217	2.43E-17	Fibroblast ACKR3 CD55	RRAD
EDNRA.1	1.32E-21	-0.378852487	0.036	0.248	3.24E-17	Fibroblast ACKR3 CD55	EDNRA
MYL9.1	1.54E-21	-0.408458083	0.581	0.654	3.79E-17	Fibroblast ACKR3 CD55	MYL9
BTG1	2.37E-21	-0.399163371	0.584	0.79	5.82E-17	Fibroblast ACKR3 CD55	BTG1
CPQ	2.44E-21	0.364811213	0.653	0.422	5.99E-17	Fibroblast ACKR3 CD55	CPQ
CD36.1	2.47E-21	-0.396003946	0	0.132	6.07E-17	Fibroblast ACKR3 CD55	CD36
AKR1C1	2.93E-21	0.371269954	0.357	0.142	7.18E-17	Fibroblast ACKR3 CD55	AKR1C1
CPE.1	2.99E-21	-0.476891842	0.396	0.649	7.34E-17	Fibroblast ACKR3 CD55	CPE
CSRP1.1	4.15E-21	-0.461089854	0.201	0.433	1.02E-16	Fibroblast ACKR3 CD55	CSRP1
RNH1	5.90E-21	0.323139901	0.773	0.576	1.45E-16	Fibroblast ACKR3 CD55	RNH1
PIGT	7.11E-21	0.359291686	0.461	0.244	1.75E-16	Fibroblast ACKR3 CD55	PIGT
GGT5.1	8.30E-21	-0.462764031	0.201	0.448	2.04E-16	Fibroblast ACKR3 CD55	GGT5
CEBPB	9.42E-21	-0.42939827	0.331	0.574	2.31E-16	Fibroblast ACKR3 CD55	CEBPB
VAT1	9.93E-21	0.345122665	0.377	0.161	2.44E-16	Fibroblast ACKR3 CD55	VAT1
RECK	1.03E-20	0.374993986	0.383	0.151	2.52E-16	Fibroblast ACKR3 CD55	RECK
ACTN1.1	1.11E-20	-0.356593468	0.042	0.25	2.72E-16	Fibroblast ACKR3 CD55	ACTN1
FHL1	1.11E-20	0.367258864	0.769	0.52	2.73E-16	Fibroblast ACKR3 CD55	FHL1
IER2	1.24E-20	-0.426485998	0.575	0.776	3.05E-16	Fibroblast ACKR3 CD55	IER2
TMEM176B.1	1.25E-20	0.349995243	0.792	0.545	3.08E-16	Fibroblast ACKR3 CD55	TMEM176B
ESAM.1	1.60E-20	-0.282112963	0.003	0.151	3.93E-16	Fibroblast ACKR3 CD55	ESAM
CDH6.1	1.62E-20	-0.274591326	0	0.143	3.98E-16	Fibroblast ACKR3 CD55	CDH6
CCDC3.1	1.65E-20	-0.328739279	0.003	0.161	4.04E-16	Fibroblast ACKR3 CD55	CCDC3
MTHFD2.1	2.60E-20	-0.326858452	0.019	0.187	6.39E-16	Fibroblast ACKR3 CD55	MTHFD2
APP	3.40E-20	0.348605809	0.747	0.536	8.36E-16	Fibroblast ACKR3 CD55	APP
SSC5D	6.11E-20	0.332008835	0.302	0.107	1.50E-15	Fibroblast ACKR3 CD55	SSC5D
F10	8.82E-20	0.363968198	0.627	0.41	2.17E-15	Fibroblast ACKR3 CD55	F10
NTRK3	9.48E-20	-0.306978329	0.019	0.202	2.33E-15	Fibroblast ACKR3 CD55	NTRK3
MFGE8.1	9.68E-20	-0.402929304	0.357	0.541	2.38E-15	Fibroblast ACKR3 CD55	MFGE8
EPS8.1	1.05E-19	-0.451747784	0.205	0.444	2.58E-15	Fibroblast ACKR3 CD55	EPS8
TPM1.1	1.07E-19	-0.405983939	0.377	0.485	2.64E-15	Fibroblast ACKR3 CD55	TPM1
LRRC17	1.08E-19	0.351680306	0.351	0.135	2.65E-15	Fibroblast ACKR3 CD55	LRRC17
RAB32	1.16E-19	0.32064218	0.341	0.145	2.85E-15	Fibroblast ACKR3 CD55	RAB32
ZFP36L1	1.51E-19	-0.349456414	0.653	0.83	3.72E-15	Fibroblast ACKR3 CD55	ZFP36L1
SFRP2.1	1.64E-19	0.345975951	0.776	0.517	4.03E-15	Fibroblast ACKR3 CD55	SFRP2
SNCG	1.91E-19	-0.426094853	0.127	0.365	4.68E-15	Fibroblast ACKR3 CD55	SNCG
FGFR1	2.56E-19	0.356768483	0.701	0.437	6.28E-15	Fibroblast ACKR3 CD55	FGFR1
HMCN2	2.57E-19	0.290366318	0.218	0.05	6.30E-15	Fibroblast ACKR3 CD55	HMCN2
ANGPTL2	3.28E-19	0.347681445	0.364	0.147	8.04E-15	Fibroblast ACKR3 CD55	ANGPTL2
MRVI1.1	4.03E-19	-0.256853878	0	0.134	9.89E-15	Fibroblast ACKR3 CD55	MRVI1
FYN	4.43E-19	0.33200907	0.325	0.121	1.09E-14	Fibroblast ACKR3 CD55	FYN
ANXA4	5.14E-19	0.352259919	0.61	0.378	1.26E-14	Fibroblast ACKR3 CD55	ANXA4
PAWR.1	5.98E-19	-0.334546398	0.019	0.193	1.47E-14	Fibroblast ACKR3 CD55	PAWR
ITM2A.1	6.23E-19	0.37438168	0.695	0.461	1.53E-14	Fibroblast ACKR3 CD55	ITM2A
FOXS1.1	6.52E-19	-0.256443954	0	0.132	1.60E-14	Fibroblast ACKR3 CD55	FOXS1
SERPINE2.1	7.62E-19	-0.402297315	0.058	0.264	1.87E-14	Fibroblast ACKR3 CD55	SERPINE2
DST	7.99E-19	0.376311337	0.698	0.475	1.96E-14	Fibroblast ACKR3 CD55	DST
TGFBR2	8.77E-19	0.367919126	0.532	0.292	2.15E-14	Fibroblast ACKR3 CD55	TGFBR2
GPRC5C	1.22E-18	-0.25358211	0	0.13	2.99E-14	Fibroblast ACKR3 CD55	GPRC5C
LIMA1	1.23E-18	0.349033467	0.688	0.459	3.01E-14	Fibroblast ACKR3 CD55	LIMA1
TSPAN4	1.31E-18	0.342408596	0.643	0.407	3.22E-14	Fibroblast ACKR3 CD55	TSPAN4
ADAMTS1.1	1.60E-18	-0.45712737	0.159	0.378	3.92E-14	Fibroblast ACKR3 CD55	ADAMTS1
C2orf40.1	1.86E-18	-0.363682043	0.01	0.162	4.57E-14	Fibroblast ACKR3 CD55	C2orf40
BASP1	1.90E-18	0.283092793	0.201	0.047	4.66E-14	Fibroblast ACKR3 CD55	BASP1
COL3A1	2.13E-18	0.339714253	0.873	0.658	5.23E-14	Fibroblast ACKR3 CD55	COL3A1
NET1.1	2.64E-18	-0.402327514	0.055	0.247	6.48E-14	Fibroblast ACKR3 CD55	NET1
NDRG2	3.32E-18	-0.392102532	0.201	0.447	8.14E-14	Fibroblast ACKR3 CD55	NDRG2
CCL19.1	3.42E-18	-0.582206968	0.013	0.165	8.38E-14	Fibroblast ACKR3 CD55	CCL19
AVPR1A.1	3.75E-18	-0.317581501	0.003	0.14	9.20E-14	Fibroblast ACKR3 CD55	AVPR1A
MRC2	5.21E-18	0.351646986	0.445	0.216	1.28E-13	Fibroblast ACKR3 CD55	MRC2
CAST	6.93E-18	0.301372156	0.756	0.578	1.70E-13	Fibroblast ACKR3 CD55	CAST
PHLDA2.1	7.92E-18	-0.368222031	0.032	0.2	1.94E-13	Fibroblast ACKR3 CD55	PHLDA2
GEM	9.31E-18	-0.449116228	0.179	0.404	2.29E-13	Fibroblast ACKR3 CD55	GEM
SMIM14	9.33E-18	0.308166772	0.474	0.285	2.29E-13	Fibroblast ACKR3 CD55	SMIM14
SERTAD1.1	9.91E-18	-0.407388723	0.289	0.507	2.43E-13	Fibroblast ACKR3 CD55	SERTAD1
GAS7	1.25E-17	0.341382487	0.36	0.161	3.08E-13	Fibroblast ACKR3 CD55	GAS7
EGFLAM	1.30E-17	-0.261136624	0.003	0.142	3.20E-13	Fibroblast ACKR3 CD55	EGFLAM
TPST1	1.48E-17	0.309632758	0.347	0.149	3.64E-13	Fibroblast ACKR3 CD55	TPST1
C17orf58	1.68E-17	0.276179065	0.224	0.065	4.12E-13	Fibroblast ACKR3 CD55	C17orf58
PPL	1.68E-17	0.323023819	0.318	0.117	4.13E-13	Fibroblast ACKR3 CD55	PPL
TPPP3	1.91E-17	0.357880321	0.623	0.395	4.70E-13	Fibroblast ACKR3 CD55	TPPP3
COL6A1	2.06E-17	0.271294835	0.916	0.729	5.06E-13	Fibroblast ACKR3 CD55	COL6A1
FXYD6	2.31E-17	-0.3635123	0.127	0.351	5.66E-13	Fibroblast ACKR3 CD55	FXYD6
RTN4	3.73E-17	0.258801558	0.808	0.67	9.15E-13	Fibroblast ACKR3 CD55	RTN4
AKR1C3	3.91E-17	0.314072578	0.36	0.167	9.59E-13	Fibroblast ACKR3 CD55	AKR1C3
FAM213A	4.03E-17	-0.274342043	0.01	0.155	9.90E-13	Fibroblast ACKR3 CD55	FAM213A
ITGA7.1	4.08E-17	-0.270206626	0.003	0.138	1.00E-12	Fibroblast ACKR3 CD55	ITGA7
CLMN.1	5.48E-17	-0.295560212	0.019	0.172	1.35E-12	Fibroblast ACKR3 CD55	CLMN
COL4A2	7.86E-17	-0.372987452	0.107	0.326	1.93E-12	Fibroblast ACKR3 CD55	COL4A2
CDKN1A	8.02E-17	-0.430730922	0.156	0.383	1.97E-12	Fibroblast ACKR3 CD55	CDKN1A
DYNC1H1	9.18E-17	0.369376252	0.506	0.284	2.25E-12	Fibroblast ACKR3 CD55	DYNC1H1
KLF2.1	1.13E-16	-0.387680047	0.529	0.662	2.78E-12	Fibroblast ACKR3 CD55	KLF2
GREM2	1.20E-16	0.272129381	0.231	0.066	2.94E-12	Fibroblast ACKR3 CD55	GREM2
IRF1	1.61E-16	-0.458102082	0.354	0.557	3.95E-12	Fibroblast ACKR3 CD55	IRF1
NT5E	1.64E-16	0.328774554	0.354	0.155	4.03E-12	Fibroblast ACKR3 CD55	NT5E
MDK	1.82E-16	-0.362019729	0.156	0.373	4.48E-12	Fibroblast ACKR3 CD55	MDK
TRIOBP	2.04E-16	0.315978086	0.393	0.189	5.00E-12	Fibroblast ACKR3 CD55	TRIOBP
GDF10	2.09E-16	0.353195094	0.516	0.284	5.13E-12	Fibroblast ACKR3 CD55	GDF10
PLPP3.1	2.10E-16	0.312118556	0.802	0.624	5.16E-12	Fibroblast ACKR3 CD55	PLPP3
RHOB	2.26E-16	-0.401000186	0.396	0.595	5.54E-12	Fibroblast ACKR3 CD55	RHOB
TBC1D1	2.35E-16	-0.284447283	0.019	0.173	5.77E-12	Fibroblast ACKR3 CD55	TBC1D1
TBX2-AS1.1	2.45E-16	-0.250281498	0.003	0.133	6.01E-12	Fibroblast ACKR3 CD55	TBX2-AS1
IGF1.1	2.53E-16	-0.433688791	0.201	0.416	6.20E-12	Fibroblast ACKR3 CD55	IGF1
OSR1	2.58E-16	0.304447565	0.347	0.145	6.34E-12	Fibroblast ACKR3 CD55	OSR1
FAM162B	3.17E-16	-0.263788136	0.006	0.141	7.79E-12	Fibroblast ACKR3 CD55	FAM162B
MAMDC2	5.47E-16	0.308257161	0.321	0.135	1.34E-11	Fibroblast ACKR3 CD55	MAMDC2
PMEPA1.1	7.65E-16	-0.39441585	0.159	0.369	1.88E-11	Fibroblast ACKR3 CD55	PMEPA1
COL12A1.1	1.10E-15	0.343620918	0.334	0.153	2.69E-11	Fibroblast ACKR3 CD55	COL12A1
CCL21.1	1.43E-15	-0.363102658	0	0.104	3.50E-11	Fibroblast ACKR3 CD55	CCL21
PALM	1.45E-15	0.302729478	0.331	0.143	3.55E-11	Fibroblast ACKR3 CD55	PALM
DNAJB1	2.08E-15	-0.432428214	0.461	0.678	5.10E-11	Fibroblast ACKR3 CD55	DNAJB1
LAMA2	2.16E-15	0.344209331	0.568	0.328	5.32E-11	Fibroblast ACKR3 CD55	LAMA2
SESTD1	2.41E-15	0.334392457	0.464	0.248	5.91E-11	Fibroblast ACKR3 CD55	SESTD1
HEG1	2.60E-15	0.283428888	0.256	0.091	6.39E-11	Fibroblast ACKR3 CD55	HEG1
COLEC12.1	2.60E-15	0.333281823	0.607	0.386	6.39E-11	Fibroblast ACKR3 CD55	COLEC12
KLF3	3.38E-15	0.326452258	0.37	0.186	8.30E-11	Fibroblast ACKR3 CD55	KLF3
FGF18	3.97E-15	0.261296457	0.205	0.06	9.74E-11	Fibroblast ACKR3 CD55	FGF18
SH3D19	4.22E-15	0.340345753	0.425	0.223	1.04E-10	Fibroblast ACKR3 CD55	SH3D19
SORBS2.1	4.88E-15	-0.353045393	0.032	0.169	1.20E-10	Fibroblast ACKR3 CD55	SORBS2
SERPINI1.1	5.84E-15	-0.297702596	0.032	0.188	1.43E-10	Fibroblast ACKR3 CD55	SERPINI1
ADRA2A.1	6.37E-15	-0.305727496	0.029	0.187	1.56E-10	Fibroblast ACKR3 CD55	ADRA2A
SPTBN1	6.61E-15	0.283417331	0.808	0.588	1.62E-10	Fibroblast ACKR3 CD55	SPTBN1
COL18A1.1	8.26E-15	-0.356602765	0.211	0.409	2.03E-10	Fibroblast ACKR3 CD55	COL18A1
PDE5A.1	1.60E-14	-0.332258619	0.084	0.273	3.92E-10	Fibroblast ACKR3 CD55	PDE5A
NDRG1	1.65E-14	0.320017695	0.468	0.248	4.05E-10	Fibroblast ACKR3 CD55	NDRG1
TSPAN8	1.68E-14	0.299677155	0.201	0.073	4.12E-10	Fibroblast ACKR3 CD55	TSPAN8
CD109	2.24E-14	0.27688642	0.25	0.096	5.50E-10	Fibroblast ACKR3 CD55	CD109
LTBP1	2.28E-14	0.325814161	0.429	0.223	5.61E-10	Fibroblast ACKR3 CD55	LTBP1
TP53I3	2.58E-14	0.256134876	0.263	0.097	6.32E-10	Fibroblast ACKR3 CD55	TP53I3
CYCS.1	3.17E-14	-0.349222336	0.25	0.432	7.78E-10	Fibroblast ACKR3 CD55	CYCS
SPON2	3.35E-14	0.313515723	0.51	0.287	8.23E-10	Fibroblast ACKR3 CD55	SPON2
CSRP2	3.76E-14	-0.372540076	0.237	0.447	9.23E-10	Fibroblast ACKR3 CD55	CSRP2
FMO2	5.37E-14	-0.367214971	0.097	0.283	1.32E-09	Fibroblast ACKR3 CD55	FMO2
ADH5	5.99E-14	0.264595748	0.617	0.466	1.47E-09	Fibroblast ACKR3 CD55	ADH5
SLC2A3	7.97E-14	-0.389030629	0.175	0.378	1.96E-09	Fibroblast ACKR3 CD55	SLC2A3
CELF2	8.30E-14	0.313797602	0.464	0.264	2.04E-09	Fibroblast ACKR3 CD55	CELF2
KLHL23.1	1.21E-13	-0.297592283	0.036	0.182	2.97E-09	Fibroblast ACKR3 CD55	KLHL23
IL13RA1	1.90E-13	0.311483442	0.412	0.213	4.65E-09	Fibroblast ACKR3 CD55	IL13RA1
PTP4A3.1	1.98E-13	-0.270704235	0.019	0.152	4.86E-09	Fibroblast ACKR3 CD55	PTP4A3
CTSK	2.26E-13	0.291779963	0.659	0.466	5.54E-09	Fibroblast ACKR3 CD55	CTSK
ANGPT2.1	2.79E-13	-0.276625292	0.016	0.142	6.84E-09	Fibroblast ACKR3 CD55	ANGPT2
SCARA3	3.43E-13	0.266123951	0.26	0.11	8.42E-09	Fibroblast ACKR3 CD55	SCARA3
ANTXR2	3.97E-13	0.307417925	0.425	0.23	9.74E-09	Fibroblast ACKR3 CD55	ANTXR2
CAB39L	4.17E-13	0.284948822	0.344	0.17	1.02E-08	Fibroblast ACKR3 CD55	CAB39L
PPP1R12A.1	4.45E-13	-0.330700841	0.302	0.466	1.09E-08	Fibroblast ACKR3 CD55	PPP1R12A
C8orf4.1	7.49E-13	-0.370408057	0.055	0.199	1.84E-08	Fibroblast ACKR3 CD55	C8orf4
FAM114A1	1.05E-12	0.285058029	0.432	0.247	2.59E-08	Fibroblast ACKR3 CD55	FAM114A1
BST2	1.84E-12	-0.352437537	0.146	0.34	4.52E-08	Fibroblast ACKR3 CD55	BST2
CAV2.1	2.09E-12	-0.321656314	0.175	0.335	5.12E-08	Fibroblast ACKR3 CD55	CAV2
PRELP	3.19E-12	0.304620781	0.481	0.279	7.84E-08	Fibroblast ACKR3 CD55	PRELP
LAMB1	3.38E-12	-0.308677825	0.107	0.287	8.30E-08	Fibroblast ACKR3 CD55	LAMB1
MEG3	4.20E-12	0.279105397	0.607	0.398	1.03E-07	Fibroblast ACKR3 CD55	MEG3
DNAJB4	4.65E-12	-0.341465439	0.211	0.399	1.14E-07	Fibroblast ACKR3 CD55	DNAJB4
LGI4.1	5.24E-12	-0.278980647	0.049	0.182	1.29E-07	Fibroblast ACKR3 CD55	LGI4
BGN.1	6.74E-12	-0.302626193	0.344	0.5	1.65E-07	Fibroblast ACKR3 CD55	BGN
LAMA4	8.38E-12	0.279031641	0.617	0.415	2.06E-07	Fibroblast ACKR3 CD55	LAMA4
MRPS6	9.18E-12	-0.28457172	0.13	0.312	2.25E-07	Fibroblast ACKR3 CD55	MRPS6
CCNL1	9.53E-12	-0.319728425	0.494	0.682	2.34E-07	Fibroblast ACKR3 CD55	CCNL1
PTGFRN	1.20E-11	0.256528355	0.282	0.122	2.96E-07	Fibroblast ACKR3 CD55	PTGFRN
LGALS3BP	1.26E-11	0.260172632	0.698	0.528	3.09E-07	Fibroblast ACKR3 CD55	LGALS3BP
SNX9	1.44E-11	0.272272202	0.523	0.334	3.53E-07	Fibroblast ACKR3 CD55	SNX9
CTSC	1.52E-11	-0.285835863	0.052	0.189	3.74E-07	Fibroblast ACKR3 CD55	CTSC
DKK3	1.63E-11	-0.261867564	0.065	0.221	4.00E-07	Fibroblast ACKR3 CD55	DKK3
PHACTR2	1.71E-11	0.280987541	0.519	0.347	4.20E-07	Fibroblast ACKR3 CD55	PHACTR2
MXRA8	1.72E-11	0.266610062	0.692	0.494	4.22E-07	Fibroblast ACKR3 CD55	MXRA8
GYPC	1.84E-11	0.278542005	0.506	0.317	4.52E-07	Fibroblast ACKR3 CD55	GYPC
SRSF7	2.22E-11	-0.280763664	0.539	0.694	5.45E-07	Fibroblast ACKR3 CD55	SRSF7
MARCKS	2.65E-11	0.272549583	0.708	0.509	6.50E-07	Fibroblast ACKR3 CD55	MARCKS
OLFML1	2.73E-11	0.265168056	0.409	0.236	6.71E-07	Fibroblast ACKR3 CD55	OLFML1
PTGDS	2.92E-11	-0.453860198	0.091	0.245	7.17E-07	Fibroblast ACKR3 CD55	PTGDS
UBL3	3.11E-11	0.256042614	0.38	0.236	7.64E-07	Fibroblast ACKR3 CD55	UBL3
LMO4	3.13E-11	-0.30030188	0.286	0.471	7.68E-07	Fibroblast ACKR3 CD55	LMO4
PLXDC1	3.20E-11	0.258288866	0.393	0.208	7.87E-07	Fibroblast ACKR3 CD55	PLXDC1
CRISPLD2.1	3.27E-11	-0.316559518	0.166	0.333	8.02E-07	Fibroblast ACKR3 CD55	CRISPLD2
AP3S1	3.31E-11	0.25752152	0.455	0.285	8.14E-07	Fibroblast ACKR3 CD55	AP3S1
CBR3	3.50E-11	0.278790962	0.403	0.218	8.60E-07	Fibroblast ACKR3 CD55	CBR3
SWAP70	3.78E-11	0.260792009	0.338	0.165	9.27E-07	Fibroblast ACKR3 CD55	SWAP70
ABCA9	4.36E-11	0.288409897	0.357	0.182	1.07E-06	Fibroblast ACKR3 CD55	ABCA9
PPP1R12B.1	4.71E-11	-0.273669132	0.081	0.21	1.16E-06	Fibroblast ACKR3 CD55	PPP1R12B
IER5	5.33E-11	-0.289955635	0.208	0.356	1.31E-06	Fibroblast ACKR3 CD55	IER5
CSRNP1	6.61E-11	-0.277140629	0.094	0.251	1.62E-06	Fibroblast ACKR3 CD55	CSRNP1
TMEM176A.1	7.18E-11	0.261338684	0.627	0.436	1.76E-06	Fibroblast ACKR3 CD55	TMEM176A
OLFML3.1	7.35E-11	0.262779927	0.571	0.389	1.80E-06	Fibroblast ACKR3 CD55	OLFML3
GLUD1	7.81E-11	0.250462153	0.403	0.227	1.92E-06	Fibroblast ACKR3 CD55	GLUD1
PLK2	9.31E-11	-0.304394625	0.127	0.3	2.29E-06	Fibroblast ACKR3 CD55	PLK2
GRN	9.38E-11	0.266691187	0.481	0.311	2.30E-06	Fibroblast ACKR3 CD55	GRN
GADD45A	1.05E-10	-0.286422546	0.11	0.275	2.58E-06	Fibroblast ACKR3 CD55	GADD45A
C20orf27	1.06E-10	-0.256572759	0.081	0.209	2.60E-06	Fibroblast ACKR3 CD55	C20orf27
JDP2	1.07E-10	0.251956033	0.315	0.167	2.62E-06	Fibroblast ACKR3 CD55	JDP2
ARHGAP21	1.09E-10	0.294247007	0.461	0.281	2.69E-06	Fibroblast ACKR3 CD55	ARHGAP21
PRKG1	1.24E-10	-0.265786138	0.088	0.243	3.04E-06	Fibroblast ACKR3 CD55	PRKG1
RND3	1.25E-10	-0.325476716	0.302	0.448	3.06E-06	Fibroblast ACKR3 CD55	RND3
MESDC2	1.47E-10	0.271574515	0.474	0.302	3.61E-06	Fibroblast ACKR3 CD55	MESDC2
AKAP12	1.54E-10	0.257792113	0.666	0.473	3.78E-06	Fibroblast ACKR3 CD55	AKAP12
EEA1	1.68E-10	0.259957595	0.545	0.397	4.13E-06	Fibroblast ACKR3 CD55	EEA1
PDGFRA.1	1.70E-10	0.2724468	0.542	0.352	4.18E-06	Fibroblast ACKR3 CD55	PDGFRA
RTN3	2.21E-10	0.260408719	0.506	0.329	5.43E-06	Fibroblast ACKR3 CD55	RTN3
SLC25A5	2.25E-10	-0.273598575	0.24	0.4	5.52E-06	Fibroblast ACKR3 CD55	SLC25A5
SPTAN1	2.36E-10	0.275871411	0.477	0.296	5.79E-06	Fibroblast ACKR3 CD55	SPTAN1
RSPO3.1	3.66E-10	0.263760863	0.347	0.186	8.99E-06	Fibroblast ACKR3 CD55	RSPO3
CDH11	4.08E-10	-0.25068577	0.094	0.247	1.00E-05	Fibroblast ACKR3 CD55	CDH11
PLD3	4.29E-10	0.250133181	0.494	0.338	1.05E-05	Fibroblast ACKR3 CD55	PLD3
SLFN5	4.95E-10	0.254033528	0.315	0.159	1.22E-05	Fibroblast ACKR3 CD55	SLFN5
APOC1.1	6.77E-10	-0.286996288	0.062	0.188	1.66E-05	Fibroblast ACKR3 CD55	APOC1
TUBA1C.1	6.81E-10	-0.267354395	0.088	0.233	1.67E-05	Fibroblast ACKR3 CD55	TUBA1C
PI16	7.02E-10	0.28854087	0.448	0.272	1.72E-05	Fibroblast ACKR3 CD55	PI16
PROS1	8.19E-10	0.254430064	0.409	0.248	2.01E-05	Fibroblast ACKR3 CD55	PROS1
DPYSL2	8.35E-10	0.256087892	0.506	0.347	2.05E-05	Fibroblast ACKR3 CD55	DPYSL2
HSPG2	8.43E-10	0.270738313	0.539	0.359	2.07E-05	Fibroblast ACKR3 CD55	HSPG2
UBA2.1	8.99E-10	-0.276832184	0.211	0.35	2.21E-05	Fibroblast ACKR3 CD55	UBA2
LOXL1	1.06E-09	0.263556593	0.334	0.174	2.61E-05	Fibroblast ACKR3 CD55	LOXL1
HSPD1	1.07E-09	-0.269194402	0.458	0.602	2.62E-05	Fibroblast ACKR3 CD55	HSPD1
ARID5A	1.20E-09	-0.251417988	0.068	0.201	2.94E-05	Fibroblast ACKR3 CD55	ARID5A
IER5L	2.41E-09	-0.284068861	0.269	0.426	5.91E-05	Fibroblast ACKR3 CD55	IER5L
AC013461.1.1	2.98E-09	-0.273116146	0.273	0.404	7.31E-05	Fibroblast ACKR3 CD55	AC013461.1
ID1.1	3.61E-09	-0.27692897	0.107	0.254	8.87E-05	Fibroblast ACKR3 CD55	ID1
MAFB	4.30E-09	-0.290654651	0.224	0.4	0.000105557	Fibroblast ACKR3 CD55	MAFB
PLTP	4.54E-09	0.252077989	0.464	0.295	0.000111397	Fibroblast ACKR3 CD55	PLTP
LAMC1	4.91E-09	0.269946067	0.448	0.282	0.000120444	Fibroblast ACKR3 CD55	LAMC1
MAT2A.1	4.96E-09	-0.262045199	0.192	0.348	0.000121815	Fibroblast ACKR3 CD55	MAT2A
SAMHD1	7.01E-09	0.252598251	0.51	0.34	0.000171985	Fibroblast ACKR3 CD55	SAMHD1
NUDT4.1	7.10E-09	-0.264294235	0.205	0.363	0.000174395	Fibroblast ACKR3 CD55	NUDT4
MCL1	8.30E-09	-0.277568667	0.377	0.537	0.000203706	Fibroblast ACKR3 CD55	MCL1
MYO1B.1	1.01E-08	-0.289561909	0.179	0.315	0.000248	Fibroblast ACKR3 CD55	MYO1B
KLF10	1.09E-08	-0.261168808	0.162	0.315	0.000267581	Fibroblast ACKR3 CD55	KLF10
PKIG	1.26E-08	-0.255047297	0.198	0.347	0.000310266	Fibroblast ACKR3 CD55	PKIG
VCAM1.1	1.42E-08	-0.266941578	0.328	0.462	0.000348136	Fibroblast ACKR3 CD55	VCAM1
MYC	1.91E-08	-0.326689327	0.214	0.379	0.000469376	Fibroblast ACKR3 CD55	MYC
ACTN4.1	2.29E-08	-0.252566731	0.201	0.319	0.000562882	Fibroblast ACKR3 CD55	ACTN4
MAFF	2.41E-08	-0.269610697	0.179	0.338	0.000592563	Fibroblast ACKR3 CD55	MAFF
CXCL2	2.68E-08	-0.253998401	0.036	0.133	0.000657622	Fibroblast ACKR3 CD55	CXCL2
SYNPO2.1	4.37E-08	-0.261012957	0.153	0.301	0.00107261	Fibroblast ACKR3 CD55	SYNPO2
PTN	4.98E-08	-0.280100565	0.214	0.364	0.001222113	Fibroblast ACKR3 CD55	PTN
NFIL3	6.24E-08	-0.265103865	0.172	0.318	0.001531541	Fibroblast ACKR3 CD55	NFIL3
ANK2	6.89E-08	0.251547161	0.503	0.345	0.00169134	Fibroblast ACKR3 CD55	ANK2
DNAJA1	8.80E-08	-0.25640631	0.581	0.715	0.002160326	Fibroblast ACKR3 CD55	DNAJA1
HSPH1	9.20E-08	-0.302361023	0.273	0.439	0.002259089	Fibroblast ACKR3 CD55	HSPH1
RCAN2.1	1.11E-07	-0.259291147	0.205	0.329	0.002720532	Fibroblast ACKR3 CD55	RCAN2
ASPN.1	1.71E-07	-0.281641933	0.104	0.224	0.004186363	Fibroblast ACKR3 CD55	ASPN
IGFBP2.1	4.38E-07	-0.294276228	0.11	0.215	0.010759385	Fibroblast ACKR3 CD55	IGFBP2
NAMPT	9.63E-07	-0.250258619	0.218	0.352	0.023637668	Fibroblast ACKR3 CD55	NAMPT
PTGDS.1	2.50E-77	1.441098243	0.839	0.183	6.14E-73	Fibroblast CCL19 TNFSF13B	PTGDS
RBP5	2.11E-61	0.875630845	0.664	0.077	5.18E-57	Fibroblast CCL19 TNFSF13B	RBP5
CD74.1	8.15E-58	1.006349377	0.866	0.32	2.00E-53	Fibroblast CCL19 TNFSF13B	CD74
CCL19.2	6.85E-51	1.223507345	0.658	0.11	1.68E-46	Fibroblast CCL19 TNFSF13B	CCL19
CTSH	7.50E-45	0.767655705	0.685	0.184	1.84E-40	Fibroblast CCL19 TNFSF13B	CTSH
C3.2	7.20E-40	0.731130854	0.973	0.544	1.77E-35	Fibroblast CCL19 TNFSF13B	C3
HLA-DRB1.1	1.73E-36	0.813669183	0.671	0.265	4.24E-32	Fibroblast CCL19 TNFSF13B	HLA-DRB1
ADIRF	9.35E-36	-0.497819073	0.772	0.89	2.29E-31	Fibroblast CCL19 TNFSF13B	ADIRF
SOD2	5.17E-33	0.712370445	0.846	0.507	1.27E-28	Fibroblast CCL19 TNFSF13B	SOD2
COL1A1.1	1.44E-30	0.561358852	0.906	0.64	3.53E-26	Fibroblast CCL19 TNFSF13B	COL1A1
HLA-DRA.1	3.48E-29	0.755001322	0.624	0.216	8.53E-25	Fibroblast CCL19 TNFSF13B	HLA-DRA
CXCL9	8.49E-29	0.635244911	0.289	0.021	2.09E-24	Fibroblast CCL19 TNFSF13B	CXCL9
IL32	1.93E-27	0.668855314	0.698	0.256	4.75E-23	Fibroblast CCL19 TNFSF13B	IL32
TIMP1	2.72E-27	0.434486346	0.953	0.791	6.69E-23	Fibroblast CCL19 TNFSF13B	TIMP1
CAV1	7.92E-27	-0.641559934	0.45	0.755	1.94E-22	Fibroblast CCL19 TNFSF13B	CAV1
HLA-A	1.66E-25	0.28447561	0.973	0.902	4.09E-21	Fibroblast CCL19 TNFSF13B	HLA-A
PSME2	5.88E-24	0.54796567	0.738	0.348	1.44E-19	Fibroblast CCL19 TNFSF13B	PSME2
TNFSF13B.1	7.92E-24	0.590114191	0.658	0.22	1.94E-19	Fibroblast CCL19 TNFSF13B	TNFSF13B
UBD	1.12E-23	0.26905911	0.195	0.005	2.74E-19	Fibroblast CCL19 TNFSF13B	UBD
DPT.2	2.00E-23	0.489241861	0.993	0.641	4.92E-19	Fibroblast CCL19 TNFSF13B	DPT
HLA-DPB1	2.53E-23	0.570463217	0.638	0.279	6.22E-19	Fibroblast CCL19 TNFSF13B	HLA-DPB1
TNC	4.83E-23	0.490265321	0.369	0.065	1.19E-18	Fibroblast CCL19 TNFSF13B	TNC
C1S.2	5.22E-23	0.405580693	0.966	0.748	1.28E-18	Fibroblast CCL19 TNFSF13B	C1S
CTSS	5.27E-23	0.510379418	0.51	0.137	1.29E-18	Fibroblast CCL19 TNFSF13B	CTSS
BIRC3	1.45E-22	0.375737867	0.376	0.069	3.57E-18	Fibroblast CCL19 TNFSF13B	BIRC3
TAGLN.2	1.86E-22	-0.503765539	0.403	0.41	4.56E-18	Fibroblast CCL19 TNFSF13B	TAGLN
RARRES2.1	1.98E-22	0.442689191	0.926	0.675	4.87E-18	Fibroblast CCL19 TNFSF13B	RARRES2
TINAGL1.2	8.28E-22	-0.62029661	0	0.275	2.03E-17	Fibroblast CCL19 TNFSF13B	TINAGL1
ACTA2.2	2.00E-21	-0.804225514	0.248	0.383	4.91E-17	Fibroblast CCL19 TNFSF13B	ACTA2
COL3A1.1	2.69E-21	0.474493601	0.893	0.673	6.59E-17	Fibroblast CCL19 TNFSF13B	COL3A1
CXCL14.1	3.92E-21	0.508445794	0.987	0.653	9.64E-17	Fibroblast CCL19 TNFSF13B	CXCL14
NNMT	8.05E-21	0.557760749	0.826	0.505	1.98E-16	Fibroblast CCL19 TNFSF13B	NNMT
GEM.1	8.90E-21	0.601616882	0.738	0.35	2.18E-16	Fibroblast CCL19 TNFSF13B	GEM
IL34	1.94E-20	0.433618025	0.47	0.113	4.77E-16	Fibroblast CCL19 TNFSF13B	IL34
CLSTN3	2.61E-20	0.436912142	0.45	0.106	6.40E-16	Fibroblast CCL19 TNFSF13B	CLSTN3
SERPINE2.2	2.64E-20	0.480253947	0.604	0.212	6.48E-16	Fibroblast CCL19 TNFSF13B	SERPINE2
MCAM.2	3.54E-20	-0.635882606	0	0.254	8.68E-16	Fibroblast CCL19 TNFSF13B	MCAM
IRF8	4.14E-20	0.431528202	0.329	0.054	1.02E-15	Fibroblast CCL19 TNFSF13B	IRF8
CD82	7.60E-20	0.450116701	0.409	0.087	1.87E-15	Fibroblast CCL19 TNFSF13B	CD82
IGFBP5	9.19E-19	-0.441643585	0.738	0.84	2.26E-14	Fibroblast CCL19 TNFSF13B	IGFBP5
MSC	1.67E-18	0.373831444	0.409	0.097	4.10E-14	Fibroblast CCL19 TNFSF13B	MSC
TYMP	2.72E-18	0.472762001	0.799	0.448	6.68E-14	Fibroblast CCL19 TNFSF13B	TYMP
RGS16.2	4.63E-18	0.629388749	0.745	0.383	1.14E-13	Fibroblast CCL19 TNFSF13B	RGS16
CST3.1	4.67E-18	0.273284242	1	0.93	1.15E-13	Fibroblast CCL19 TNFSF13B	CST3
UGCG	6.81E-18	0.470592127	0.537	0.183	1.67E-13	Fibroblast CCL19 TNFSF13B	UGCG
PAPLN	9.35E-18	0.280729282	0.282	0.048	2.30E-13	Fibroblast CCL19 TNFSF13B	PAPLN
LUM.1	1.84E-17	0.435301207	0.96	0.631	4.52E-13	Fibroblast CCL19 TNFSF13B	LUM
NDUFA4L2.2	1.86E-17	-0.699763803	0.013	0.266	4.58E-13	Fibroblast CCL19 TNFSF13B	NDUFA4L2
Sep-07	2.65E-17	-0.320020933	0.826	0.886	6.51E-13	Fibroblast CCL19 TNFSF13B	Sep-07
RELB	2.89E-17	0.323979451	0.322	0.056	7.09E-13	Fibroblast CCL19 TNFSF13B	RELB
ABCC3	4.47E-17	0.260009484	0.195	0.014	1.10E-12	Fibroblast CCL19 TNFSF13B	ABCC3
MDK.1	4.75E-17	0.483523959	0.705	0.32	1.17E-12	Fibroblast CCL19 TNFSF13B	MDK
LOXL1.1	6.27E-17	0.467699589	0.51	0.174	1.54E-12	Fibroblast CCL19 TNFSF13B	LOXL1
CXCL2.1	6.38E-17	0.606617751	0.369	0.103	1.57E-12	Fibroblast CCL19 TNFSF13B	CXCL2
MYL9.2	7.11E-17	-0.457977987	0.617	0.646	1.74E-12	Fibroblast CCL19 TNFSF13B	MYL9
FABP4.2	1.08E-16	-0.578485425	0	0.223	2.66E-12	Fibroblast CCL19 TNFSF13B	FABP4
HLA-DPA1	1.23E-16	0.516391595	0.503	0.21	3.01E-12	Fibroblast CCL19 TNFSF13B	HLA-DPA1
TDO2	3.51E-16	0.311138242	0.195	0.018	8.61E-12	Fibroblast CCL19 TNFSF13B	TDO2
S100A13.2	3.91E-16	0.471450121	0.886	0.536	9.61E-12	Fibroblast CCL19 TNFSF13B	S100A13
PPP1R14A.2	5.03E-16	-0.528824934	0.007	0.225	1.23E-11	Fibroblast CCL19 TNFSF13B	PPP1R14A
COX4I2.2	1.71E-15	-0.496394221	0.007	0.229	4.19E-11	Fibroblast CCL19 TNFSF13B	COX4I2
RND3.1	1.88E-15	0.510828936	0.725	0.409	4.60E-11	Fibroblast CCL19 TNFSF13B	RND3
EMILIN1	2.98E-15	0.41439073	0.53	0.183	7.31E-11	Fibroblast CCL19 TNFSF13B	EMILIN1
NFKBIA	3.17E-15	0.427639803	0.859	0.612	7.79E-11	Fibroblast CCL19 TNFSF13B	NFKBIA
NPC2	3.48E-15	0.443063308	0.799	0.469	8.53E-11	Fibroblast CCL19 TNFSF13B	NPC2
NFKB2	3.72E-15	0.296538095	0.356	0.09	9.13E-11	Fibroblast CCL19 TNFSF13B	NFKB2
THY1.1	5.41E-15	0.438115228	0.671	0.307	1.33E-10	Fibroblast CCL19 TNFSF13B	THY1
CCL2.2	8.02E-15	0.630202231	0.711	0.373	1.97E-10	Fibroblast CCL19 TNFSF13B	CCL2
MMP23B	8.28E-15	0.312143488	0.349	0.076	2.03E-10	Fibroblast CCL19 TNFSF13B	MMP23B
ICAM1	1.13E-14	0.445787931	0.389	0.108	2.78E-10	Fibroblast CCL19 TNFSF13B	ICAM1
RNF19A	1.21E-14	0.434375469	0.591	0.244	2.98E-10	Fibroblast CCL19 TNFSF13B	RNF19A
C1R.2	1.24E-14	0.323574778	0.98	0.752	3.04E-10	Fibroblast CCL19 TNFSF13B	C1R
RGS5.2	1.47E-14	-0.782090591	0.02	0.256	3.61E-10	Fibroblast CCL19 TNFSF13B	RGS5
RERGL.2	1.67E-14	-0.449173219	0	0.154	4.09E-10	Fibroblast CCL19 TNFSF13B	RERGL
HLA-DRB5	1.75E-14	0.472349356	0.349	0.099	4.29E-10	Fibroblast CCL19 TNFSF13B	HLA-DRB5
HMCN2.1	1.81E-14	0.253229804	0.268	0.059	4.43E-10	Fibroblast CCL19 TNFSF13B	HMCN2
ICAM2	2.40E-14	0.358535647	0.383	0.095	5.88E-10	Fibroblast CCL19 TNFSF13B	ICAM2
COL1A2.1	3.49E-14	0.340084569	0.933	0.773	8.56E-10	Fibroblast CCL19 TNFSF13B	COL1A2
PLN.2	4.05E-14	-0.371113434	0	0.154	9.95E-10	Fibroblast CCL19 TNFSF13B	PLN
CCDC71L	5.49E-14	0.469269912	0.497	0.227	1.35E-09	Fibroblast CCL19 TNFSF13B	CCDC71L
TPM2.2	6.75E-14	-0.319655963	0.658	0.598	1.66E-09	Fibroblast CCL19 TNFSF13B	TPM2
MYH11.2	8.71E-14	-0.569531689	0.013	0.184	2.14E-09	Fibroblast CCL19 TNFSF13B	MYH11
IGFBP6.2	9.31E-14	-0.301787457	0.624	0.634	2.29E-09	Fibroblast CCL19 TNFSF13B	IGFBP6
CCL5	1.00E-13	0.36683911	0.208	0.028	2.46E-09	Fibroblast CCL19 TNFSF13B	CCL5
PRSS23	1.16E-13	0.498165844	0.651	0.302	2.84E-09	Fibroblast CCL19 TNFSF13B	PRSS23
LMOD1.2	1.29E-13	-0.483245728	0.047	0.241	3.16E-09	Fibroblast CCL19 TNFSF13B	LMOD1
NR2F1	1.39E-13	0.258176755	0.228	0.035	3.40E-09	Fibroblast CCL19 TNFSF13B	NR2F1
VCAM1.2	1.67E-13	0.416959804	0.765	0.422	4.10E-09	Fibroblast CCL19 TNFSF13B	VCAM1
SAMD11	2.05E-13	0.288230741	0.282	0.057	5.04E-09	Fibroblast CCL19 TNFSF13B	SAMD11
PCOLCE	2.57E-13	0.327378217	0.866	0.674	6.32E-09	Fibroblast CCL19 TNFSF13B	PCOLCE
LBH.2	4.19E-13	-0.485898197	0.134	0.317	1.03E-08	Fibroblast CCL19 TNFSF13B	LBH
SORBS2.2	5.28E-13	-0.378711394	0.013	0.16	1.30E-08	Fibroblast CCL19 TNFSF13B	SORBS2
CASQ2.2	5.56E-13	-0.324778145	0	0.144	1.37E-08	Fibroblast CCL19 TNFSF13B	CASQ2
TPM1.2	5.82E-13	-0.400640929	0.409	0.475	1.43E-08	Fibroblast CCL19 TNFSF13B	TPM1
CAV2.2	6.11E-13	-0.361467474	0.174	0.323	1.50E-08	Fibroblast CCL19 TNFSF13B	CAV2
CKB	6.14E-13	-0.369699352	0.174	0.334	1.51E-08	Fibroblast CCL19 TNFSF13B	CKB
BCAM.2	6.22E-13	-0.409064598	0.074	0.217	1.53E-08	Fibroblast CCL19 TNFSF13B	BCAM
IFI27L2	8.00E-13	0.4208107	0.698	0.344	1.96E-08	Fibroblast CCL19 TNFSF13B	IFI27L2
CXCL10	1.26E-12	0.366911759	0.141	0.012	3.09E-08	Fibroblast CCL19 TNFSF13B	CXCL10
LAP3	1.50E-12	0.394307313	0.57	0.253	3.68E-08	Fibroblast CCL19 TNFSF13B	LAP3
TMSB10	1.79E-12	0.258513442	0.973	0.873	4.41E-08	Fibroblast CCL19 TNFSF13B	TMSB10
NTRK2.1	1.95E-12	-0.315296643	0.43	0.549	4.79E-08	Fibroblast CCL19 TNFSF13B	NTRK2
C2orf40.2	2.56E-12	-0.353287463	0	0.151	6.27E-08	Fibroblast CCL19 TNFSF13B	C2orf40
ABI3BP.1	3.92E-12	0.255039386	0.826	0.527	9.63E-08	Fibroblast CCL19 TNFSF13B	ABI3BP
PPP1R12A.2	4.28E-12	-0.286211807	0.396	0.447	1.05E-07	Fibroblast CCL19 TNFSF13B	PPP1R12A
CX3CL1	4.70E-12	0.299883475	0.268	0.052	1.15E-07	Fibroblast CCL19 TNFSF13B	CX3CL1
VCAN.1	4.91E-12	0.33967666	0.785	0.468	1.21E-07	Fibroblast CCL19 TNFSF13B	VCAN
COL5A2	4.97E-12	0.352386063	0.557	0.247	1.22E-07	Fibroblast CCL19 TNFSF13B	COL5A2
F3	5.79E-12	0.368051627	0.416	0.137	1.42E-07	Fibroblast CCL19 TNFSF13B	F3
COL6A3.1	6.05E-12	0.316393879	0.839	0.533	1.48E-07	Fibroblast CCL19 TNFSF13B	COL6A3
MAP1B.1	7.14E-12	-0.259048788	0.463	0.511	1.75E-07	Fibroblast CCL19 TNFSF13B	MAP1B
ADH1B.2	7.99E-12	-0.486443002	0.054	0.269	1.96E-07	Fibroblast CCL19 TNFSF13B	ADH1B
TGFBI	1.00E-11	-0.462369416	0.134	0.368	2.47E-07	Fibroblast CCL19 TNFSF13B	TGFBI
TNFSF14	1.47E-11	0.25335147	0.188	0.027	3.61E-07	Fibroblast CCL19 TNFSF13B	TNFSF14
ESAM.2	1.49E-11	-0.271274601	0	0.14	3.65E-07	Fibroblast CCL19 TNFSF13B	ESAM
NFKBIE	1.67E-11	0.253436523	0.221	0.038	4.11E-07	Fibroblast CCL19 TNFSF13B	NFKBIE
CCDC80.2	1.72E-11	0.34783525	0.933	0.657	4.21E-07	Fibroblast CCL19 TNFSF13B	CCDC80
FILIP1.1	1.78E-11	-0.341001379	0.04	0.187	4.37E-07	Fibroblast CCL19 TNFSF13B	FILIP1
CDH11.1	3.97E-11	0.307987079	0.49	0.209	9.76E-07	Fibroblast CCL19 TNFSF13B	CDH11
BGN.2	5.59E-11	0.384819125	0.711	0.463	1.37E-06	Fibroblast CCL19 TNFSF13B	BGN
HAS2	5.65E-11	0.375250918	0.396	0.14	1.39E-06	Fibroblast CCL19 TNFSF13B	HAS2
ISYNA1.2	5.86E-11	-0.368848801	0.034	0.211	1.44E-06	Fibroblast CCL19 TNFSF13B	ISYNA1
CTSK.1	9.61E-11	0.375667069	0.799	0.471	2.36E-06	Fibroblast CCL19 TNFSF13B	CTSK
VIT.1	9.65E-11	-0.280108008	0.047	0.195	2.37E-06	Fibroblast CCL19 TNFSF13B	VIT
TBX2.2	1.02E-10	-0.339971701	0.013	0.179	2.49E-06	Fibroblast CCL19 TNFSF13B	TBX2
PIM1	1.21E-10	0.337226608	0.329	0.094	2.98E-06	Fibroblast CCL19 TNFSF13B	PIM1
C1QTNF1.1	1.31E-10	-0.33660664	0.054	0.212	3.23E-06	Fibroblast CCL19 TNFSF13B	C1QTNF1
ACKR3.1	1.35E-10	-0.349231723	0.067	0.241	3.31E-06	Fibroblast CCL19 TNFSF13B	ACKR3
FRMD6	1.60E-10	0.333326461	0.617	0.317	3.92E-06	Fibroblast CCL19 TNFSF13B	FRMD6
LIFR	1.68E-10	0.258743298	0.322	0.103	4.11E-06	Fibroblast CCL19 TNFSF13B	LIFR
HLA-DQA1	1.76E-10	0.268145975	0.195	0.033	4.31E-06	Fibroblast CCL19 TNFSF13B	HLA-DQA1
LHFP	2.03E-10	-0.303776424	0.658	0.749	4.98E-06	Fibroblast CCL19 TNFSF13B	LHFP
CXCL3	2.21E-10	0.31585573	0.174	0.031	5.42E-06	Fibroblast CCL19 TNFSF13B	CXCL3
UBA2.2	2.35E-10	-0.294772492	0.235	0.339	5.77E-06	Fibroblast CCL19 TNFSF13B	UBA2
RPS4Y1	2.85E-10	0.363532992	0.228	0.048	7.00E-06	Fibroblast CCL19 TNFSF13B	RPS4Y1
BHLHE40	3.04E-10	0.365694651	0.537	0.235	7.46E-06	Fibroblast CCL19 TNFSF13B	BHLHE40
PTK2.1	3.60E-10	-0.302532549	0.174	0.291	8.83E-06	Fibroblast CCL19 TNFSF13B	PTK2
PPIC.1	3.93E-10	0.322193348	0.55	0.249	9.65E-06	Fibroblast CCL19 TNFSF13B	PPIC
LPAR1	3.98E-10	0.32224253	0.497	0.205	9.76E-06	Fibroblast CCL19 TNFSF13B	LPAR1
MEF2C.2	4.05E-10	-0.374192625	0.121	0.265	9.94E-06	Fibroblast CCL19 TNFSF13B	MEF2C
FKBP1A	4.12E-10	0.32234725	0.664	0.45	1.01E-05	Fibroblast CCL19 TNFSF13B	FKBP1A
SNCG.1	4.42E-10	-0.329833914	0.208	0.342	1.09E-05	Fibroblast CCL19 TNFSF13B	SNCG
IL1R1	4.75E-10	0.274772505	0.483	0.223	1.17E-05	Fibroblast CCL19 TNFSF13B	IL1R1
RRBP1	4.80E-10	0.296880152	0.765	0.468	1.18E-05	Fibroblast CCL19 TNFSF13B	RRBP1
LGI4.2	5.09E-10	-0.337180193	0.013	0.175	1.25E-05	Fibroblast CCL19 TNFSF13B	LGI4
CD9	5.90E-10	-0.303673169	0.611	0.729	1.45E-05	Fibroblast CCL19 TNFSF13B	CD9
MXRA5	7.99E-10	0.360411165	0.577	0.282	1.96E-05	Fibroblast CCL19 TNFSF13B	MXRA5
DIO2.1	8.16E-10	0.344704923	0.711	0.41	2.00E-05	Fibroblast CCL19 TNFSF13B	DIO2
F2R.1	1.03E-09	0.310372055	0.456	0.193	2.53E-05	Fibroblast CCL19 TNFSF13B	F2R
AVPR1A.2	1.14E-09	-0.300757367	0	0.13	2.80E-05	Fibroblast CCL19 TNFSF13B	AVPR1A
PMEPA1.2	1.15E-09	0.262228353	0.584	0.325	2.81E-05	Fibroblast CCL19 TNFSF13B	PMEPA1
AC013461.1.2	1.24E-09	-0.342347368	0.242	0.397	3.05E-05	Fibroblast CCL19 TNFSF13B	AC013461.1
IL33	1.26E-09	0.32190616	0.409	0.145	3.09E-05	Fibroblast CCL19 TNFSF13B	IL33
CSRP1.2	1.28E-09	-0.280659721	0.336	0.407	3.14E-05	Fibroblast CCL19 TNFSF13B	CSRP1
STEAP4.2	1.56E-09	-0.517479767	0.04	0.196	3.82E-05	Fibroblast CCL19 TNFSF13B	STEAP4
SOCS3.1	1.89E-09	0.3395486	0.899	0.716	4.65E-05	Fibroblast CCL19 TNFSF13B	SOCS3
FXYD6.1	2.04E-09	0.291651123	0.591	0.303	5.00E-05	Fibroblast CCL19 TNFSF13B	FXYD6
CLEC11A	2.54E-09	0.30428386	0.497	0.229	6.25E-05	Fibroblast CCL19 TNFSF13B	CLEC11A
COL6A1.1	2.77E-09	0.257975266	0.899	0.744	6.79E-05	Fibroblast CCL19 TNFSF13B	COL6A1
KIAA0930	3.10E-09	0.263748897	0.423	0.182	7.61E-05	Fibroblast CCL19 TNFSF13B	KIAA0930
RARRES3	3.32E-09	0.378592389	0.577	0.277	8.16E-05	Fibroblast CCL19 TNFSF13B	RARRES3
PLAGL1.1	3.81E-09	0.35070282	0.705	0.407	9.36E-05	Fibroblast CCL19 TNFSF13B	PLAGL1
PDLIM3.1	3.81E-09	0.424384613	0.57	0.275	9.36E-05	Fibroblast CCL19 TNFSF13B	PDLIM3
MGLL.1	3.91E-09	-0.302932984	0.181	0.296	9.61E-05	Fibroblast CCL19 TNFSF13B	MGLL
C2	3.97E-09	0.310978511	0.376	0.135	9.75E-05	Fibroblast CCL19 TNFSF13B	C2
CPE.2	5.48E-09	-0.284250751	0.557	0.619	0.000134609	Fibroblast CCL19 TNFSF13B	CPE
ACTN4.2	5.61E-09	-0.335885101	0.168	0.313	0.000137781	Fibroblast CCL19 TNFSF13B	ACTN4
PTP4A3.2	6.22E-09	-0.272349077	0.013	0.143	0.000152782	Fibroblast CCL19 TNFSF13B	PTP4A3
DPYSL3	6.40E-09	0.327405858	0.591	0.308	0.000157171	Fibroblast CCL19 TNFSF13B	DPYSL3
DAAM1	7.61E-09	0.280853298	0.463	0.218	0.000186832	Fibroblast CCL19 TNFSF13B	DAAM1
TMEM176B.2	8.04E-09	0.301377131	0.839	0.559	0.000197502	Fibroblast CCL19 TNFSF13B	TMEM176B
COLEC12.2	9.16E-09	0.28221212	0.685	0.397	0.000224793	Fibroblast CCL19 TNFSF13B	COLEC12
MYLK.2	9.53E-09	-0.252419425	0.161	0.222	0.000233993	Fibroblast CCL19 TNFSF13B	MYLK
EFHD1.1	1.16E-08	-0.280070532	0.06	0.209	0.000285564	Fibroblast CCL19 TNFSF13B	EFHD1
PIM3	1.30E-08	0.2770669	0.376	0.145	0.000320377	Fibroblast CCL19 TNFSF13B	PIM3
ID3	1.34E-08	-0.275537336	0.591	0.652	0.000329056	Fibroblast CCL19 TNFSF13B	ID3
MTHFD2.2	1.36E-08	-0.285957757	0.04	0.173	0.000333478	Fibroblast CCL19 TNFSF13B	MTHFD2
GGT5.2	1.59E-08	0.305385598	0.671	0.399	0.000391234	Fibroblast CCL19 TNFSF13B	GGT5
MT1M	2.14E-08	-0.277663443	0.168	0.286	0.00052456	Fibroblast CCL19 TNFSF13B	MT1M
ITGA7.2	2.68E-08	-0.250265367	0.007	0.128	0.000657226	Fibroblast CCL19 TNFSF13B	ITGA7
IGFBP3	3.80E-08	0.315489183	0.336	0.12	0.000931727	Fibroblast CCL19 TNFSF13B	IGFBP3
NOTCH3.2	5.00E-08	-0.318661552	0.215	0.317	0.001226895	Fibroblast CCL19 TNFSF13B	NOTCH3
JAG1.1	6.37E-08	-0.305228868	0.148	0.28	0.001564156	Fibroblast CCL19 TNFSF13B	JAG1
RASL11A	6.39E-08	-0.281223252	0.067	0.197	0.001568492	Fibroblast CCL19 TNFSF13B	RASL11A
HSPG2.1	6.47E-08	0.273697378	0.631	0.366	0.001587502	Fibroblast CCL19 TNFSF13B	HSPG2
UTRN	7.06E-08	-0.280236678	0.195	0.309	0.001732943	Fibroblast CCL19 TNFSF13B	UTRN
ITGBL1.1	7.09E-08	-0.291286513	0.141	0.263	0.001741668	Fibroblast CCL19 TNFSF13B	ITGBL1
KLHL23.2	7.72E-08	-0.283183417	0.04	0.171	0.001895738	Fibroblast CCL19 TNFSF13B	KLHL23
FABP5.2	8.29E-08	-0.371051438	0.034	0.178	0.002034762	Fibroblast CCL19 TNFSF13B	FABP5
C1QTNF4	8.92E-08	0.257090558	0.215	0.059	0.002190341	Fibroblast CCL19 TNFSF13B	C1QTNF4
TRIM47	9.67E-08	0.307511871	0.503	0.239	0.002374675	Fibroblast CCL19 TNFSF13B	TRIM47
MEG3.1	1.05E-07	0.360288083	0.671	0.409	0.002585086	Fibroblast CCL19 TNFSF13B	MEG3
TNFSF10.1	1.31E-07	0.297838256	0.698	0.429	0.003225908	Fibroblast CCL19 TNFSF13B	TNFSF10
PSMB9	1.54E-07	0.282360193	0.517	0.27	0.003786926	Fibroblast CCL19 TNFSF13B	PSMB9
CLU.2	1.61E-07	0.385158864	0.711	0.504	0.003941349	Fibroblast CCL19 TNFSF13B	CLU
TAPBP	2.00E-07	0.254175699	0.523	0.271	0.004914076	Fibroblast CCL19 TNFSF13B	TAPBP
RPL4	2.04E-07	0.268674559	0.906	0.706	0.005006012	Fibroblast CCL19 TNFSF13B	RPL4
FMO1	2.07E-07	0.253359282	0.336	0.123	0.005081806	Fibroblast CCL19 TNFSF13B	FMO1
ARHGAP10	2.08E-07	-0.260130316	0.161	0.278	0.005108207	Fibroblast CCL19 TNFSF13B	ARHGAP10
NTRK3.1	2.16E-07	0.314048308	0.403	0.162	0.00530082	Fibroblast CCL19 TNFSF13B	NTRK3
EPAS1.2	2.33E-07	-0.267874222	0.141	0.229	0.005714454	Fibroblast CCL19 TNFSF13B	EPAS1
DUSP1	2.52E-07	0.346635477	0.866	0.665	0.006198101	Fibroblast CCL19 TNFSF13B	DUSP1
EPS8.2	2.82E-07	-0.294015362	0.336	0.417	0.00691386	Fibroblast CCL19 TNFSF13B	EPS8
BICC1	3.09E-07	0.277349	0.517	0.266	0.007580088	Fibroblast CCL19 TNFSF13B	BICC1
COBLL1.1	3.15E-07	-0.267129789	0.047	0.172	0.007744587	Fibroblast CCL19 TNFSF13B	COBLL1
TNFAIP2	3.49E-07	0.316249046	0.47	0.239	0.008569335	Fibroblast CCL19 TNFSF13B	TNFAIP2
IER3	3.90E-07	0.386137254	0.631	0.362	0.009585347	Fibroblast CCL19 TNFSF13B	IER3
GBP4	5.33E-07	0.251966806	0.356	0.152	0.013078327	Fibroblast CCL19 TNFSF13B	GBP4
SERPINF1.2	5.44E-07	0.272094424	0.913	0.71	0.013356329	Fibroblast CCL19 TNFSF13B	SERPINF1
MAFB.1	5.61E-07	0.28689077	0.611	0.361	0.013774512	Fibroblast CCL19 TNFSF13B	MAFB
NFKBIZ	6.20E-07	0.331509991	0.658	0.386	0.015215565	Fibroblast CCL19 TNFSF13B	NFKBIZ
DLC1	6.52E-07	-0.318631276	0.268	0.409	0.016010562	Fibroblast CCL19 TNFSF13B	DLC1
TMEM176A.2	6.96E-07	0.308962403	0.718	0.444	0.017076732	Fibroblast CCL19 TNFSF13B	TMEM176A
PHPT1	7.51E-07	0.303059555	0.799	0.523	0.018441499	Fibroblast CCL19 TNFSF13B	PHPT1
IL11RA.1	9.32E-07	0.341024956	0.604	0.327	0.022874181	Fibroblast CCL19 TNFSF13B	IL11RA
ANK2.1	9.43E-07	0.277700358	0.597	0.35	0.023155699	Fibroblast CCL19 TNFSF13B	ANK2
SQSTM1	9.69E-07	0.274729092	0.826	0.6	0.023789104	Fibroblast CCL19 TNFSF13B	SQSTM1
TMEM173	1.05E-06	0.255636178	0.544	0.288	0.025739654	Fibroblast CCL19 TNFSF13B	TMEM173
RCN1	1.20E-06	0.291298325	0.597	0.34	0.02941998	Fibroblast CCL19 TNFSF13B	RCN1
FN1.1	1.20E-06	0.284677049	0.698	0.461	0.029542041	Fibroblast CCL19 TNFSF13B	FN1
HLA-F	1.32E-06	0.269043466	0.53	0.284	0.032516273	Fibroblast CCL19 TNFSF13B	HLA-F
MYO1B.2	1.59E-06	-0.26195859	0.228	0.302	0.038967289	Fibroblast CCL19 TNFSF13B	MYO1B
OLFML3.2	1.77E-06	0.309722509	0.671	0.395	0.043537798	Fibroblast CCL19 TNFSF13B	OLFML3
CEBPB.1	1.78E-06	0.30535104	0.732	0.529	0.043584951	Fibroblast CCL19 TNFSF13B	CEBPB
RARRES1	1.81E-06	0.281718269	0.336	0.135	0.044424841	Fibroblast CCL19 TNFSF13B	RARRES1
VAMP5	1.86E-06	0.265624796	0.631	0.368	0.045704658	Fibroblast CCL19 TNFSF13B	VAMP5
GJA4.2	1.89E-06	-0.298425662	0.054	0.172	0.04640531	Fibroblast CCL19 TNFSF13B	GJA4
LSAMP.1	2.13E-06	0.267010629	0.336	0.13	0.052311202	Fibroblast CCL19 TNFSF13B	LSAMP
MARCKS.1	2.37E-06	0.274716786	0.738	0.521	0.058119767	Fibroblast CCL19 TNFSF13B	MARCKS
TNFAIP3	2.39E-06	0.263963726	0.275	0.11	0.058689212	Fibroblast CCL19 TNFSF13B	TNFAIP3
CCNL1.1	2.96E-06	0.28341445	0.819	0.646	0.072641901	Fibroblast CCL19 TNFSF13B	CCNL1
CD36.2	3.27E-06	-0.349775676	0.007	0.122	0.080352663	Fibroblast CCL19 TNFSF13B	CD36
IRF1.1	3.42E-06	0.342125436	0.718	0.517	0.084044955	Fibroblast CCL19 TNFSF13B	IRF1
REL	3.71E-06	0.258711037	0.315	0.135	0.091097048	Fibroblast CCL19 TNFSF13B	REL
LMO4.1	6.43E-06	0.279954378	0.671	0.431	0.157875164	Fibroblast CCL19 TNFSF13B	LMO4
SLPI	1.04E-05	-0.262610801	0.658	0.711	0.255984092	Fibroblast CCL19 TNFSF13B	SLPI
PCOLCE2.1	1.22E-05	-0.268060732	0.027	0.125	0.29997309	Fibroblast CCL19 TNFSF13B	PCOLCE2
ARHGAP29.1	1.30E-05	-0.256743187	0.168	0.266	0.318383114	Fibroblast CCL19 TNFSF13B	ARHGAP29
ABCC9	1.83E-05	-0.342958348	0.134	0.279	0.450113599	Fibroblast CCL19 TNFSF13B	ABCC9
KCNJ8	2.01E-05	-0.258556028	0.067	0.18	0.493835917	Fibroblast CCL19 TNFSF13B	KCNJ8
NAMPT.1	2.11E-05	0.32466196	0.53	0.321	0.517975948	Fibroblast CCL19 TNFSF13B	NAMPT
VMP1	2.20E-05	0.26598402	0.698	0.461	0.541277912	Fibroblast CCL19 TNFSF13B	VMP1
GPX1	2.52E-05	0.269339114	0.691	0.44	0.619519277	Fibroblast CCL19 TNFSF13B	GPX1
NABP1	2.53E-05	0.262958964	0.396	0.194	0.620268953	Fibroblast CCL19 TNFSF13B	NABP1
APOE.2	3.31E-05	0.398650883	0.658	0.437	0.811745585	Fibroblast CCL19 TNFSF13B	APOE
PDLIM4	3.55E-05	0.252983612	0.376	0.168	0.871064208	Fibroblast CCL19 TNFSF13B	PDLIM4
AEBP1	3.93E-05	0.250919658	0.752	0.533	0.964476545	Fibroblast CCL19 TNFSF13B	AEBP1
NCOA7	4.55E-05	0.260985823	0.55	0.327	1	Fibroblast CCL19 TNFSF13B	NCOA7
CEBPD	4.61E-05	0.253019414	0.859	0.728	1	Fibroblast CCL19 TNFSF13B	CEBPD
SLC2A3.1	7.55E-05	0.254065679	0.544	0.338	1	Fibroblast CCL19 TNFSF13B	SLC2A3
ZFAS1	7.86E-05	0.254945826	0.758	0.528	1	Fibroblast CCL19 TNFSF13B	ZFAS1
ISG15	0.000116664	-0.31480561	0.228	0.344	1	Fibroblast CCL19 TNFSF13B	ISG15
MTRNR2L8	0.000129784	0.258565805	0.772	0.597	1	Fibroblast CCL19 TNFSF13B	MTRNR2L8
PGF	0.000133155	0.270113946	0.53	0.311	1	Fibroblast CCL19 TNFSF13B	PGF
RAB13	0.000200798	0.252645413	0.51	0.301	1	Fibroblast CCL19 TNFSF13B	RAB13
C7.1	0.000274037	0.283296304	0.268	0.117	1	Fibroblast CCL19 TNFSF13B	C7
IGFBP2.2	0.000283602	-0.255038582	0.148	0.205	1	Fibroblast CCL19 TNFSF13B	IGFBP2
ARPC1B	0.00041009	0.268271702	0.624	0.387	1	Fibroblast CCL19 TNFSF13B	ARPC1B
SNHG8	0.000689053	0.258982181	0.644	0.434	1	Fibroblast CCL19 TNFSF13B	SNHG8
APOD.1	4.19E-83	0.665388333	1	0.618	1.03E-78	Fibroblast FOSB CDKN1A	APOD
CXCL14.2	1.92E-72	0.636059793	0.997	0.609	4.72E-68	Fibroblast FOSB CDKN1A	CXCL14
DPT.3	1.35E-70	0.600901486	0.99	0.597	3.30E-66	Fibroblast FOSB CDKN1A	DPT
KLF4.1	1.69E-69	0.724769938	0.852	0.41	4.15E-65	Fibroblast FOSB CDKN1A	KLF4
TAGLN.3	7.94E-67	-1.1030857	0.132	0.466	1.95E-62	Fibroblast FOSB CDKN1A	TAGLN
CFD.2	9.30E-67	0.578439345	0.992	0.595	2.28E-62	Fibroblast FOSB CDKN1A	CFD
RND3.2	6.86E-66	0.67847612	0.827	0.349	1.68E-61	Fibroblast FOSB CDKN1A	RND3
MEG3.2	3.24E-64	0.709611554	0.799	0.35	7.95E-60	Fibroblast FOSB CDKN1A	MEG3
CFH.2	1.41E-63	0.497895016	0.997	0.702	3.46E-59	Fibroblast FOSB CDKN1A	CFH
DNAJB1.1	4.63E-57	0.615112229	0.908	0.597	1.14E-52	Fibroblast FOSB CDKN1A	DNAJB1
CCNL1.2	1.06E-56	0.524378335	0.906	0.607	2.61E-52	Fibroblast FOSB CDKN1A	CCNL1
MYL9.3	1.33E-55	-0.708944364	0.473	0.678	3.27E-51	Fibroblast FOSB CDKN1A	MYL9
FBLN1.2	1.67E-55	0.437720321	0.969	0.59	4.10E-51	Fibroblast FOSB CDKN1A	FBLN1
DIO2.2	4.96E-55	0.618537304	0.809	0.352	1.22E-50	Fibroblast FOSB CDKN1A	DIO2
ACTA2.3	4.73E-54	-0.975260602	0.15	0.42	1.16E-49	Fibroblast FOSB CDKN1A	ACTA2
FOSB.1	5.16E-53	0.449671592	0.972	0.755	1.27E-48	Fibroblast FOSB CDKN1A	FOSB
FGL2.2	5.92E-52	0.505415148	0.936	0.531	1.45E-47	Fibroblast FOSB CDKN1A	FGL2
HSP90AA1	6.65E-52	0.342226413	0.997	0.93	1.63E-47	Fibroblast FOSB CDKN1A	HSP90AA1
EGR1.1	7.73E-52	0.511790134	0.947	0.653	1.90E-47	Fibroblast FOSB CDKN1A	EGR1
HSPH1.1	8.49E-52	0.683002994	0.738	0.352	2.08E-47	Fibroblast FOSB CDKN1A	HSPH1
IGF1.2	9.23E-52	0.596269835	0.763	0.312	2.27E-47	Fibroblast FOSB CDKN1A	IGF1
TPM1.3	1.63E-51	-0.68798055	0.275	0.511	3.99E-47	Fibroblast FOSB CDKN1A	TPM1
MCAM.3	3.14E-51	-0.692604649	0.003	0.285	7.71E-47	Fibroblast FOSB CDKN1A	MCAM
C3.3	4.73E-51	0.316285574	0.87	0.511	1.16E-46	Fibroblast FOSB CDKN1A	C3
ABCA8.2	5.48E-51	0.435801193	0.947	0.57	1.35E-46	Fibroblast FOSB CDKN1A	ABCA8
HSPA8	1.93E-49	0.438095448	0.964	0.745	4.74E-45	Fibroblast FOSB CDKN1A	HSPA8
TINAGL1.3	3.23E-49	-0.652784283	0.015	0.307	7.94E-45	Fibroblast FOSB CDKN1A	TINAGL1
LUM.2	3.33E-49	0.412729914	0.959	0.59	8.18E-45	Fibroblast FOSB CDKN1A	LUM
SFRP2.2	2.06E-48	0.591530088	0.885	0.483	5.07E-44	Fibroblast FOSB CDKN1A	SFRP2
JUNB.1	2.47E-45	0.380533936	0.995	0.824	6.08E-41	Fibroblast FOSB CDKN1A	JUNB
DUSP1.1	5.27E-45	0.526250106	0.944	0.624	1.29E-40	Fibroblast FOSB CDKN1A	DUSP1
HSPA1A.1	6.45E-45	0.431931837	0.98	0.835	1.58E-40	Fibroblast FOSB CDKN1A	HSPA1A
DNAJA1.1	7.48E-44	0.474658304	0.908	0.654	1.84E-39	Fibroblast FOSB CDKN1A	DNAJA1
PPP1R14A.3	9.41E-44	-0.580997676	0.005	0.253	2.31E-39	Fibroblast FOSB CDKN1A	PPP1R14A
FOS.1	2.04E-43	0.355071303	0.995	0.86	5.00E-39	Fibroblast FOSB CDKN1A	FOS
SOD2.1	4.96E-43	0.591601122	0.824	0.469	1.22E-38	Fibroblast FOSB CDKN1A	SOD2
IRF1.2	1.96E-42	0.579697195	0.819	0.472	4.82E-38	Fibroblast FOSB CDKN1A	IRF1
FMO2.1	2.03E-42	0.565151528	0.58	0.194	4.99E-38	Fibroblast FOSB CDKN1A	FMO2
FGF7.1	9.06E-42	0.471389464	0.842	0.463	2.22E-37	Fibroblast FOSB CDKN1A	FGF7
NDUFA4L2.3	1.52E-41	-0.730738878	0.028	0.295	3.73E-37	Fibroblast FOSB CDKN1A	NDUFA4L2
DCN.2	5.75E-41	0.35686936	1	0.763	1.41E-36	Fibroblast FOSB CDKN1A	DCN
NFKBIA.1	1.57E-40	0.47792167	0.873	0.579	3.85E-36	Fibroblast FOSB CDKN1A	NFKBIA
SOCS3.2	2.79E-40	0.459400008	0.954	0.682	6.85E-36	Fibroblast FOSB CDKN1A	SOCS3
FABP4.3	4.37E-40	-0.628165609	0.005	0.249	1.07E-35	Fibroblast FOSB CDKN1A	FABP4
ABCA10.1	5.07E-40	0.465081858	0.651	0.275	1.25E-35	Fibroblast FOSB CDKN1A	ABCA10
JUN.1	1.02E-39	0.30280719	0.997	0.903	2.51E-35	Fibroblast FOSB CDKN1A	JUN
ZFP36L2.1	1.54E-39	0.404071976	0.952	0.69	3.79E-35	Fibroblast FOSB CDKN1A	ZFP36L2
MYLK.3	1.57E-39	-0.505383822	0.025	0.257	3.85E-35	Fibroblast FOSB CDKN1A	MYLK
CXCL12.1	4.64E-39	0.37362171	0.977	0.749	1.14E-34	Fibroblast FOSB CDKN1A	CXCL12
TPM2.3	7.09E-39	-0.455737255	0.58	0.606	1.74E-34	Fibroblast FOSB CDKN1A	TPM2
COL15A1	3.55E-38	0.460392569	0.618	0.248	8.72E-34	Fibroblast FOSB CDKN1A	COL15A1
COX4I2.3	4.37E-38	-0.530919095	0.013	0.255	1.07E-33	Fibroblast FOSB CDKN1A	COX4I2
MGP.1	8.55E-38	0.316404698	1	0.919	2.10E-33	Fibroblast FOSB CDKN1A	MGP
BCAM.3	1.08E-37	-0.526786167	0.02	0.245	2.64E-33	Fibroblast FOSB CDKN1A	BCAM
MYH11.3	1.20E-37	-0.634734417	0.01	0.206	2.94E-33	Fibroblast FOSB CDKN1A	MYH11
HSPA1B.1	1.39E-37	0.44844067	0.954	0.701	3.42E-33	Fibroblast FOSB CDKN1A	HSPA1B
HSP90AB1	1.45E-37	0.290126086	0.982	0.892	3.55E-33	Fibroblast FOSB CDKN1A	HSP90AB1
IER2.1	3.55E-36	0.429187357	0.952	0.709	8.72E-32	Fibroblast FOSB CDKN1A	IER2
SORBS2.3	3.26E-35	-0.428312469	0.003	0.181	8.00E-31	Fibroblast FOSB CDKN1A	SORBS2
S100A10.2	4.19E-35	0.269291247	0.957	0.681	1.03E-30	Fibroblast FOSB CDKN1A	S100A10
LMOD1.3	6.27E-35	-0.524094601	0.046	0.266	1.54E-30	Fibroblast FOSB CDKN1A	LMOD1
MFGE8.2	7.28E-35	-0.479463111	0.356	0.549	1.79E-30	Fibroblast FOSB CDKN1A	MFGE8
HLA-E	9.18E-34	0.295613867	0.959	0.823	2.25E-29	Fibroblast FOSB CDKN1A	HLA-E
NNMT.1	1.20E-33	0.506736966	0.814	0.468	2.95E-29	Fibroblast FOSB CDKN1A	NNMT
PLN.3	1.34E-33	-0.408184083	0.003	0.173	3.29E-29	Fibroblast FOSB CDKN1A	PLN
GJA4.3	2.81E-33	-0.423178403	0.003	0.197	6.90E-29	Fibroblast FOSB CDKN1A	GJA4
RERGL.3	3.40E-33	-0.488257047	0.005	0.172	8.35E-29	Fibroblast FOSB CDKN1A	RERGL
CAV1.1	9.00E-33	-0.364058376	0.646	0.754	2.21E-28	Fibroblast FOSB CDKN1A	CAV1
GUCY1A3.2	9.65E-33	-0.492193372	0.163	0.361	2.37E-28	Fibroblast FOSB CDKN1A	GUCY1A3
SEPP1.1	1.36E-32	0.349875342	0.975	0.74	3.33E-28	Fibroblast FOSB CDKN1A	SEPP1
RGS5.3	1.57E-32	-0.793361267	0.041	0.282	3.86E-28	Fibroblast FOSB CDKN1A	RGS5
ABCA6.1	1.82E-32	0.39163494	0.684	0.334	4.47E-28	Fibroblast FOSB CDKN1A	ABCA6
MEF2C.3	1.85E-32	-0.489519467	0.071	0.293	4.54E-28	Fibroblast FOSB CDKN1A	MEF2C
CCDC3.2	1.40E-31	-0.340895977	0.005	0.168	3.43E-27	Fibroblast FOSB CDKN1A	CCDC3
ZFP36.1	1.47E-31	0.386156238	0.975	0.741	3.62E-27	Fibroblast FOSB CDKN1A	ZFP36
NABP1.1	4.75E-31	0.470645039	0.458	0.156	1.17E-26	Fibroblast FOSB CDKN1A	NABP1
MCL1.1	3.91E-30	0.440390929	0.781	0.462	9.60E-26	Fibroblast FOSB CDKN1A	MCL1
ABI3BP.2	5.87E-30	0.364095243	0.822	0.491	1.44E-25	Fibroblast FOSB CDKN1A	ABI3BP
CASQ2.3	6.49E-30	-0.35322643	0.003	0.162	1.59E-25	Fibroblast FOSB CDKN1A	CASQ2
HSPD1.1	6.64E-30	0.434144758	0.791	0.541	1.63E-25	Fibroblast FOSB CDKN1A	HSPD1
LSP1	2.05E-29	0.408286699	0.728	0.369	5.02E-25	Fibroblast FOSB CDKN1A	LSP1
C2orf40.3	2.35E-29	-0.388658466	0.003	0.17	5.78E-25	Fibroblast FOSB CDKN1A	C2orf40
SERPINE2.3	8.53E-29	0.362036308	0.478	0.188	2.09E-24	Fibroblast FOSB CDKN1A	SERPINE2
FILIP1.2	9.93E-29	-0.376946845	0.031	0.208	2.44E-24	Fibroblast FOSB CDKN1A	FILIP1
C11orf96.2	1.36E-28	-0.5084855	0.354	0.496	3.33E-24	Fibroblast FOSB CDKN1A	C11orf96
ISYNA1.3	2.12E-28	-0.385863537	0.056	0.228	5.20E-24	Fibroblast FOSB CDKN1A	ISYNA1
PPP1R15A.1	2.35E-28	0.371921013	0.931	0.669	5.77E-24	Fibroblast FOSB CDKN1A	PPP1R15A
IER3.1	3.27E-28	0.511992176	0.664	0.322	8.02E-24	Fibroblast FOSB CDKN1A	IER3
ZFP36L1.1	3.93E-28	0.308937016	0.952	0.778	9.65E-24	Fibroblast FOSB CDKN1A	ZFP36L1
NFKBIZ.1	5.34E-28	0.47303141	0.651	0.353	1.31E-23	Fibroblast FOSB CDKN1A	NFKBIZ
SFRP1.1	1.23E-27	0.42594128	0.618	0.297	3.01E-23	Fibroblast FOSB CDKN1A	SFRP1
MTHFD2.3	1.37E-27	-0.343863809	0.025	0.193	3.37E-23	Fibroblast FOSB CDKN1A	MTHFD2
NEAT1	2.03E-27	0.269008238	0.964	0.823	4.99E-23	Fibroblast FOSB CDKN1A	NEAT1
EMP1	2.08E-27	0.389954929	0.751	0.421	5.11E-23	Fibroblast FOSB CDKN1A	EMP1
PPP1R12A.3	3.82E-27	-0.320910555	0.366	0.46	9.37E-23	Fibroblast FOSB CDKN1A	PPP1R12A
LRP1.2	3.85E-27	0.282420417	0.865	0.566	9.46E-23	Fibroblast FOSB CDKN1A	LRP1
ATF3.2	7.97E-27	0.323277793	0.86	0.559	1.96E-22	Fibroblast FOSB CDKN1A	ATF3
FLNA.1	8.27E-27	-0.367795531	0.338	0.469	2.03E-22	Fibroblast FOSB CDKN1A	FLNA
HES4.2	1.89E-26	-0.385180467	0.262	0.392	4.63E-22	Fibroblast FOSB CDKN1A	HES4
LBH.3	1.98E-26	-0.416416898	0.188	0.329	4.87E-22	Fibroblast FOSB CDKN1A	LBH
SCARA5.1	2.77E-26	0.270135046	0.601	0.315	6.79E-22	Fibroblast FOSB CDKN1A	SCARA5
KCNQ1OT1	1.36E-25	0.447146489	0.471	0.189	3.34E-21	Fibroblast FOSB CDKN1A	KCNQ1OT1
VCAM1.3	1.48E-25	0.401181297	0.707	0.391	3.63E-21	Fibroblast FOSB CDKN1A	VCAM1
CCDC80.3	2.75E-25	0.324449158	0.911	0.627	6.76E-21	Fibroblast FOSB CDKN1A	CCDC80
PTGDS.2	3.28E-25	0.443469421	0.453	0.179	8.04E-21	Fibroblast FOSB CDKN1A	PTGDS
ITM2A.2	3.53E-25	0.337133782	0.758	0.438	8.68E-21	Fibroblast FOSB CDKN1A	ITM2A
WSB1	3.77E-25	0.333820908	0.827	0.53	9.25E-21	Fibroblast FOSB CDKN1A	WSB1
ESAM.3	1.16E-24	-0.291161021	0.008	0.156	2.85E-20	Fibroblast FOSB CDKN1A	ESAM
FABP5.3	1.16E-24	-0.433760988	0.018	0.199	2.85E-20	Fibroblast FOSB CDKN1A	FABP5
CEBPB.2	1.55E-24	0.394570146	0.799	0.49	3.80E-20	Fibroblast FOSB CDKN1A	CEBPB
CTD-3252C9.4	2.52E-24	0.447031626	0.552	0.249	6.19E-20	Fibroblast FOSB CDKN1A	CTD-3252C9.4
BICC1.1	5.15E-24	0.375319228	0.532	0.231	1.26E-19	Fibroblast FOSB CDKN1A	BICC1
NAMPT.2	5.93E-24	0.446877649	0.583	0.284	1.46E-19	Fibroblast FOSB CDKN1A	NAMPT
ITGA7.3	8.72E-24	-0.283610303	0.003	0.144	2.14E-19	Fibroblast FOSB CDKN1A	ITGA7
PTGS2	1.01E-23	0.375773252	0.267	0.07	2.49E-19	Fibroblast FOSB CDKN1A	PTGS2
CEBPD.1	1.42E-23	0.365034438	0.919	0.699	3.49E-19	Fibroblast FOSB CDKN1A	CEBPD
MRVI1.2	1.51E-23	-0.264265501	0.003	0.139	3.70E-19	Fibroblast FOSB CDKN1A	MRVI1
BTG2.2	2.89E-23	0.41330008	0.832	0.549	7.10E-19	Fibroblast FOSB CDKN1A	BTG2
PTK2.2	3.44E-23	-0.336499297	0.16	0.308	8.44E-19	Fibroblast FOSB CDKN1A	PTK2
EPAS1.3	3.73E-23	-0.392822739	0.074	0.254	9.15E-19	Fibroblast FOSB CDKN1A	EPAS1
STEAP4.3	4.90E-23	-0.560929915	0.038	0.216	1.20E-18	Fibroblast FOSB CDKN1A	STEAP4
FRZB.2	5.74E-23	-0.377121398	0.14	0.296	1.41E-18	Fibroblast FOSB CDKN1A	FRZB
MFAP4.2	8.74E-23	0.315199248	0.888	0.603	2.15E-18	Fibroblast FOSB CDKN1A	MFAP4
CARMN.2	1.11E-22	-0.334301466	0.01	0.17	2.73E-18	Fibroblast FOSB CDKN1A	CARMN
ACTN4.3	1.30E-22	-0.339462749	0.186	0.328	3.20E-18	Fibroblast FOSB CDKN1A	ACTN4
PI16.1	1.40E-22	0.290838681	0.517	0.25	3.44E-18	Fibroblast FOSB CDKN1A	PI16
ABCA9.1	1.43E-22	0.274696155	0.399	0.166	3.50E-18	Fibroblast FOSB CDKN1A	ABCA9
CD151	1.50E-22	-0.271757226	0.394	0.496	3.68E-18	Fibroblast FOSB CDKN1A	CD151
SERTAD1.2	1.67E-22	0.399238857	0.743	0.424	4.09E-18	Fibroblast FOSB CDKN1A	SERTAD1
GADD45B.1	2.33E-22	0.408300967	0.878	0.62	5.72E-18	Fibroblast FOSB CDKN1A	GADD45B
COBLL1.2	2.34E-22	-0.316431503	0.036	0.19	5.74E-18	Fibroblast FOSB CDKN1A	COBLL1
AC013461.1.3	2.41E-22	-0.266487811	0.326	0.399	5.91E-18	Fibroblast FOSB CDKN1A	AC013461.1
INTS6	2.81E-22	0.405246893	0.603	0.326	6.89E-18	Fibroblast FOSB CDKN1A	INTS6
NET1.2	3.42E-22	-0.314811905	0.13	0.24	8.39E-18	Fibroblast FOSB CDKN1A	NET1
TBX2.3	5.28E-22	-0.314310818	0.061	0.19	1.30E-17	Fibroblast FOSB CDKN1A	TBX2
GEM.2	6.10E-22	0.375224886	0.628	0.323	1.50E-17	Fibroblast FOSB CDKN1A	GEM
DAB2	8.14E-22	0.373821897	0.623	0.33	2.00E-17	Fibroblast FOSB CDKN1A	DAB2
NEU1	9.83E-22	0.418720321	0.527	0.263	2.41E-17	Fibroblast FOSB CDKN1A	NEU1
CDH6.2	1.11E-21	-0.266598333	0.01	0.148	2.72E-17	Fibroblast FOSB CDKN1A	CDH6
CPE.3	1.18E-21	-0.392770394	0.478	0.643	2.90E-17	Fibroblast FOSB CDKN1A	CPE
RCAN2.2	1.65E-21	-0.315473345	0.211	0.333	4.06E-17	Fibroblast FOSB CDKN1A	RCAN2
ARHGAP29.2	2.00E-21	-0.365690641	0.12	0.288	4.91E-17	Fibroblast FOSB CDKN1A	ARHGAP29
ACTG2.1	3.07E-21	-0.250700264	0.003	0.112	7.53E-17	Fibroblast FOSB CDKN1A	ACTG2
C1QTNF1.2	3.40E-21	-0.328321349	0.069	0.229	8.34E-17	Fibroblast FOSB CDKN1A	C1QTNF1
SPTBN1.1	4.03E-21	0.285536457	0.835	0.573	9.90E-17	Fibroblast FOSB CDKN1A	SPTBN1
BAG3	5.52E-21	0.421385162	0.458	0.198	1.36E-16	Fibroblast FOSB CDKN1A	BAG3
PLAGL1.2	5.66E-21	0.298037334	0.667	0.378	1.39E-16	Fibroblast FOSB CDKN1A	PLAGL1
ASPN.2	6.46E-21	-0.418664957	0.059	0.239	1.59E-16	Fibroblast FOSB CDKN1A	ASPN
HTRA3	1.14E-20	0.279766146	0.547	0.283	2.79E-16	Fibroblast FOSB CDKN1A	HTRA3
SPARC.1	1.23E-20	-0.27244642	0.664	0.723	3.02E-16	Fibroblast FOSB CDKN1A	SPARC
CAPN6	1.34E-20	0.325411004	0.323	0.104	3.30E-16	Fibroblast FOSB CDKN1A	CAPN6
UBA2.3	1.56E-20	-0.293131833	0.234	0.352	3.82E-16	Fibroblast FOSB CDKN1A	UBA2
COLEC12.3	1.90E-20	0.30945996	0.659	0.366	4.67E-16	Fibroblast FOSB CDKN1A	COLEC12
NOTCH3.3	2.04E-20	-0.386694671	0.178	0.337	5.00E-16	Fibroblast FOSB CDKN1A	NOTCH3
CAV2.3	3.41E-20	-0.271392725	0.234	0.33	8.37E-16	Fibroblast FOSB CDKN1A	CAV2
PPP1R12B.2	3.59E-20	-0.329931065	0.066	0.219	8.81E-16	Fibroblast FOSB CDKN1A	PPP1R12B
KLHL23.3	4.64E-20	-0.313484573	0.036	0.188	1.14E-15	Fibroblast FOSB CDKN1A	KLHL23
ANKRD29.1	5.31E-20	-0.311095299	0.043	0.197	1.30E-15	Fibroblast FOSB CDKN1A	ANKRD29
CRIM1.1	8.52E-20	-0.285935391	0.051	0.195	2.09E-15	Fibroblast FOSB CDKN1A	CRIM1
SAT1	8.80E-20	0.369995825	0.827	0.564	2.16E-15	Fibroblast FOSB CDKN1A	SAT1
MAFF.1	1.13E-19	0.412057751	0.545	0.271	2.77E-15	Fibroblast FOSB CDKN1A	MAFF
PTP4A3.3	1.20E-19	-0.281391876	0.025	0.156	2.94E-15	Fibroblast FOSB CDKN1A	PTP4A3
AVPR1A.3	1.29E-19	-0.322191517	0.008	0.145	3.17E-15	Fibroblast FOSB CDKN1A	AVPR1A
A2M.2	3.38E-19	-0.343329281	0.359	0.478	8.31E-15	Fibroblast FOSB CDKN1A	A2M
MYLIP	6.14E-19	0.321957348	0.557	0.294	1.51E-14	Fibroblast FOSB CDKN1A	MYLIP
CTSK.2	1.04E-18	0.31591414	0.735	0.442	2.55E-14	Fibroblast FOSB CDKN1A	CTSK
COL18A1.2	1.09E-18	-0.311105827	0.29	0.401	2.67E-14	Fibroblast FOSB CDKN1A	COL18A1
MSX1.1	1.32E-18	0.326350629	0.7	0.405	3.25E-14	Fibroblast FOSB CDKN1A	MSX1
MME	1.80E-18	0.310358184	0.394	0.165	4.41E-14	Fibroblast FOSB CDKN1A	MME
FAM43A	1.81E-18	0.299106864	0.356	0.136	4.45E-14	Fibroblast FOSB CDKN1A	FAM43A
TMEM176A.3	1.89E-18	0.301911972	0.7	0.413	4.64E-14	Fibroblast FOSB CDKN1A	TMEM176A
ADD3.1	1.98E-18	0.265407709	0.628	0.364	4.87E-14	Fibroblast FOSB CDKN1A	ADD3
PDGFA.1	2.83E-18	-0.273543501	0.051	0.188	6.95E-14	Fibroblast FOSB CDKN1A	PDGFA
FBLN5.1	3.25E-18	0.323890887	0.626	0.338	7.99E-14	Fibroblast FOSB CDKN1A	FBLN5
NRP1.1	4.22E-18	0.312928648	0.669	0.404	1.04E-13	Fibroblast FOSB CDKN1A	NRP1
EFHD1.2	4.73E-18	-0.27710268	0.076	0.224	1.16E-13	Fibroblast FOSB CDKN1A	EFHD1
S100A13.3	7.51E-18	0.304203659	0.794	0.51	1.84E-13	Fibroblast FOSB CDKN1A	S100A13
GDF10.1	8.04E-18	0.326861237	0.539	0.27	1.97E-13	Fibroblast FOSB CDKN1A	GDF10
PLPP3.2	8.61E-18	0.305300489	0.855	0.605	2.11E-13	Fibroblast FOSB CDKN1A	PLPP3
CRYAB	1.06E-17	-0.269092906	0.305	0.396	2.61E-13	Fibroblast FOSB CDKN1A	CRYAB
ICAM1.1	1.12E-17	0.339205267	0.282	0.094	2.76E-13	Fibroblast FOSB CDKN1A	ICAM1
IGFBP4.1	1.34E-17	0.293162608	0.926	0.727	3.28E-13	Fibroblast FOSB CDKN1A	IGFBP4
UBE2S	1.37E-17	0.334931963	0.476	0.219	3.36E-13	Fibroblast FOSB CDKN1A	UBE2S
LGI4.3	1.87E-17	-0.319231069	0.043	0.189	4.58E-13	Fibroblast FOSB CDKN1A	LGI4
SEMA4A	2.93E-17	0.265363567	0.234	0.066	7.19E-13	Fibroblast FOSB CDKN1A	SEMA4A
TNFSF10.2	3.08E-17	0.259308007	0.662	0.402	7.55E-13	Fibroblast FOSB CDKN1A	TNFSF10
CHCHD10.2	3.63E-17	-0.253685042	0.249	0.338	8.92E-13	Fibroblast FOSB CDKN1A	CHCHD10
TSHZ2	3.84E-17	0.269382351	0.55	0.296	9.42E-13	Fibroblast FOSB CDKN1A	TSHZ2
TMEM176B.3	4.50E-17	0.285411195	0.799	0.532	1.11E-12	Fibroblast FOSB CDKN1A	TMEM176B
MGLL.2	4.92E-17	-0.312630078	0.168	0.313	1.21E-12	Fibroblast FOSB CDKN1A	MGLL
SOCS1	5.24E-17	0.309065796	0.494	0.238	1.29E-12	Fibroblast FOSB CDKN1A	SOCS1
NFIX	6.56E-17	0.321633831	0.644	0.376	1.61E-12	Fibroblast FOSB CDKN1A	NFIX
TIPARP	7.46E-17	0.29435653	0.356	0.144	1.83E-12	Fibroblast FOSB CDKN1A	TIPARP
CSRNP1.1	9.03E-17	0.323368593	0.433	0.189	2.22E-12	Fibroblast FOSB CDKN1A	CSRNP1
ERRFI1	1.10E-16	0.319517164	0.399	0.176	2.69E-12	Fibroblast FOSB CDKN1A	ERRFI1
CD36.3	2.19E-16	-0.390190507	0.008	0.136	5.37E-12	Fibroblast FOSB CDKN1A	CD36
HSPE1	2.36E-16	0.329089674	0.802	0.551	5.79E-12	Fibroblast FOSB CDKN1A	HSPE1
SNHG8.1	2.80E-16	0.350268831	0.682	0.4	6.87E-12	Fibroblast FOSB CDKN1A	SNHG8
SLC2A3.2	2.88E-16	0.342339104	0.56	0.309	7.07E-12	Fibroblast FOSB CDKN1A	SLC2A3
RARRES2.2	3.38E-16	0.274113617	0.893	0.65	8.31E-12	Fibroblast FOSB CDKN1A	RARRES2
TNNT3	3.42E-16	0.270601062	0.252	0.078	8.39E-12	Fibroblast FOSB CDKN1A	TNNT3
ANK2.2	4.34E-16	0.337712658	0.573	0.324	1.07E-11	Fibroblast FOSB CDKN1A	ANK2
PAWR.2	4.81E-16	-0.285320193	0.061	0.192	1.18E-11	Fibroblast FOSB CDKN1A	PAWR
SPRY1	5.72E-16	0.346489493	0.684	0.441	1.40E-11	Fibroblast FOSB CDKN1A	SPRY1
CRYBG3	6.67E-16	0.256340951	0.433	0.213	1.64E-11	Fibroblast FOSB CDKN1A	CRYBG3
RSRP1	6.67E-16	0.286424066	0.728	0.481	1.64E-11	Fibroblast FOSB CDKN1A	RSRP1
PLK2.1	6.81E-16	0.343151926	0.478	0.237	1.67E-11	Fibroblast FOSB CDKN1A	PLK2
SH3BP5	8.43E-16	0.313965507	0.529	0.264	2.07E-11	Fibroblast FOSB CDKN1A	SH3BP5
EDNRA.2	1.21E-15	-0.269269268	0.115	0.242	2.97E-11	Fibroblast FOSB CDKN1A	EDNRA
FRMD6.1	1.22E-15	0.303566763	0.539	0.295	2.99E-11	Fibroblast FOSB CDKN1A	FRMD6
ZC3HAV1	2.12E-15	0.31758651	0.379	0.189	5.20E-11	Fibroblast FOSB CDKN1A	ZC3HAV1
EPS8.3	2.36E-15	-0.262127758	0.356	0.423	5.80E-11	Fibroblast FOSB CDKN1A	EPS8
PDGFRA.2	2.37E-15	0.299254114	0.59	0.334	5.83E-11	Fibroblast FOSB CDKN1A	PDGFRA
EGR3	2.51E-15	0.27276718	0.288	0.103	6.17E-11	Fibroblast FOSB CDKN1A	EGR3
CDC42EP4	2.89E-15	0.319052627	0.514	0.261	7.09E-11	Fibroblast FOSB CDKN1A	CDC42EP4
ANGPT2.2	4.01E-15	-0.277363178	0.025	0.146	9.84E-11	Fibroblast FOSB CDKN1A	ANGPT2
LARP6	4.16E-15	0.282475249	0.483	0.233	1.02E-10	Fibroblast FOSB CDKN1A	LARP6
NR4A1.2	4.24E-15	0.288190038	0.616	0.37	1.04E-10	Fibroblast FOSB CDKN1A	NR4A1
OSR2	6.94E-15	0.312449306	0.427	0.201	1.70E-10	Fibroblast FOSB CDKN1A	OSR2
IL11RA.2	1.04E-14	0.28341013	0.557	0.301	2.55E-10	Fibroblast FOSB CDKN1A	IL11RA
IER5.1	1.12E-14	0.29824793	0.539	0.296	2.75E-10	Fibroblast FOSB CDKN1A	IER5
JAG1.2	1.52E-14	-0.257608004	0.186	0.289	3.74E-10	Fibroblast FOSB CDKN1A	JAG1
SRPX.1	1.63E-14	0.323011397	0.501	0.256	4.00E-10	Fibroblast FOSB CDKN1A	SRPX
MYOC	1.81E-14	0.372477928	0.366	0.154	4.44E-10	Fibroblast FOSB CDKN1A	MYOC
PODN	2.01E-14	0.27039483	0.562	0.317	4.94E-10	Fibroblast FOSB CDKN1A	PODN
SYNE2.1	3.21E-14	-0.274829096	0.12	0.242	7.88E-10	Fibroblast FOSB CDKN1A	SYNE2
C20orf27.1	5.37E-14	-0.258615882	0.107	0.21	1.32E-09	Fibroblast FOSB CDKN1A	C20orf27
LPAR1.1	5.51E-14	0.284946514	0.41	0.186	1.35E-09	Fibroblast FOSB CDKN1A	LPAR1
ZFAS1.1	5.70E-14	0.303208405	0.748	0.502	1.40E-09	Fibroblast FOSB CDKN1A	ZFAS1
CXCL2.2	6.01E-14	0.307336632	0.254	0.093	1.48E-09	Fibroblast FOSB CDKN1A	CXCL2
KITLG	6.60E-14	0.254171448	0.425	0.213	1.62E-09	Fibroblast FOSB CDKN1A	KITLG
MFAP5.2	1.40E-13	-0.296178112	0.17	0.252	3.44E-09	Fibroblast FOSB CDKN1A	MFAP5
SAV1	1.53E-13	0.274808305	0.501	0.265	3.75E-09	Fibroblast FOSB CDKN1A	SAV1
MAFB.2	1.56E-13	0.319856504	0.567	0.338	3.82E-09	Fibroblast FOSB CDKN1A	MAFB
FAM133B	1.95E-13	0.313334546	0.608	0.373	4.78E-09	Fibroblast FOSB CDKN1A	FAM133B
ADRA2A.2	1.99E-13	-0.256067763	0.071	0.186	4.89E-09	Fibroblast FOSB CDKN1A	ADRA2A
PCOLCE2.2	3.85E-13	-0.28556509	0.031	0.137	9.44E-09	Fibroblast FOSB CDKN1A	PCOLCE2
KLF9	7.34E-13	0.300988443	0.623	0.386	1.80E-08	Fibroblast FOSB CDKN1A	KLF9
MYO1B.3	1.04E-12	-0.279581455	0.211	0.315	2.56E-08	Fibroblast FOSB CDKN1A	MYO1B
DDX3X	1.21E-12	0.253443528	0.756	0.537	2.98E-08	Fibroblast FOSB CDKN1A	DDX3X
TNFAIP2.1	1.32E-12	0.269407304	0.43	0.219	3.25E-08	Fibroblast FOSB CDKN1A	TNFAIP2
ID2.1	1.50E-12	0.288738197	0.616	0.379	3.67E-08	Fibroblast FOSB CDKN1A	ID2
TUBB4B	1.74E-12	0.288721627	0.766	0.541	4.26E-08	Fibroblast FOSB CDKN1A	TUBB4B
NUFIP2	7.74E-12	0.274254212	0.443	0.24	1.90E-07	Fibroblast FOSB CDKN1A	NUFIP2
CCL21.2	7.81E-12	-0.349682178	0.018	0.105	1.92E-07	Fibroblast FOSB CDKN1A	CCL21
AKAP12.1	1.07E-11	0.286045216	0.684	0.461	2.63E-07	Fibroblast FOSB CDKN1A	AKAP12
MYH9.1	1.52E-11	-0.260284147	0.214	0.319	3.74E-07	Fibroblast FOSB CDKN1A	MYH9
CLEC2B	2.20E-11	0.263215465	0.547	0.32	5.40E-07	Fibroblast FOSB CDKN1A	CLEC2B
CDKN1A.1	2.91E-11	0.286196667	0.545	0.315	7.14E-07	Fibroblast FOSB CDKN1A	CDKN1A
ARRDC3	6.51E-11	0.275938378	0.527	0.319	1.60E-06	Fibroblast FOSB CDKN1A	ARRDC3
GLT8D2	8.58E-11	0.256146212	0.565	0.336	2.11E-06	Fibroblast FOSB CDKN1A	GLT8D2
AMD1	8.69E-11	0.269878005	0.527	0.312	2.13E-06	Fibroblast FOSB CDKN1A	AMD1
ABCC9.1	1.39E-10	-0.306785405	0.176	0.289	3.40E-06	Fibroblast FOSB CDKN1A	ABCC9
EIF4A3	1.46E-10	0.293218405	0.504	0.297	3.58E-06	Fibroblast FOSB CDKN1A	EIF4A3
DNAJB4.1	1.76E-10	0.286612435	0.56	0.336	4.33E-06	Fibroblast FOSB CDKN1A	DNAJB4
CCL19.3	5.88E-10	-0.395579701	0.087	0.157	1.44E-05	Fibroblast FOSB CDKN1A	CCL19
C8orf4.2	6.24E-10	-0.280291782	0.109	0.194	1.53E-05	Fibroblast FOSB CDKN1A	C8orf4
PHLDA3	1.19E-09	0.273926322	0.545	0.314	2.93E-05	Fibroblast FOSB CDKN1A	PHLDA3
CDKN1C	1.38E-09	0.263545997	0.667	0.462	3.39E-05	Fibroblast FOSB CDKN1A	CDKN1C
C7.2	2.02E-09	0.299677304	0.247	0.102	4.96E-05	Fibroblast FOSB CDKN1A	C7
SMR3B.1	5.36E-05	-0.265407156	0.209	0.275	1	Fibroblast FOSB CDKN1A	SMR3B
LUM.3	1.29E-109	0.780775009	0.966	0.612	3.16E-105	Fibroblast SERPINE2 F2R	LUM
F2R.2	2.28E-106	0.979213614	0.689	0.149	5.60E-102	Fibroblast SERPINE2 F2R	F2R
SPON2.1	4.65E-96	0.927202492	0.761	0.26	1.14E-91	Fibroblast SERPINE2 F2R	SPON2
SERPINE2.4	7.19E-79	0.864417123	0.659	0.183	1.77E-74	Fibroblast SERPINE2 F2R	SERPINE2
DIO2.3	1.92E-76	0.866595554	0.856	0.374	4.70E-72	Fibroblast SERPINE2 F2R	DIO2
COL3A1.2	3.27E-70	0.648854941	0.943	0.654	8.02E-66	Fibroblast SERPINE2 F2R	COL3A1
LTBP2	5.57E-70	0.769333124	0.527	0.101	1.37E-65	Fibroblast SERPINE2 F2R	LTBP2
TIMP1.1	1.19E-66	0.504362713	0.955	0.782	2.93E-62	Fibroblast SERPINE2 F2R	TIMP1
CLEC14A	7.38E-64	0.737256529	0.511	0.11	1.81E-59	Fibroblast SERPINE2 F2R	CLEC14A
MGP.2	5.76E-63	0.42041296	1	0.924	1.41E-58	Fibroblast SERPINE2 F2R	MGP
COL1A2.2	8.07E-62	0.507767839	0.985	0.757	1.98E-57	Fibroblast SERPINE2 F2R	COL1A2
THBS4.1	8.60E-60	0.908148034	0.591	0.144	2.11E-55	Fibroblast SERPINE2 F2R	THBS4
COL6A1.2	5.52E-59	0.486723794	0.955	0.728	1.36E-54	Fibroblast SERPINE2 F2R	COL6A1
APOD.2	1.77E-58	0.618091931	0.996	0.642	4.35E-54	Fibroblast SERPINE2 F2R	APOD
LAMA2.1	3.04E-58	0.723481009	0.742	0.311	7.45E-54	Fibroblast SERPINE2 F2R	LAMA2
VCAN.2	2.41E-56	0.693568536	0.845	0.443	5.91E-52	Fibroblast SERPINE2 F2R	VCAN
PTN.1	9.75E-55	0.698316432	0.678	0.302	2.39E-50	Fibroblast SERPINE2 F2R	PTN
COL6A3.2	2.01E-54	0.637468743	0.86	0.514	4.92E-50	Fibroblast SERPINE2 F2R	COL6A3
CXCL14.3	5.13E-54	0.55300097	1	0.632	1.26E-49	Fibroblast SERPINE2 F2R	CXCL14
GSN.2	1.22E-50	0.35810497	1	0.945	3.00E-46	Fibroblast SERPINE2 F2R	GSN
TAC1	1.60E-50	0.580564793	0.242	0.007	3.94E-46	Fibroblast SERPINE2 F2R	TAC1
DCN.3	2.03E-50	0.481175333	1	0.778	4.99E-46	Fibroblast SERPINE2 F2R	DCN
SCN7A	1.14E-49	0.613886427	0.424	0.068	2.80E-45	Fibroblast SERPINE2 F2R	SCN7A
COL6A2.1	1.38E-48	0.405976131	0.973	0.808	3.39E-44	Fibroblast SERPINE2 F2R	COL6A2
LAMB1.1	1.02E-45	0.634077603	0.614	0.219	2.51E-41	Fibroblast SERPINE2 F2R	LAMB1
FAP	6.10E-45	0.569850897	0.489	0.158	1.50E-40	Fibroblast SERPINE2 F2R	FAP
AEBP1.1	1.40E-42	0.505964325	0.769	0.519	3.43E-38	Fibroblast SERPINE2 F2R	AEBP1
HAPLN1	2.33E-42	0.348654786	0.17	0.001	5.73E-38	Fibroblast SERPINE2 F2R	HAPLN1
ZFP36.2	9.02E-41	-0.632432854	0.545	0.81	2.21E-36	Fibroblast SERPINE2 F2R	ZFP36
F2RL2	1.16E-40	0.371834715	0.212	0.009	2.85E-36	Fibroblast SERPINE2 F2R	F2RL2
LRP1.3	1.76E-40	0.506458059	0.909	0.579	4.31E-36	Fibroblast SERPINE2 F2R	LRP1
HTRA3.1	2.22E-40	0.599756788	0.636	0.288	5.44E-36	Fibroblast SERPINE2 F2R	HTRA3
MXRA5.1	3.07E-40	0.616477899	0.633	0.259	7.54E-36	Fibroblast SERPINE2 F2R	MXRA5
PMP22.1	1.40E-39	0.419598659	0.905	0.689	3.43E-35	Fibroblast SERPINE2 F2R	PMP22
MXRA8.1	2.25E-39	0.517651251	0.814	0.482	5.53E-35	Fibroblast SERPINE2 F2R	MXRA8
SKIL	2.34E-38	0.578533327	0.576	0.213	5.73E-34	Fibroblast SERPINE2 F2R	SKIL
CFH.3	4.48E-38	0.464828861	0.973	0.723	1.10E-33	Fibroblast SERPINE2 F2R	CFH
FGFR1.1	7.45E-38	0.519957128	0.75	0.437	1.83E-33	Fibroblast SERPINE2 F2R	FGFR1
DPT.4	2.17E-37	0.44503243	0.958	0.626	5.33E-33	Fibroblast SERPINE2 F2R	DPT
COL15A1.1	2.33E-36	0.596664029	0.61	0.273	5.72E-32	Fibroblast SERPINE2 F2R	COL15A1
FAM3C	3.28E-36	0.525283754	0.629	0.307	8.06E-32	Fibroblast SERPINE2 F2R	FAM3C
PLXDC2	1.66E-35	0.533339304	0.489	0.174	4.08E-31	Fibroblast SERPINE2 F2R	PLXDC2
PAM.1	4.50E-35	0.521210863	0.64	0.312	1.11E-30	Fibroblast SERPINE2 F2R	PAM
MCAM.4	7.24E-35	-0.664132472	0	0.268	1.78E-30	Fibroblast SERPINE2 F2R	MCAM
LTBP4.1	8.83E-35	0.513318083	0.867	0.551	2.17E-30	Fibroblast SERPINE2 F2R	LTBP4
TNN	7.55E-34	0.377402219	0.167	0.006	1.85E-29	Fibroblast SERPINE2 F2R	TNN
JUN.2	1.79E-33	-0.402917027	0.803	0.934	4.40E-29	Fibroblast SERPINE2 F2R	JUN
COMP	2.61E-32	0.469763197	0.178	0.012	6.42E-28	Fibroblast SERPINE2 F2R	COMP
TINAGL1.4	2.70E-32	-0.624358952	0.015	0.288	6.63E-28	Fibroblast SERPINE2 F2R	TINAGL1
COL8A1	2.80E-32	0.40526204	0.261	0.037	6.87E-28	Fibroblast SERPINE2 F2R	COL8A1
FGL2.3	3.14E-32	0.49065628	0.879	0.564	7.70E-28	Fibroblast SERPINE2 F2R	FGL2
ACTA2.4	3.49E-32	-0.951448524	0.11	0.409	8.57E-28	Fibroblast SERPINE2 F2R	ACTA2
ATF3.3	4.75E-32	-0.713951307	0.288	0.651	1.17E-27	Fibroblast SERPINE2 F2R	ATF3
INHBA	7.88E-32	0.489331759	0.333	0.08	1.94E-27	Fibroblast SERPINE2 F2R	INHBA
MRC2.1	1.18E-31	0.499591869	0.534	0.21	2.89E-27	Fibroblast SERPINE2 F2R	MRC2
PI16.2	1.97E-31	0.54191721	0.542	0.263	4.83E-27	Fibroblast SERPINE2 F2R	PI16
GOLIM4	3.16E-31	0.451383603	0.735	0.459	7.76E-27	Fibroblast SERPINE2 F2R	GOLIM4
MMP3	4.35E-31	0.384244313	0.155	0.004	1.07E-26	Fibroblast SERPINE2 F2R	MMP3
EDIL3	1.01E-30	0.452870351	0.299	0.076	2.47E-26	Fibroblast SERPINE2 F2R	EDIL3
ENG	1.12E-30	0.441114933	0.375	0.13	2.74E-26	Fibroblast SERPINE2 F2R	ENG
SPRY1.1	1.12E-29	0.492174382	0.746	0.448	2.76E-25	Fibroblast SERPINE2 F2R	SPRY1
SLC29A1	1.57E-29	0.445662342	0.367	0.105	3.86E-25	Fibroblast SERPINE2 F2R	SLC29A1
CMKLR1	2.77E-29	0.359365682	0.231	0.03	6.79E-25	Fibroblast SERPINE2 F2R	CMKLR1
EGR1.2	8.56E-29	-0.584251094	0.432	0.737	2.10E-24	Fibroblast SERPINE2 F2R	EGR1
CDH11.2	1.51E-28	0.475424496	0.47	0.196	3.71E-24	Fibroblast SERPINE2 F2R	CDH11
ASPN.3	1.56E-28	0.549080494	0.496	0.172	3.82E-24	Fibroblast SERPINE2 F2R	ASPN
MYC.1	2.00E-28	-0.622728504	0.08	0.393	4.92E-24	Fibroblast SERPINE2 F2R	MYC
MMP2.2	5.64E-28	0.495831198	0.739	0.453	1.38E-23	Fibroblast SERPINE2 F2R	MMP2
NDUFA4L2.4	1.07E-27	-0.687309891	0.027	0.279	2.62E-23	Fibroblast SERPINE2 F2R	NDUFA4L2
PPP1R14A.4	1.40E-27	-0.55351341	0.004	0.238	3.45E-23	Fibroblast SERPINE2 F2R	PPP1R14A
COL1A1.2	2.74E-27	0.44532507	0.871	0.63	6.73E-23	Fibroblast SERPINE2 F2R	COL1A1
SERPINE1	3.47E-27	0.45270194	0.25	0.051	8.52E-23	Fibroblast SERPINE2 F2R	SERPINE1
FABP4.4	4.03E-27	-0.595476147	0.004	0.234	9.90E-23	Fibroblast SERPINE2 F2R	FABP4
TAGLN.4	5.94E-27	-0.747168769	0.242	0.431	1.46E-22	Fibroblast SERPINE2 F2R	TAGLN
NKD2	7.98E-27	0.33878093	0.208	0.029	1.96E-22	Fibroblast SERPINE2 F2R	NKD2
LY6E	4.15E-26	0.409841379	0.83	0.591	1.02E-21	Fibroblast SERPINE2 F2R	LY6E
SOCS3.3	5.59E-26	-0.53138124	0.485	0.758	1.37E-21	Fibroblast SERPINE2 F2R	SOCS3
COX4I2.4	7.67E-26	-0.508225139	0.011	0.24	1.88E-21	Fibroblast SERPINE2 F2R	COX4I2
SSPN	9.80E-26	0.396693997	0.792	0.547	2.41E-21	Fibroblast SERPINE2 F2R	SSPN
CSRP2.1	1.08E-25	-0.533265043	0.144	0.454	2.66E-21	Fibroblast SERPINE2 F2R	CSRP2
CTSK.3	3.67E-25	0.428689091	0.75	0.459	9.01E-21	Fibroblast SERPINE2 F2R	CTSK
CTGF.1	6.00E-25	0.526309763	0.705	0.384	1.47E-20	Fibroblast SERPINE2 F2R	CTGF
HSPG2.2	7.31E-25	0.442563605	0.621	0.353	1.79E-20	Fibroblast SERPINE2 F2R	HSPG2
ADIRF.1	9.27E-25	-0.35119589	0.773	0.897	2.28E-20	Fibroblast SERPINE2 F2R	ADIRF
ELN	1.04E-24	0.445701539	0.462	0.222	2.56E-20	Fibroblast SERPINE2 F2R	ELN
ANXA5	1.41E-24	0.301241578	0.852	0.722	3.46E-20	Fibroblast SERPINE2 F2R	ANXA5
FOS.2	1.89E-24	-0.407516925	0.723	0.903	4.64E-20	Fibroblast SERPINE2 F2R	FOS
PLA2G2A.2	2.22E-24	-0.809672503	0.106	0.391	5.46E-20	Fibroblast SERPINE2 F2R	PLA2G2A
PLXDC1.1	3.72E-24	0.454475412	0.466	0.203	9.13E-20	Fibroblast SERPINE2 F2R	PLXDC1
AKAP12.2	6.43E-24	0.435739494	0.723	0.47	1.58E-19	Fibroblast SERPINE2 F2R	AKAP12
PPIC.2	1.34E-23	0.428049045	0.508	0.238	3.30E-19	Fibroblast SERPINE2 F2R	PPIC
GJA4.4	1.76E-23	-0.403922206	0	0.185	4.33E-19	Fibroblast SERPINE2 F2R	GJA4
GABARAPL2	2.40E-23	0.332584303	0.723	0.535	5.89E-19	Fibroblast SERPINE2 F2R	GABARAPL2
DPYSL3.1	3.88E-23	0.423315866	0.542	0.299	9.53E-19	Fibroblast SERPINE2 F2R	DPYSL3
CAPN6.1	4.50E-23	0.413661957	0.352	0.114	1.11E-18	Fibroblast SERPINE2 F2R	CAPN6
JUNB.2	4.59E-23	-0.358429451	0.746	0.866	1.13E-18	Fibroblast SERPINE2 F2R	JUNB
FBLN2.1	5.34E-23	0.463235097	0.689	0.413	1.31E-18	Fibroblast SERPINE2 F2R	FBLN2
EMP1.1	5.82E-23	0.461249227	0.735	0.443	1.43E-18	Fibroblast SERPINE2 F2R	EMP1
RRAD.2	5.86E-23	-0.424586477	0.008	0.215	1.44E-18	Fibroblast SERPINE2 F2R	RRAD
FN1.2	1.11E-22	0.476615699	0.746	0.441	2.73E-18	Fibroblast SERPINE2 F2R	FN1
SFRP2.3	1.20E-22	0.425770021	0.822	0.516	2.94E-18	Fibroblast SERPINE2 F2R	SFRP2
OMD.1	1.34E-22	0.434098684	0.367	0.124	3.30E-18	Fibroblast SERPINE2 F2R	OMD
HTRA1.1	2.09E-22	0.391893048	0.773	0.543	5.12E-18	Fibroblast SERPINE2 F2R	HTRA1
BCAM.4	3.83E-22	-0.495442046	0.023	0.231	9.41E-18	Fibroblast SERPINE2 F2R	BCAM
PMEPA1.3	6.38E-22	0.424249501	0.515	0.319	1.57E-17	Fibroblast SERPINE2 F2R	PMEPA1
RNASET2	2.77E-21	0.360873271	0.417	0.219	6.81E-17	Fibroblast SERPINE2 F2R	RNASET2
MT2A	2.96E-21	-0.506449283	0.402	0.678	7.27E-17	Fibroblast SERPINE2 F2R	MT2A
SORBS2.4	3.06E-21	-0.409041744	0	0.17	7.51E-17	Fibroblast SERPINE2 F2R	SORBS2
MYL9.4	5.42E-21	-0.540598198	0.485	0.664	1.33E-16	Fibroblast SERPINE2 F2R	MYL9
PODN.1	6.48E-21	0.428504294	0.602	0.327	1.59E-16	Fibroblast SERPINE2 F2R	PODN
ANGPTL1.1	6.78E-21	0.381433026	0.773	0.581	1.66E-16	Fibroblast SERPINE2 F2R	ANGPTL1
CRABP2.1	7.21E-21	0.407302688	0.477	0.243	1.77E-16	Fibroblast SERPINE2 F2R	CRABP2
TPM1.4	9.81E-21	-0.551981774	0.284	0.495	2.41E-16	Fibroblast SERPINE2 F2R	TPM1
IER2.2	1.11E-20	-0.458706375	0.542	0.776	2.72E-16	Fibroblast SERPINE2 F2R	IER2
BGN.3	1.23E-20	0.389663981	0.67	0.455	3.01E-16	Fibroblast SERPINE2 F2R	BGN
ANXA1.1	1.32E-20	0.279032562	0.936	0.805	3.24E-16	Fibroblast SERPINE2 F2R	ANXA1
MEF2C.4	1.59E-20	-0.46723712	0.053	0.282	3.90E-16	Fibroblast SERPINE2 F2R	MEF2C
Sep-11	1.59E-20	0.39375786	0.504	0.259	3.91E-16	Fibroblast SERPINE2 F2R	Sep-11
ISLR.1	1.85E-20	0.430691075	0.625	0.358	4.55E-16	Fibroblast SERPINE2 F2R	ISLR
ABI3BP.3	1.96E-20	0.43077179	0.777	0.517	4.81E-16	Fibroblast SERPINE2 F2R	ABI3BP
PLAGL1.3	2.47E-20	0.439608455	0.667	0.396	6.06E-16	Fibroblast SERPINE2 F2R	PLAGL1
PLN.4	2.49E-20	-0.389152986	0	0.163	6.12E-16	Fibroblast SERPINE2 F2R	PLN
MFAP5.3	3.00E-20	0.386422244	0.477	0.207	7.35E-16	Fibroblast SERPINE2 F2R	MFAP5
RERGL.4	3.35E-20	-0.470427904	0	0.162	8.22E-16	Fibroblast SERPINE2 F2R	RERGL
MYH11.4	4.03E-20	-0.597834021	0.011	0.194	9.89E-16	Fibroblast SERPINE2 F2R	MYH11
ITM2A.3	4.45E-20	0.404179677	0.739	0.46	1.09E-15	Fibroblast SERPINE2 F2R	ITM2A
RPL39	4.85E-20	-0.267656133	0.799	0.909	1.19E-15	Fibroblast SERPINE2 F2R	RPL39
CNTN1	5.21E-20	0.30721787	0.242	0.061	1.28E-15	Fibroblast SERPINE2 F2R	CNTN1
ABCA8.3	5.71E-20	0.395608083	0.837	0.608	1.40E-15	Fibroblast SERPINE2 F2R	ABCA8
LTBP3	6.71E-20	0.364651475	0.553	0.341	1.65E-15	Fibroblast SERPINE2 F2R	LTBP3
ARPC1B.1	8.28E-20	0.35862646	0.595	0.377	2.03E-15	Fibroblast SERPINE2 F2R	ARPC1B
MYOC.1	8.69E-20	0.48828393	0.386	0.164	2.13E-15	Fibroblast SERPINE2 F2R	MYOC
LMOD1.4	8.69E-20	-0.489056534	0.042	0.253	2.13E-15	Fibroblast SERPINE2 F2R	LMOD1
CHRDL1.1	1.01E-19	0.421520025	0.682	0.398	2.48E-15	Fibroblast SERPINE2 F2R	CHRDL1
LAMC1.1	1.04E-19	0.41906201	0.523	0.276	2.56E-15	Fibroblast SERPINE2 F2R	LAMC1
GUCY1A3.3	1.43E-19	-0.505091465	0.121	0.354	3.50E-15	Fibroblast SERPINE2 F2R	GUCY1A3
ADRA2A.3	3.29E-19	-0.34438111	0.008	0.187	8.08E-15	Fibroblast SERPINE2 F2R	ADRA2A
PPFIBP1	3.46E-19	0.37167661	0.5	0.277	8.50E-15	Fibroblast SERPINE2 F2R	PPFIBP1
FAM180B	4.66E-19	0.277777119	0.186	0.035	1.14E-14	Fibroblast SERPINE2 F2R	FAM180B
CASQ2.4	5.23E-19	-0.340821715	0	0.152	1.29E-14	Fibroblast SERPINE2 F2R	CASQ2
SPTBN1.2	5.71E-19	0.352496446	0.799	0.594	1.40E-14	Fibroblast SERPINE2 F2R	SPTBN1
C1S.3	9.89E-19	0.273672648	0.955	0.737	2.43E-14	Fibroblast SERPINE2 F2R	C1S
STEAP4.4	1.06E-18	-0.541902104	0.03	0.206	2.61E-14	Fibroblast SERPINE2 F2R	STEAP4
RGS5.4	1.59E-18	-0.615733923	0.095	0.26	3.89E-14	Fibroblast SERPINE2 F2R	RGS5
ARL6IP5.1	1.59E-18	0.306875408	0.886	0.675	3.91E-14	Fibroblast SERPINE2 F2R	ARL6IP5
ADAMTSL3	1.81E-18	0.339120193	0.273	0.087	4.43E-14	Fibroblast SERPINE2 F2R	ADAMTSL3
C11orf96.3	1.82E-18	-0.548437235	0.314	0.493	4.48E-14	Fibroblast SERPINE2 F2R	C11orf96
FOSB.2	1.85E-18	-0.404932915	0.614	0.814	4.55E-14	Fibroblast SERPINE2 F2R	FOSB
ALDH1A1	2.81E-18	0.394249683	0.458	0.233	6.91E-14	Fibroblast SERPINE2 F2R	ALDH1A1
TNXB.1	7.03E-18	0.436330684	0.697	0.421	1.73E-13	Fibroblast SERPINE2 F2R	TNXB
C1QTNF4.1	9.27E-18	0.30536461	0.22	0.049	2.28E-13	Fibroblast SERPINE2 F2R	C1QTNF4
PNRC1.1	1.14E-17	-0.337324003	0.602	0.806	2.79E-13	Fibroblast SERPINE2 F2R	PNRC1
CD9.1	1.18E-17	0.282655165	0.845	0.706	2.89E-13	Fibroblast SERPINE2 F2R	CD9
LSP1.1	1.19E-17	0.360499479	0.625	0.404	2.92E-13	Fibroblast SERPINE2 F2R	LSP1
AHNAK.1	1.51E-17	0.293932692	0.92	0.756	3.70E-13	Fibroblast SERPINE2 F2R	AHNAK
CCDC80.4	1.68E-17	0.302485367	0.886	0.648	4.12E-13	Fibroblast SERPINE2 F2R	CCDC80
PDGFRA.3	1.74E-17	0.405339907	0.606	0.348	4.28E-13	Fibroblast SERPINE2 F2R	PDGFRA
MYLK.4	2.12E-17	-0.428145536	0.049	0.239	5.21E-13	Fibroblast SERPINE2 F2R	MYLK
AVPR1A.4	2.16E-17	-0.315739563	0	0.137	5.30E-13	Fibroblast SERPINE2 F2R	AVPR1A
IFITM2	3.70E-17	-0.373090677	0.443	0.656	9.07E-13	Fibroblast SERPINE2 F2R	IFITM2
MMP16	3.81E-17	0.312154932	0.258	0.073	9.34E-13	Fibroblast SERPINE2 F2R	MMP16
HSPA1A.2	7.77E-17	-0.376330561	0.72	0.877	1.91E-12	Fibroblast SERPINE2 F2R	HSPA1A
RCN3	8.62E-17	0.343767121	0.413	0.216	2.12E-12	Fibroblast SERPINE2 F2R	RCN3
MT1M.1	9.94E-17	-0.385739418	0.08	0.303	2.44E-12	Fibroblast SERPINE2 F2R	MT1M
TMEM204	1.22E-16	0.33752648	0.352	0.142	3.00E-12	Fibroblast SERPINE2 F2R	TMEM204
IGFBP6.3	1.25E-16	0.383275429	0.814	0.61	3.08E-12	Fibroblast SERPINE2 F2R	IGFBP6
PPP1R15A.2	1.48E-16	-0.394483538	0.515	0.738	3.64E-12	Fibroblast SERPINE2 F2R	PPP1R15A
LOXL1.2	1.55E-16	0.358228782	0.379	0.172	3.81E-12	Fibroblast SERPINE2 F2R	LOXL1
LGI4.4	1.76E-16	-0.340453694	0.015	0.183	4.33E-12	Fibroblast SERPINE2 F2R	LGI4
SULF1	2.10E-16	0.326374309	0.288	0.11	5.16E-12	Fibroblast SERPINE2 F2R	SULF1
COL5A2.1	2.69E-16	0.360029786	0.466	0.241	6.59E-12	Fibroblast SERPINE2 F2R	COL5A2
HSPA1B.2	2.93E-16	-0.399775976	0.58	0.765	7.20E-12	Fibroblast SERPINE2 F2R	HSPA1B
EPHA3	3.24E-16	0.363097991	0.371	0.16	7.96E-12	Fibroblast SERPINE2 F2R	EPHA3
ESAM.4	3.80E-16	-0.28003721	0.004	0.148	9.33E-12	Fibroblast SERPINE2 F2R	ESAM
C1QTNF7	4.40E-16	0.349915204	0.333	0.131	1.08E-11	Fibroblast SERPINE2 F2R	C1QTNF7
SNCG.2	5.12E-16	-0.408584298	0.148	0.357	1.26E-11	Fibroblast SERPINE2 F2R	SNCG
C1QTNF1.3	6.19E-16	-0.350181521	0.038	0.223	1.52E-11	Fibroblast SERPINE2 F2R	C1QTNF1
C2orf40.4	7.45E-16	-0.353501141	0.008	0.159	1.83E-11	Fibroblast SERPINE2 F2R	C2orf40
ABCC9.2	7.65E-16	-0.432649025	0.083	0.293	1.88E-11	Fibroblast SERPINE2 F2R	ABCC9
ID4.1	8.77E-16	-0.450528463	0.193	0.428	2.15E-11	Fibroblast SERPINE2 F2R	ID4
ANKH	1.24E-15	0.29165764	0.254	0.093	3.04E-11	Fibroblast SERPINE2 F2R	ANKH
RRBP1.1	1.28E-15	0.32783488	0.659	0.466	3.15E-11	Fibroblast SERPINE2 F2R	RRBP1
FILIP1.3	1.43E-15	-0.355711302	0.027	0.197	3.52E-11	Fibroblast SERPINE2 F2R	FILIP1
SNX9.1	1.44E-15	0.336213052	0.538	0.336	3.54E-11	Fibroblast SERPINE2 F2R	SNX9
RECK.1	1.90E-15	0.352296545	0.356	0.16	4.65E-11	Fibroblast SERPINE2 F2R	RECK
NR2F2.2	2.78E-15	-0.366092465	0.492	0.642	6.82E-11	Fibroblast SERPINE2 F2R	NR2F2
CDH6.3	3.37E-15	-0.258024786	0.004	0.14	8.26E-11	Fibroblast SERPINE2 F2R	CDH6
INMT	3.59E-15	0.28478755	0.254	0.085	8.81E-11	Fibroblast SERPINE2 F2R	INMT
COL16A1	3.69E-15	0.308990779	0.273	0.093	9.05E-11	Fibroblast SERPINE2 F2R	COL16A1
WISP2.1	4.78E-15	0.416044422	0.496	0.289	1.17E-10	Fibroblast SERPINE2 F2R	WISP2
UACA	5.68E-15	0.375085569	0.485	0.254	1.39E-10	Fibroblast SERPINE2 F2R	UACA
RASL11A.1	6.25E-15	-0.325456734	0.034	0.209	1.54E-10	Fibroblast SERPINE2 F2R	RASL11A
MIS18BP1	7.12E-15	0.334180433	0.311	0.118	1.75E-10	Fibroblast SERPINE2 F2R	MIS18BP1
CD36.4	7.61E-15	-0.383775538	0.004	0.129	1.87E-10	Fibroblast SERPINE2 F2R	CD36
MATN2	7.62E-15	0.300355316	0.269	0.094	1.87E-10	Fibroblast SERPINE2 F2R	MATN2
MT1E	8.07E-15	-0.378738428	0.14	0.35	1.98E-10	Fibroblast SERPINE2 F2R	MT1E
BTG1.1	8.94E-15	-0.335090572	0.614	0.782	2.19E-10	Fibroblast SERPINE2 F2R	BTG1
DKK3.1	9.55E-15	0.366072641	0.39	0.177	2.34E-10	Fibroblast SERPINE2 F2R	DKK3
PDIA3	1.15E-14	0.283071866	0.784	0.621	2.83E-10	Fibroblast SERPINE2 F2R	PDIA3
RHOB.1	1.37E-14	-0.401651899	0.398	0.59	3.37E-10	Fibroblast SERPINE2 F2R	RHOB
SFRP4.1	1.77E-14	0.401549966	0.417	0.197	4.35E-10	Fibroblast SERPINE2 F2R	SFRP4
RCAN2.3	2.56E-14	-0.367622179	0.129	0.336	6.30E-10	Fibroblast SERPINE2 F2R	RCAN2
TPM2.4	2.93E-14	-0.432564389	0.492	0.616	7.19E-10	Fibroblast SERPINE2 F2R	TPM2
EMP2	2.96E-14	0.293251183	0.701	0.516	7.27E-10	Fibroblast SERPINE2 F2R	EMP2
SLIT2	3.42E-14	0.333334078	0.345	0.151	8.40E-10	Fibroblast SERPINE2 F2R	SLIT2
PLBD1	4.08E-14	0.30987687	0.42	0.235	1.00E-09	Fibroblast SERPINE2 F2R	PLBD1
RGMA	4.25E-14	0.318129523	0.322	0.138	1.04E-09	Fibroblast SERPINE2 F2R	RGMA
MAN1A1.1	6.65E-14	0.35397556	0.667	0.427	1.63E-09	Fibroblast SERPINE2 F2R	MAN1A1
TNNT3.1	6.84E-14	0.304040654	0.25	0.089	1.68E-09	Fibroblast SERPINE2 F2R	TNNT3
CRLF1	9.21E-14	0.296261496	0.235	0.071	2.26E-09	Fibroblast SERPINE2 F2R	CRLF1
EEF1B2	1.03E-13	-0.260950399	0.64	0.77	2.53E-09	Fibroblast SERPINE2 F2R	EEF1B2
RGCC	1.33E-13	0.319018089	0.235	0.095	3.28E-09	Fibroblast SERPINE2 F2R	RGCC
FSTL1.1	1.53E-13	0.328962399	0.682	0.438	3.76E-09	Fibroblast SERPINE2 F2R	FSTL1
GADD45B.2	1.70E-13	-0.366835342	0.451	0.69	4.16E-09	Fibroblast SERPINE2 F2R	GADD45B
ENTPD1	1.75E-13	0.270573324	0.197	0.061	4.29E-09	Fibroblast SERPINE2 F2R	ENTPD1
BHLHE41	1.77E-13	0.293042751	0.303	0.125	4.35E-09	Fibroblast SERPINE2 F2R	BHLHE41
CRISPLD2.2	1.89E-13	0.366311999	0.511	0.285	4.63E-09	Fibroblast SERPINE2 F2R	CRISPLD2
MME.1	2.59E-13	0.347868909	0.367	0.183	6.35E-09	Fibroblast SERPINE2 F2R	MME
TSHZ2.1	2.87E-13	0.319911056	0.511	0.316	7.05E-09	Fibroblast SERPINE2 F2R	TSHZ2
MTHFD2.4	2.96E-13	-0.303767359	0.03	0.182	7.26E-09	Fibroblast SERPINE2 F2R	MTHFD2
KLHL23.4	3.09E-13	-0.301077696	0.034	0.179	7.59E-09	Fibroblast SERPINE2 F2R	KLHL23
NOTCH2	3.31E-13	0.303460736	0.322	0.149	8.13E-09	Fibroblast SERPINE2 F2R	NOTCH2
ITGA7.4	3.60E-13	-0.257993564	0.008	0.135	8.84E-09	Fibroblast SERPINE2 F2R	ITGA7
BOC	4.25E-13	0.298584314	0.345	0.17	1.04E-08	Fibroblast SERPINE2 F2R	BOC
CPXM2.1	4.82E-13	0.310601187	0.348	0.158	1.18E-08	Fibroblast SERPINE2 F2R	CPXM2
EPAS1.4	5.31E-13	-0.354637413	0.072	0.243	1.30E-08	Fibroblast SERPINE2 F2R	EPAS1
CCDC3.3	5.85E-13	-0.292376814	0.015	0.156	1.44E-08	Fibroblast SERPINE2 F2R	CCDC3
SEPT4.1	6.62E-13	-0.316219009	0.068	0.246	1.63E-08	Fibroblast SERPINE2 F2R	Sep-04
FBLN5.2	6.67E-13	0.331502938	0.576	0.363	1.64E-08	Fibroblast SERPINE2 F2R	FBLN5
TMEM119	7.61E-13	0.265960777	0.239	0.081	1.87E-08	Fibroblast SERPINE2 F2R	TMEM119
ABCA9.2	1.10E-12	0.341127244	0.375	0.183	2.70E-08	Fibroblast SERPINE2 F2R	ABCA9
GAS7.1	1.14E-12	0.305345364	0.364	0.165	2.79E-08	Fibroblast SERPINE2 F2R	GAS7
BTG2.3	1.47E-12	-0.404075515	0.417	0.62	3.62E-08	Fibroblast SERPINE2 F2R	BTG2
CHD9	1.52E-12	0.258800452	0.602	0.466	3.73E-08	Fibroblast SERPINE2 F2R	CHD9
FABP5.4	1.60E-12	-0.372897689	0.038	0.185	3.93E-08	Fibroblast SERPINE2 F2R	FABP5
ITGB5	1.91E-12	0.289274916	0.36	0.168	4.70E-08	Fibroblast SERPINE2 F2R	ITGB5
CCL19.4	2.05E-12	-0.531365525	0.03	0.16	5.04E-08	Fibroblast SERPINE2 F2R	CCL19
CARMN.3	2.40E-12	-0.298278672	0.023	0.158	5.89E-08	Fibroblast SERPINE2 F2R	CARMN
PTP4A3.4	3.17E-12	-0.26864066	0.019	0.149	7.78E-08	Fibroblast SERPINE2 F2R	PTP4A3
FIBIN.1	3.34E-12	0.326390008	0.417	0.231	8.19E-08	Fibroblast SERPINE2 F2R	FIBIN
WWTR1	7.00E-12	0.288099644	0.39	0.247	1.72E-07	Fibroblast SERPINE2 F2R	WWTR1
TIMP2.1	7.76E-12	0.288710836	0.78	0.593	1.90E-07	Fibroblast SERPINE2 F2R	TIMP2
CAPG	8.15E-12	0.258343218	0.295	0.148	2.00E-07	Fibroblast SERPINE2 F2R	CAPG
FILIP1L.1	8.21E-12	-0.35960417	0.439	0.631	2.02E-07	Fibroblast SERPINE2 F2R	FILIP1L
COBLL1.3	9.51E-12	-0.280270504	0.034	0.18	2.34E-07	Fibroblast SERPINE2 F2R	COBLL1
TGFB1	1.16E-11	0.268195893	0.288	0.129	2.85E-07	Fibroblast SERPINE2 F2R	TGFB1
OLFML2A	1.17E-11	0.288673898	0.299	0.138	2.87E-07	Fibroblast SERPINE2 F2R	OLFML2A
IFI27.1	1.25E-11	0.33594649	0.761	0.564	3.06E-07	Fibroblast SERPINE2 F2R	IFI27
ABCA6.2	1.27E-11	0.33955485	0.587	0.369	3.12E-07	Fibroblast SERPINE2 F2R	ABCA6
CLEC11A.1	1.57E-11	0.297883578	0.417	0.224	3.86E-07	Fibroblast SERPINE2 F2R	CLEC11A
ANXA4.1	1.61E-11	0.277975364	0.557	0.389	3.94E-07	Fibroblast SERPINE2 F2R	ANXA4
FMO2.2	2.13E-11	0.348316354	0.413	0.239	5.22E-07	Fibroblast SERPINE2 F2R	FMO2
COL12A1.2	2.48E-11	0.317719276	0.341	0.156	6.08E-07	Fibroblast SERPINE2 F2R	COL12A1
RBPMS	2.60E-11	-0.292028247	0.095	0.276	6.38E-07	Fibroblast SERPINE2 F2R	RBPMS
MT1X.1	2.66E-11	-0.308948151	0.102	0.287	6.54E-07	Fibroblast SERPINE2 F2R	MT1X
LHFP.1	2.71E-11	-0.2681104	0.61	0.76	6.65E-07	Fibroblast SERPINE2 F2R	LHFP
BHLHE40.1	2.73E-11	0.312125531	0.413	0.234	6.70E-07	Fibroblast SERPINE2 F2R	BHLHE40
COLEC12.4	3.82E-11	0.304674826	0.606	0.391	9.39E-07	Fibroblast SERPINE2 F2R	COLEC12
C10orf10	3.93E-11	-0.338880956	0.061	0.224	9.66E-07	Fibroblast SERPINE2 F2R	C10orf10
CLEC2B.1	5.11E-11	0.291879148	0.53	0.336	1.25E-06	Fibroblast SERPINE2 F2R	CLEC2B
HMCN1	5.22E-11	0.290360665	0.28	0.122	1.28E-06	Fibroblast SERPINE2 F2R	HMCN1
RORA	6.30E-11	0.263505034	0.318	0.17	1.55E-06	Fibroblast SERPINE2 F2R	RORA
IGFBP2.3	7.82E-11	0.376988087	0.36	0.181	1.92E-06	Fibroblast SERPINE2 F2R	IGFBP2
TBX2.4	7.99E-11	-0.287966155	0.042	0.185	1.96E-06	Fibroblast SERPINE2 F2R	TBX2
ADD3.2	8.46E-11	0.296352063	0.583	0.386	2.08E-06	Fibroblast SERPINE2 F2R	ADD3
AC013461.1.4	8.98E-11	-0.291423735	0.261	0.403	2.21E-06	Fibroblast SERPINE2 F2R	AC013461.1
NEGR1	9.12E-11	0.298763852	0.364	0.187	2.24E-06	Fibroblast SERPINE2 F2R	NEGR1
NOTCH3.4	1.17E-10	-0.338223915	0.167	0.329	2.87E-06	Fibroblast SERPINE2 F2R	NOTCH3
KIAA1217	1.26E-10	0.260151723	0.261	0.118	3.09E-06	Fibroblast SERPINE2 F2R	KIAA1217
APOE.3	1.33E-10	-0.452167868	0.265	0.475	3.27E-06	Fibroblast SERPINE2 F2R	APOE
SVEP1.1	1.45E-10	0.275687488	0.28	0.125	3.55E-06	Fibroblast SERPINE2 F2R	SVEP1
CDKN1A.2	1.48E-10	-0.358157292	0.182	0.375	3.64E-06	Fibroblast SERPINE2 F2R	CDKN1A
CLU.3	1.49E-10	-0.381066242	0.345	0.539	3.66E-06	Fibroblast SERPINE2 F2R	CLU
S100A13.4	1.55E-10	0.270909375	0.727	0.536	3.79E-06	Fibroblast SERPINE2 F2R	S100A13
CMYA5	1.55E-10	0.2503671	0.216	0.082	3.81E-06	Fibroblast SERPINE2 F2R	CMYA5
UQCRB	1.70E-10	-0.275228715	0.481	0.639	4.17E-06	Fibroblast SERPINE2 F2R	UQCRB
ABCA10.2	1.71E-10	0.345083669	0.519	0.315	4.21E-06	Fibroblast SERPINE2 F2R	ABCA10
HNRNPA1	2.01E-10	-0.266033418	0.523	0.684	4.94E-06	Fibroblast SERPINE2 F2R	HNRNPA1
CCDC186	2.32E-10	0.288866395	0.42	0.236	5.69E-06	Fibroblast SERPINE2 F2R	CCDC186
NOV	2.73E-10	0.292098304	0.186	0.078	6.70E-06	Fibroblast SERPINE2 F2R	NOV
IL16	2.84E-10	0.253453932	0.239	0.1	6.98E-06	Fibroblast SERPINE2 F2R	IL16
ADAMTS1.2	2.98E-10	-0.367126465	0.182	0.37	7.31E-06	Fibroblast SERPINE2 F2R	ADAMTS1
A2M.3	3.08E-10	0.296187453	0.648	0.434	7.57E-06	Fibroblast SERPINE2 F2R	A2M
PREX2	3.17E-10	0.27436261	0.265	0.11	7.79E-06	Fibroblast SERPINE2 F2R	PREX2
ARID5A.1	3.31E-10	-0.266206362	0.053	0.2	8.13E-06	Fibroblast SERPINE2 F2R	ARID5A
SYNPO2.2	3.35E-10	-0.285020286	0.148	0.299	8.22E-06	Fibroblast SERPINE2 F2R	SYNPO2
PPP1R12A.4	3.69E-10	-0.290707172	0.337	0.458	9.06E-06	Fibroblast SERPINE2 F2R	PPP1R12A
LEPR.1	4.02E-10	0.344985335	0.473	0.275	9.86E-06	Fibroblast SERPINE2 F2R	LEPR
APOL1	5.50E-10	0.266038104	0.322	0.152	1.35E-05	Fibroblast SERPINE2 F2R	APOL1
LGALS3BP.1	5.60E-10	0.261762131	0.686	0.533	1.38E-05	Fibroblast SERPINE2 F2R	LGALS3BP
NET1.3	7.58E-10	-0.316280874	0.095	0.238	1.86E-05	Fibroblast SERPINE2 F2R	NET1
CTSB	7.98E-10	0.284071948	0.455	0.292	1.96E-05	Fibroblast SERPINE2 F2R	CTSB
PROS1.1	1.02E-09	0.285620934	0.432	0.248	2.51E-05	Fibroblast SERPINE2 F2R	PROS1
APOC1.2	1.08E-09	-0.295448994	0.045	0.187	2.66E-05	Fibroblast SERPINE2 F2R	APOC1
PLEKHA5	1.24E-09	0.277820596	0.428	0.258	3.04E-05	Fibroblast SERPINE2 F2R	PLEKHA5
GPX3.1	1.43E-09	-0.303420607	0.14	0.316	3.52E-05	Fibroblast SERPINE2 F2R	GPX3
PLEKHH2	1.45E-09	0.252716296	0.307	0.143	3.56E-05	Fibroblast SERPINE2 F2R	PLEKHH2
CRYAB.1	1.46E-09	-0.323339949	0.231	0.399	3.59E-05	Fibroblast SERPINE2 F2R	CRYAB
ISYNA1.4	1.55E-09	-0.29214611	0.076	0.215	3.80E-05	Fibroblast SERPINE2 F2R	ISYNA1
GDF10.2	1.60E-09	0.288057253	0.439	0.299	3.92E-05	Fibroblast SERPINE2 F2R	GDF10
ZNF706	1.70E-09	0.253809056	0.617	0.445	4.16E-05	Fibroblast SERPINE2 F2R	ZNF706
HES4.3	1.74E-09	-0.303340219	0.254	0.385	4.27E-05	Fibroblast SERPINE2 F2R	HES4
TMX4	1.75E-09	0.262354168	0.462	0.306	4.29E-05	Fibroblast SERPINE2 F2R	TMX4
SPTAN1.1	2.09E-09	0.280284015	0.481	0.3	5.13E-05	Fibroblast SERPINE2 F2R	SPTAN1
GPNMB.1	2.14E-09	0.255081602	0.689	0.493	5.26E-05	Fibroblast SERPINE2 F2R	GPNMB
ARHGAP29.3	2.32E-09	-0.289126794	0.129	0.276	5.70E-05	Fibroblast SERPINE2 F2R	ARHGAP29
FRZB.3	2.85E-09	-0.311695842	0.148	0.286	6.99E-05	Fibroblast SERPINE2 F2R	FRZB
PTGDS.3	3.03E-09	0.350749651	0.379	0.205	7.44E-05	Fibroblast SERPINE2 F2R	PTGDS
CCL2.3	3.79E-09	-0.46716331	0.261	0.412	9.31E-05	Fibroblast SERPINE2 F2R	CCL2
NTRK2.2	4.63E-09	-0.263767812	0.409	0.558	0.000113725	Fibroblast SERPINE2 F2R	NTRK2
ITGBL1.2	5.81E-09	0.272567985	0.383	0.239	0.000142632	Fibroblast SERPINE2 F2R	ITGBL1
UBA2.4	6.23E-09	-0.285773121	0.197	0.349	0.000153028	Fibroblast SERPINE2 F2R	UBA2
SMOC2.1	6.25E-09	0.274592659	0.356	0.225	0.000153534	Fibroblast SERPINE2 F2R	SMOC2
F3.1	6.26E-09	0.267751874	0.273	0.139	0.000153659	Fibroblast SERPINE2 F2R	F3
DNAJB1.2	7.58E-09	-0.332545814	0.508	0.668	0.000186	Fibroblast SERPINE2 F2R	DNAJB1
PPP1R12B.3	8.20E-09	-0.271370196	0.076	0.208	0.000201309	Fibroblast SERPINE2 F2R	PPP1R12B
STOM	8.25E-09	-0.26629762	0.311	0.496	0.000202625	Fibroblast SERPINE2 F2R	STOM
NFIX.1	8.57E-09	0.265510068	0.564	0.403	0.000210408	Fibroblast SERPINE2 F2R	NFIX
LBH.4	1.01E-08	-0.291903418	0.216	0.317	0.000248049	Fibroblast SERPINE2 F2R	LBH
SMARCA2	1.08E-08	0.254227338	0.379	0.228	0.000264601	Fibroblast SERPINE2 F2R	SMARCA2
KCNJ8.1	1.08E-08	-0.26319912	0.057	0.187	0.000266043	Fibroblast SERPINE2 F2R	KCNJ8
CAV2.4	1.15E-08	-0.25217718	0.201	0.328	0.000281934	Fibroblast SERPINE2 F2R	CAV2
SYNE2.2	1.24E-08	-0.264295541	0.095	0.238	0.000304996	Fibroblast SERPINE2 F2R	SYNE2
ANKRD29.2	1.26E-08	-0.251479368	0.057	0.186	0.000309882	Fibroblast SERPINE2 F2R	ANKRD29
KCNE4	1.51E-08	-0.273259443	0.098	0.248	0.000370144	Fibroblast SERPINE2 F2R	KCNE4
DST.1	1.55E-08	0.260366904	0.644	0.487	0.00038099	Fibroblast SERPINE2 F2R	DST
TMEM100.1	1.68E-08	-0.278356963	0.121	0.251	0.000412345	Fibroblast SERPINE2 F2R	TMEM100
NTRK3.2	2.41E-08	0.255610401	0.295	0.163	0.000590954	Fibroblast SERPINE2 F2R	NTRK3
SVIL	2.61E-08	0.267157416	0.477	0.319	0.000640618	Fibroblast SERPINE2 F2R	SVIL
THY1.2	3.16E-08	0.268584837	0.489	0.31	0.000775993	Fibroblast SERPINE2 F2R	THY1
COL4A1.1	3.23E-08	0.279302525	0.462	0.298	0.00079251	Fibroblast SERPINE2 F2R	COL4A1
BDH2	3.92E-08	0.263902633	0.523	0.358	0.000962533	Fibroblast SERPINE2 F2R	BDH2
ZEB2	4.39E-08	-0.270858781	0.314	0.494	0.001078065	Fibroblast SERPINE2 F2R	ZEB2
ECM1.1	6.24E-08	0.25082159	0.383	0.24	0.001531043	Fibroblast SERPINE2 F2R	ECM1
ARRDC3.1	8.09E-08	0.252841843	0.489	0.337	0.001985873	Fibroblast SERPINE2 F2R	ARRDC3
LPP	8.50E-08	-0.254154271	0.292	0.451	0.002086983	Fibroblast SERPINE2 F2R	LPP
PHLDA2.2	1.25E-07	-0.264843551	0.072	0.192	0.00307852	Fibroblast SERPINE2 F2R	PHLDA2
EPS8.4	1.32E-07	-0.283411213	0.284	0.428	0.003251239	Fibroblast SERPINE2 F2R	EPS8
SOD2.2	1.52E-07	-0.272274493	0.447	0.539	0.003740525	Fibroblast SERPINE2 F2R	SOD2
CYCS.2	1.53E-07	-0.273822096	0.28	0.425	0.003747977	Fibroblast SERPINE2 F2R	CYCS
ADH1B.3	2.62E-07	-0.30020862	0.125	0.272	0.00643827	Fibroblast SERPINE2 F2R	ADH1B
CHCHD10.3	3.85E-07	-0.267886402	0.197	0.34	0.009448038	Fibroblast SERPINE2 F2R	CHCHD10
IFI6	4.80E-07	0.25035527	0.591	0.422	0.011777711	Fibroblast SERPINE2 F2R	IFI6
PHLDA1	1.01E-06	-0.267486034	0.14	0.275	0.02473541	Fibroblast SERPINE2 F2R	PHLDA1
IRF1.3	1.58E-06	-0.278845131	0.386	0.548	0.038816881	Fibroblast SERPINE2 F2R	IRF1
SFRP1.2	1.74E-06	0.284955652	0.466	0.336	0.042615906	Fibroblast SERPINE2 F2R	SFRP1
PDLIM3.2	7.41E-06	-0.257899242	0.178	0.309	0.181854152	Fibroblast SERPINE2 F2R	PDLIM3
C8orf4.3	1.84E-05	-0.25545211	0.102	0.19	0.452882955	Fibroblast SERPINE2 F2R	C8orf4
CD36.5	2.39E-107	1.472183809	0.811	0.06	5.87E-103	Pericyte	CD36
RGS5.5	5.24E-106	1.592487747	0.97	0.185	1.29E-101	Pericyte	RGS5
VIM	3.55E-100	-0.391478162	0.923	0.998	8.72E-96	Pericyte	VIM
NDUFA4L2.5	2.96E-84	1.308733733	0.858	0.203	7.26E-80	Pericyte	NDUFA4L2
FABP4.5	1.73E-83	1.290997615	0.751	0.166	4.25E-79	Pericyte	FABP4
FABP5.5	4.46E-80	1.207495896	0.692	0.128	1.09E-75	Pericyte	FABP5
STEAP4.5	7.24E-78	1.360438701	0.858	0.134	1.78E-73	Pericyte	STEAP4
KCNJ8.2	1.30E-72	0.969360165	0.592	0.14	3.19E-68	Pericyte	KCNJ8
ABCC9.3	2.95E-71	1.03403631	0.716	0.235	7.23E-67	Pericyte	ABCC9
LPL	5.28E-70	1.003995762	0.515	0.041	1.30E-65	Pericyte	LPL
CXCL14.4	9.97E-69	-1.990079009	0.018	0.725	2.45E-64	Pericyte	CXCL14
IGFBP2.4	2.39E-63	1.149242343	0.716	0.161	5.86E-59	Pericyte	IGFBP2
CFD.3	3.59E-61	-1.8164747	0.095	0.706	8.81E-57	Pericyte	CFD
ARHGDIB.1	5.11E-60	0.804036744	0.657	0.288	1.25E-55	Pericyte	ARHGDIB
CFH.4	7.22E-58	-1.118005651	0.331	0.784	1.77E-53	Pericyte	CFH
MFAP4.3	3.31E-57	-1.332268374	0.012	0.701	8.12E-53	Pericyte	MFAP4
CPE.4	7.62E-57	0.714217936	0.888	0.594	1.87E-52	Pericyte	CPE
FAM213A.1	2.86E-56	0.770680258	0.473	0.11	7.03E-52	Pericyte	FAM213A
DPT.5	7.49E-55	-1.473862419	0.036	0.712	1.84E-50	Pericyte	DPT
DCN.4	3.55E-53	-1.057664862	0.432	0.832	8.72E-49	Pericyte	DCN
EPS8.5	9.39E-51	0.768013297	0.722	0.388	2.31E-46	Pericyte	EPS8
MFGE8.3	2.91E-50	0.733121631	0.811	0.494	7.14E-46	Pericyte	MFGE8
NR2F2.3	1.78E-48	0.669793959	0.852	0.607	4.36E-44	Pericyte	NR2F2
SPARC.2	5.26E-48	0.564875506	0.864	0.702	1.29E-43	Pericyte	SPARC
C20orf27.2	1.12E-47	0.786397225	0.538	0.166	2.76E-43	Pericyte	C20orf27
C3.4	3.34E-47	-1.267369745	0.024	0.614	8.19E-43	Pericyte	C3
SPARCL1.2	5.56E-47	0.486397772	0.959	0.84	1.36E-42	Pericyte	SPARCL1
SFRP2.4	5.60E-47	-1.345810307	0.012	0.593	1.37E-42	Pericyte	SFRP2
FGL2.4	9.29E-46	-1.175469791	0.03	0.644	2.28E-41	Pericyte	FGL2
CYGB	3.26E-45	0.631092607	0.568	0.291	8.01E-41	Pericyte	CYGB
FBLN1.3	7.95E-45	-1.243047448	0.136	0.694	1.95E-40	Pericyte	FBLN1
MYO1B.4	9.03E-43	0.779809568	0.621	0.272	2.22E-38	Pericyte	MYO1B
COX4I2.5	3.21E-42	0.865610979	0.627	0.182	7.88E-38	Pericyte	COX4I2
VCAN.3	3.29E-42	-0.979600312	0.006	0.526	8.07E-38	Pericyte	VCAN
HIGD1B	4.32E-41	0.723333416	0.373	0.04	1.06E-36	Pericyte	HIGD1B
LHFP.2	1.36E-39	0.445728591	0.822	0.737	3.34E-35	Pericyte	LHFP
APOD.3	2.04E-39	-1.12215943	0.308	0.711	5.00E-35	Pericyte	APOD
S100A6.1	2.09E-39	-0.574554014	0.716	0.983	5.13E-35	Pericyte	S100A6
ABI3BP.4	8.05E-39	-0.983999824	0.041	0.586	1.98E-34	Pericyte	ABI3BP
NTRK2.3	1.09E-38	-0.95072261	0.006	0.583	2.68E-34	Pericyte	NTRK2
P2RY14	1.95E-38	0.568739062	0.284	0.014	4.79E-34	Pericyte	P2RY14
CAMK2N1	5.53E-38	0.517939137	0.509	0.343	1.36E-33	Pericyte	CAMK2N1
GJA4.5	6.99E-38	0.797990811	0.503	0.138	1.72E-33	Pericyte	GJA4
LUM.4	2.60E-37	-1.164500875	0.124	0.693	6.39E-33	Pericyte	LUM
IGFBP7.1	9.24E-37	0.310402196	1	0.962	2.27E-32	Pericyte	IGFBP7
CHRDL1.2	1.80E-36	-0.805381124	0.006	0.464	4.43E-32	Pericyte	CHRDL1
CCDC80.5	3.27E-36	-1.088754707	0.148	0.716	8.04E-32	Pericyte	CCDC80
TINAGL1.5	1.85E-35	0.765153321	0.645	0.227	4.55E-31	Pericyte	TINAGL1
S100A4	1.69E-34	-0.743093548	0.438	0.93	4.15E-30	Pericyte	S100A4
ITM2C	1.27E-33	0.431175592	0.402	0.246	3.11E-29	Pericyte	ITM2C
GPNMB.2	2.08E-33	-0.869309758	0.03	0.553	5.10E-29	Pericyte	GPNMB
TCF15	5.24E-33	0.664408213	0.355	0.059	1.29E-28	Pericyte	TCF15
DCBLD1	7.14E-33	0.551481611	0.272	0.022	1.75E-28	Pericyte	DCBLD1
S100A10.3	4.48E-32	-0.908899578	0.308	0.76	1.10E-27	Pericyte	S100A10
FGFR1.2	1.09E-31	-0.761438152	0.024	0.507	2.68E-27	Pericyte	FGFR1
MMP2.3	1.31E-31	-0.856244527	0.03	0.521	3.21E-27	Pericyte	MMP2
FN1.3	2.91E-31	-0.851757362	0.047	0.509	7.15E-27	Pericyte	FN1
CLU.4	3.84E-31	-1.012883712	0.041	0.554	9.44E-27	Pericyte	CLU
MEG3.3	3.92E-31	-0.866421908	0.012	0.458	9.61E-27	Pericyte	MEG3
TNXB.2	3.96E-31	-0.820814454	0.036	0.485	9.73E-27	Pericyte	TNXB
FBLN2.2	9.92E-31	-0.838761199	0.012	0.478	2.43E-26	Pericyte	FBLN2
ASAH1	5.23E-30	0.446199028	0.473	0.35	1.28E-25	Pericyte	ASAH1
ITM2A.4	6.90E-29	-0.895809469	0.024	0.528	1.69E-24	Pericyte	ITM2A
DIO2.4	1.34E-28	-0.890162174	0.012	0.461	3.28E-24	Pericyte	DIO2
MGP.3	2.75E-28	-0.593993277	0.781	0.944	6.76E-24	Pericyte	MGP
PDGFRA.4	4.01E-28	-0.686151719	0	0.406	9.85E-24	Pericyte	PDGFRA
SDC2.1	4.47E-28	-0.793931068	0.041	0.532	1.10E-23	Pericyte	SDC2
NDUFA4	8.85E-28	-0.899321527	0.136	0.735	2.17E-23	Pericyte	NDUFA4
COLEC12.5	1.14E-27	-0.735154562	0.006	0.447	2.81E-23	Pericyte	COLEC12
TSPAN15	2.23E-27	0.432955699	0.213	0.012	5.48E-23	Pericyte	TSPAN15
EFEMP1.2	3.00E-27	-0.872106833	0.03	0.501	7.37E-23	Pericyte	EFEMP1
THBS4.2	5.21E-27	0.816587552	0.544	0.167	1.28E-22	Pericyte	THBS4
COL1A2.3	2.71E-26	-0.730031371	0.414	0.812	6.66E-22	Pericyte	COL1A2
PDGFRB	3.00E-26	0.528711397	0.633	0.473	7.36E-22	Pericyte	PDGFRB
NNMT.2	3.10E-26	-0.904330173	0.059	0.562	7.62E-22	Pericyte	NNMT
FAM162B.1	3.26E-26	0.556666207	0.349	0.106	8.00E-22	Pericyte	FAM162B
AHNAK.2	4.65E-26	-0.652586377	0.337	0.809	1.14E-21	Pericyte	AHNAK
PLA2G2A.3	4.69E-26	-1.060984212	0.012	0.386	1.15E-21	Pericyte	PLA2G2A
MAP1LC3A	5.43E-26	0.385636943	0.432	0.322	1.33E-21	Pericyte	MAP1LC3A
ABCA10.3	6.51E-26	-0.636078324	0.006	0.364	1.60E-21	Pericyte	ABCA10
ANGPTL1.2	1.26E-25	-0.85575601	0.13	0.639	3.09E-21	Pericyte	ANGPTL1
FBLN5.3	1.83E-25	-0.703788876	0	0.417	4.50E-21	Pericyte	FBLN5
LEPR.2	2.02E-25	-0.642297644	0	0.321	4.97E-21	Pericyte	LEPR
MCAM.5	2.04E-25	0.459154407	0.521	0.215	5.01E-21	Pericyte	MCAM
PODN.2	3.41E-25	-0.639524029	0	0.386	8.37E-21	Pericyte	PODN
REM1	7.72E-25	0.511616161	0.302	0.063	1.89E-20	Pericyte	REM1
AVPR1A.5	1.13E-24	0.705861171	0.432	0.098	2.76E-20	Pericyte	AVPR1A
ANXA1.2	1.61E-24	-0.740650272	0.361	0.856	3.96E-20	Pericyte	ANXA1
HTRA1.2	2.45E-24	-0.807818339	0.083	0.607	6.02E-20	Pericyte	HTRA1
MEF2C.5	2.61E-24	0.628493398	0.556	0.232	6.41E-20	Pericyte	MEF2C
GJC1	3.67E-24	0.540332455	0.308	0.065	9.01E-20	Pericyte	GJC1
EGFLAM.1	4.99E-24	0.55214463	0.367	0.105	1.23E-19	Pericyte	EGFLAM
GPAT2	1.15E-23	0.44368119	0.213	0.035	2.83E-19	Pericyte	GPAT2
GPC3.2	1.18E-23	-0.715377572	0.006	0.387	2.90E-19	Pericyte	GPC3
COL1A1.3	1.26E-23	-0.795965752	0.213	0.692	3.09E-19	Pericyte	COL1A1
ARL6IP5.2	2.22E-23	-0.728163455	0.219	0.736	5.46E-19	Pericyte	ARL6IP5
CYBRD1.1	2.61E-23	-0.644956916	0.089	0.523	6.40E-19	Pericyte	CYBRD1
COL14A1.1	3.12E-23	-0.677949358	0.189	0.653	7.67E-19	Pericyte	COL14A1
SFRP1.3	4.00E-23	-0.763267138	0.012	0.377	9.82E-19	Pericyte	SFRP1
SCARA5.2	4.25E-23	-0.632169811	0.012	0.39	1.04E-18	Pericyte	SCARA5
DLC1.1	8.96E-23	0.511515029	0.568	0.387	2.20E-18	Pericyte	DLC1
SLIT3.1	9.13E-23	-0.631913792	0.065	0.489	2.24E-18	Pericyte	SLIT3
IGF1.3	9.91E-23	-0.786364018	0.012	0.417	2.43E-18	Pericyte	IGF1
HTRA3.2	1.43E-22	-0.601375485	0.006	0.352	3.50E-18	Pericyte	HTRA3
SDPR	2.11E-22	0.58355616	0.325	0.066	5.17E-18	Pericyte	SDPR
HIC1	2.38E-22	0.41915895	0.42	0.288	5.84E-18	Pericyte	HIC1
LRP1.4	2.59E-22	-0.686934589	0.189	0.65	6.37E-18	Pericyte	LRP1
TESC	2.76E-22	0.439827654	0.254	0.073	6.78E-18	Pericyte	TESC
ADGRF5	6.12E-22	0.523605645	0.278	0.035	1.50E-17	Pericyte	ADGRF5
NFIX.2	3.32E-21	-0.642043443	0.041	0.451	8.15E-17	Pericyte	NFIX
AGTR1	3.74E-21	0.284091765	0.207	0.107	9.18E-17	Pericyte	AGTR1
SELENBP1	4.61E-21	0.441323452	0.414	0.267	1.13E-16	Pericyte	SELENBP1
NOTCH3.5	7.03E-21	0.597343574	0.568	0.29	1.73E-16	Pericyte	NOTCH3
FRMD3	7.08E-21	0.447552052	0.254	0.047	1.74E-16	Pericyte	FRMD3
MYL9.5	8.67E-21	0.476400845	0.852	0.628	2.13E-16	Pericyte	MYL9
CTSK.4	1.60E-20	-0.74468396	0.059	0.525	3.93E-16	Pericyte	CTSK
ASPN.4	1.68E-20	0.675452814	0.515	0.185	4.13E-16	Pericyte	ASPN
NDRG2.1	2.06E-20	0.331102336	0.497	0.408	5.06E-16	Pericyte	NDRG2
INAFM1	2.33E-20	0.397310324	0.355	0.214	5.73E-16	Pericyte	INAFM1
LAMA2.2	3.09E-20	-0.604490547	0.036	0.385	7.59E-16	Pericyte	LAMA2
LTBP4.2	3.56E-20	-0.659364333	0.207	0.616	8.73E-16	Pericyte	LTBP4
GSN.3	3.98E-20	-0.342044054	0.917	0.954	9.78E-16	Pericyte	GSN
SNRK	7.70E-20	0.486480635	0.331	0.127	1.89E-15	Pericyte	SNRK
S100A13.5	1.22E-19	-0.825256142	0.101	0.594	3.00E-15	Pericyte	S100A13
DPYSL3.2	1.55E-19	-0.551541085	0.012	0.351	3.81E-15	Pericyte	DPYSL3
FSTL1.2	3.35E-19	-0.609181924	0.107	0.493	8.22E-15	Pericyte	FSTL1
MT2A.1	4.44E-19	0.295079947	0.675	0.644	1.09E-14	Pericyte	MT2A
FTL	4.61E-19	-0.338352762	0.84	0.983	1.13E-14	Pericyte	FTL
SPECC1	4.99E-19	0.498807806	0.325	0.132	1.22E-14	Pericyte	SPECC1
IGFBP6.4	5.27E-19	-0.769847891	0.249	0.663	1.29E-14	Pericyte	IGFBP6
ADD3.3	6.33E-19	-0.571895818	0.059	0.436	1.55E-14	Pericyte	ADD3
VIPR1	7.25E-19	0.299484841	0.154	0.011	1.78E-14	Pericyte	VIPR1
PLAGL1.4	7.80E-19	-0.657830038	0.053	0.455	1.91E-14	Pericyte	PLAGL1
TXNIP	7.87E-19	0.272118938	0.864	0.842	1.93E-14	Pericyte	TXNIP
NUPR1	8.24E-19	-0.704637341	0.254	0.768	2.02E-14	Pericyte	NUPR1
GPRIN3	2.20E-18	0.378381129	0.195	0.034	5.39E-14	Pericyte	GPRIN3
MGST1.2	2.74E-18	-0.725106401	0.036	0.44	6.72E-14	Pericyte	MGST1
VCAM1.4	3.14E-18	-0.645377576	0.083	0.472	7.71E-14	Pericyte	VCAM1
PMEPA1.4	3.25E-18	0.516528399	0.562	0.324	7.97E-14	Pericyte	PMEPA1
TAGLN.5	3.95E-18	0.263477643	0.651	0.391	9.71E-14	Pericyte	TAGLN
GDF10.3	4.26E-18	-0.585850114	0.006	0.339	1.04E-13	Pericyte	GDF10
PDGFRL.2	4.34E-18	-0.674217035	0.041	0.439	1.07E-13	Pericyte	PDGFRL
C1S.4	4.46E-18	-0.4881552	0.538	0.779	1.09E-13	Pericyte	C1S
WISP2.2	1.06E-17	-0.669589247	0.006	0.336	2.59E-13	Pericyte	WISP2
FBN1.1	1.06E-17	-0.58353266	0.071	0.408	2.60E-13	Pericyte	FBN1
TMEM100.2	1.64E-17	-0.480106752	0	0.255	4.02E-13	Pericyte	TMEM100
LGI4.5	1.85E-17	0.549801193	0.391	0.147	4.55E-13	Pericyte	LGI4
SPON2.2	2.51E-17	-0.608907317	0.012	0.34	6.17E-13	Pericyte	SPON2
ARHGEF17	2.57E-17	0.4020581	0.26	0.086	6.30E-13	Pericyte	ARHGEF17
AGAP2	4.06E-17	0.301720531	0.13	0.005	9.97E-13	Pericyte	AGAP2
PI16.3	4.55E-17	-0.580288347	0.006	0.317	1.12E-12	Pericyte	PI16
MXRA5.2	4.65E-17	-0.53335234	0.012	0.324	1.14E-12	Pericyte	MXRA5
ANXA2.1	5.08E-17	-0.534031593	0.462	0.834	1.25E-12	Pericyte	ANXA2
TECR	8.06E-17	0.277415787	0.45	0.381	1.98E-12	Pericyte	TECR
ESAM.5	8.41E-17	0.397989038	0.29	0.119	2.06E-12	Pericyte	ESAM
EFHD1.3	9.27E-17	0.319634195	0.314	0.19	2.28E-12	Pericyte	EFHD1
AEBP1.2	9.65E-17	-0.616418246	0.142	0.578	2.37E-12	Pericyte	AEBP1
SVIL.1	9.84E-17	-0.523020918	0.018	0.362	2.42E-12	Pericyte	SVIL
ELN.1	1.00E-16	-0.451280084	0	0.269	2.46E-12	Pericyte	ELN
ADH1B.4	1.23E-16	-0.544860489	0.018	0.274	3.03E-12	Pericyte	ADH1B
GUCY1B3.2	1.67E-16	0.414109896	0.361	0.198	4.09E-12	Pericyte	GUCY1B3
ITGBL1.3	2.39E-16	-0.491330787	0.006	0.274	5.87E-12	Pericyte	ITGBL1
A2M.4	2.85E-16	0.501593043	0.645	0.443	7.00E-12	Pericyte	A2M
STOM.1	2.87E-16	0.290249001	0.515	0.472	7.05E-12	Pericyte	STOM
COL18A1.3	3.40E-16	0.393574805	0.503	0.373	8.35E-12	Pericyte	COL18A1
TNFSF10.3	4.24E-16	-0.587949532	0.089	0.474	1.04E-11	Pericyte	TNFSF10
AKAP12.3	4.83E-16	-0.621587177	0.118	0.528	1.19E-11	Pericyte	AKAP12
COL6A3.3	5.62E-16	-0.595755096	0.201	0.58	1.38E-11	Pericyte	COL6A3
FOXS1.2	5.82E-16	0.428315468	0.29	0.101	1.43E-11	Pericyte	FOXS1
AGT	5.93E-16	0.415124322	0.201	0.037	1.46E-11	Pericyte	AGT
RHOB.2	6.40E-16	0.356472072	0.669	0.561	1.57E-11	Pericyte	RHOB
KLF4.2	6.60E-16	-0.731134849	0.107	0.514	1.62E-11	Pericyte	KLF4
ABCA6.3	7.96E-16	-0.545393579	0.071	0.418	1.95E-11	Pericyte	ABCA6
SEPT4.2	1.04E-15	0.343751751	0.343	0.217	2.54E-11	Pericyte	Sep-04
NTHL1	1.33E-15	0.267156336	0.219	0.131	3.27E-11	Pericyte	NTHL1
COL15A1.2	1.46E-15	-0.505129261	0.03	0.333	3.59E-11	Pericyte	COL15A1
PAWR.3	1.69E-15	0.516107058	0.379	0.154	4.15E-11	Pericyte	PAWR
BTG1.2	3.51E-15	0.293239136	0.787	0.761	8.62E-11	Pericyte	BTG1
BST2.1	3.61E-15	0.390337019	0.444	0.304	8.86E-11	Pericyte	BST2
ANK2.3	4.15E-15	-0.5190829	0.059	0.39	1.02E-10	Pericyte	ANK2
ARHGAP29.4	4.40E-15	0.476547676	0.438	0.246	1.08E-10	Pericyte	ARHGAP29
NCK2	4.77E-15	0.354301747	0.249	0.118	1.17E-10	Pericyte	NCK2
GUCY1A3.4	8.00E-15	0.472418554	0.55	0.31	1.96E-10	Pericyte	GUCY1A3
ENPP1	8.61E-15	0.379435015	0.213	0.044	2.11E-10	Pericyte	ENPP1
PTGFR.1	9.09E-15	-0.512270174	0.012	0.309	2.23E-10	Pericyte	PTGFR
MFAP5.4	1.07E-14	-0.55180604	0.006	0.256	2.62E-10	Pericyte	MFAP5
C8orf4.4	1.19E-14	0.542073852	0.379	0.164	2.92E-10	Pericyte	C8orf4
IGSF10.1	1.21E-14	-0.300025655	0.012	0.201	2.98E-10	Pericyte	IGSF10
HSPG2.3	1.64E-14	-0.526233219	0.065	0.408	4.02E-10	Pericyte	HSPG2
C11orf96.4	1.77E-14	0.370237324	0.686	0.456	4.34E-10	Pericyte	C11orf96
ITGA1	1.85E-14	0.500591678	0.361	0.143	4.54E-10	Pericyte	ITGA1
PGM5	1.88E-14	0.388899488	0.26	0.079	4.61E-10	Pericyte	PGM5
PDE7B	2.08E-14	0.296698622	0.16	0.026	5.10E-10	Pericyte	PDE7B
CD34.1	2.86E-14	-0.483091243	0.006	0.296	7.03E-10	Pericyte	CD34
PLXDC2.1	3.02E-14	-0.379071299	0	0.226	7.41E-10	Pericyte	PLXDC2
ABCA8.4	3.12E-14	-0.527080785	0.331	0.657	7.67E-10	Pericyte	ABCA8
FIBIN.2	4.31E-14	-0.462758916	0.006	0.271	1.06E-09	Pericyte	FIBIN
PDE1A	5.85E-14	0.401150378	0.26	0.085	1.44E-09	Pericyte	PDE1A
ID2.2	6.18E-14	-0.560137376	0.083	0.445	1.52E-09	Pericyte	ID2
SLC25A5.1	1.48E-13	0.270352059	0.438	0.374	3.63E-09	Pericyte	SLC25A5
CLMP	1.60E-13	-0.342796927	0	0.21	3.92E-09	Pericyte	CLMP
GAS6	1.70E-13	0.297401118	0.503	0.429	4.17E-09	Pericyte	GAS6
IER3.2	2.01E-13	-0.662576495	0.047	0.405	4.93E-09	Pericyte	IER3
FNBP1L	3.02E-13	0.299703484	0.195	0.083	7.41E-09	Pericyte	FNBP1L
COL6A1.3	3.28E-13	-0.438904685	0.432	0.779	8.04E-09	Pericyte	COL6A1
NFIB	3.72E-13	-0.478868149	0.302	0.705	9.13E-09	Pericyte	NFIB
DAB2.1	4.62E-13	-0.49310375	0.071	0.404	1.13E-08	Pericyte	DAB2
HES4.4	5.27E-13	0.407710867	0.55	0.357	1.29E-08	Pericyte	HES4
MTHFD2.5	5.54E-13	0.346995021	0.308	0.154	1.36E-08	Pericyte	MTHFD2
NFIC	7.16E-13	-0.584586015	0.183	0.627	1.76E-08	Pericyte	NFIC
SOD3	7.56E-13	-0.488111174	0.58	0.908	1.86E-08	Pericyte	SOD3
GLG1	8.26E-13	-0.342043738	0.101	0.375	2.03E-08	Pericyte	GLG1
VIT.2	1.01E-12	-0.333136065	0	0.2	2.47E-08	Pericyte	VIT
TPM1.5	1.06E-12	0.431008197	0.675	0.455	2.59E-08	Pericyte	TPM1
GAS1.1	1.29E-12	-0.447416924	0.012	0.275	3.16E-08	Pericyte	GAS1
NOTCH2.1	1.83E-12	-0.298142866	0	0.182	4.49E-08	Pericyte	NOTCH2
HGF	2.00E-12	0.448295196	0.331	0.153	4.90E-08	Pericyte	HGF
PAM.2	2.00E-12	-0.474625742	0.065	0.371	4.91E-08	Pericyte	PAM
CPXM2.2	2.08E-12	-0.327297196	0	0.194	5.11E-08	Pericyte	CPXM2
NES	2.12E-12	0.298736133	0.243	0.15	5.20E-08	Pericyte	NES
FBLIM1	2.14E-12	0.323267315	0.207	0.063	5.26E-08	Pericyte	FBLIM1
LRRN4CL.1	2.18E-12	-0.43505241	0.024	0.289	5.34E-08	Pericyte	LRRN4CL
ITGA7.5	2.22E-12	0.41502259	0.284	0.107	5.45E-08	Pericyte	ITGA7
NFIA	2.86E-12	-0.469234522	0.189	0.577	7.02E-08	Pericyte	NFIA
C1R.3	2.97E-12	-0.416371201	0.556	0.783	7.28E-08	Pericyte	C1R
SH3BP5.1	3.55E-12	-0.486669552	0.018	0.331	8.73E-08	Pericyte	SH3BP5
C1QTNF1.4	3.57E-12	0.386687352	0.355	0.19	8.77E-08	Pericyte	C1QTNF1
FAP.1	4.15E-12	-0.359283396	0	0.21	1.02E-07	Pericyte	FAP
LTBP1.1	4.57E-12	-0.401576724	0.018	0.268	1.12E-07	Pericyte	LTBP1
TSPO	4.63E-12	-0.594733436	0.178	0.636	1.14E-07	Pericyte	TSPO
CYP1B1	5.07E-12	-0.285985229	0	0.142	1.24E-07	Pericyte	CYP1B1
LINC00152	5.85E-12	0.27911886	0.195	0.095	1.44E-07	Pericyte	LINC00152
CCR10	6.14E-12	0.263513752	0.154	0.054	1.51E-07	Pericyte	CCR10
FAM13C	6.70E-12	0.363552481	0.278	0.137	1.64E-07	Pericyte	FAM13C
SLCO1C1	7.09E-12	0.267679369	0.142	0.017	1.74E-07	Pericyte	SLCO1C1
DDIT4L	7.36E-12	0.299910012	0.178	0.04	1.81E-07	Pericyte	DDIT4L
CLMN.2	8.14E-12	0.397989722	0.302	0.141	2.00E-07	Pericyte	CLMN
SCN4B	8.32E-12	0.305171626	0.16	0.057	2.04E-07	Pericyte	SCN4B
SYNE1	8.77E-12	-0.427875577	0.178	0.518	2.15E-07	Pericyte	SYNE1
KIAA0930.1	9.63E-12	-0.315855202	0.006	0.213	2.36E-07	Pericyte	KIAA0930
ISLR.2	9.67E-12	-0.534027252	0.071	0.413	2.38E-07	Pericyte	ISLR
CXCL12.2	1.05E-11	-0.494003883	0.515	0.809	2.57E-07	Pericyte	CXCL12
CRABP2.2	1.13E-11	-0.490921515	0.006	0.29	2.78E-07	Pericyte	CRABP2
PPP1R14A.5	1.17E-11	0.32623509	0.385	0.198	2.87E-07	Pericyte	PPP1R14A
NOVA1.1	1.34E-11	-0.461175998	0.059	0.357	3.30E-07	Pericyte	NOVA1
OLFML2B	1.67E-11	-0.504727018	0.036	0.357	4.11E-07	Pericyte	OLFML2B
THY1.3	1.77E-11	0.273295202	0.391	0.325	4.35E-07	Pericyte	THY1
OMD.2	2.01E-11	-0.306497485	0	0.163	4.92E-07	Pericyte	OMD
TIMP2.2	2.31E-11	-0.441199533	0.284	0.64	5.66E-07	Pericyte	TIMP2
ARHGAP21.1	2.85E-11	-0.258514637	0.107	0.32	7.00E-07	Pericyte	ARHGAP21
RSPO3.2	3.01E-11	-0.388038375	0	0.224	7.38E-07	Pericyte	RSPO3
VASP	3.21E-11	0.281855404	0.219	0.104	7.89E-07	Pericyte	VASP
CNGA1	3.76E-11	0.301533326	0.142	0.018	9.23E-07	Pericyte	CNGA1
IL11RA.3	4.43E-11	-0.552237452	0.036	0.369	1.09E-06	Pericyte	IL11RA
MYOC.2	5.68E-11	-0.438097375	0	0.204	1.39E-06	Pericyte	MYOC
RPL27A	5.98E-11	-0.452065974	0.479	0.846	1.47E-06	Pericyte	RPL27A
RPS12	6.12E-11	-0.288707815	0.834	0.977	1.50E-06	Pericyte	RPS12
SSPN.1	6.64E-11	-0.522563188	0.213	0.602	1.63E-06	Pericyte	SSPN
GUCY1A2	7.73E-11	0.350317616	0.201	0.066	1.90E-06	Pericyte	GUCY1A2
UBA2.5	1.00E-10	0.269405558	0.408	0.326	2.46E-06	Pericyte	UBA2
PROCR	1.02E-10	0.407894412	0.302	0.126	2.50E-06	Pericyte	PROCR
CITED2	1.07E-10	0.367881717	0.337	0.199	2.62E-06	Pericyte	CITED2
MXRA8.2	1.09E-10	-0.535357951	0.178	0.547	2.67E-06	Pericyte	MXRA8
HMCN1.1	1.43E-10	-0.2615448	0	0.15	3.50E-06	Pericyte	HMCN1
SH3RF1	1.44E-10	0.307511609	0.172	0.057	3.55E-06	Pericyte	SH3RF1
MYH9.2	1.47E-10	0.374804896	0.402	0.294	3.60E-06	Pericyte	MYH9
MRC2.2	1.74E-10	-0.35806029	0.03	0.263	4.27E-06	Pericyte	MRC2
ABLIM1.1	1.95E-10	-0.332716681	0.018	0.21	4.80E-06	Pericyte	ABLIM1
COL5A3	2.26E-10	0.423096752	0.266	0.094	5.54E-06	Pericyte	COL5A3
ANO1.1	2.34E-10	0.345214367	0.266	0.118	5.75E-06	Pericyte	ANO1
CILP.1	2.67E-10	-0.331139779	0	0.179	6.55E-06	Pericyte	CILP
EZR	3.27E-10	0.301268792	0.178	0.059	8.04E-06	Pericyte	EZR
SLC12A2	3.37E-10	0.26997483	0.166	0.061	8.28E-06	Pericyte	SLC12A2
PRRX2	3.58E-10	-0.476105615	0.071	0.409	8.79E-06	Pericyte	PRRX2
ALDH2.1	4.00E-10	-0.485205896	0.136	0.495	9.83E-06	Pericyte	ALDH2
RGS16.3	4.01E-10	0.428933586	0.544	0.395	9.86E-06	Pericyte	RGS16
PTGDS.4	4.88E-10	-0.614385115	0.012	0.242	1.20E-05	Pericyte	PTGDS
CSGALNACT1	4.97E-10	-0.276716733	0	0.171	1.22E-05	Pericyte	CSGALNACT1
GPM6B	5.67E-10	0.327719673	0.201	0.06	1.39E-05	Pericyte	GPM6B
ENPP2.1	5.82E-10	-0.407729549	0.018	0.254	1.43E-05	Pericyte	ENPP2
HOPX	5.91E-10	0.360355204	0.225	0.066	1.45E-05	Pericyte	HOPX
OSR1.1	6.18E-10	-0.301906696	0	0.185	1.52E-05	Pericyte	OSR1
CTSC.1	6.31E-10	0.411132042	0.32	0.159	1.55E-05	Pericyte	CTSC
PSAP.1	6.52E-10	-0.385552816	0.414	0.755	1.60E-05	Pericyte	PSAP
PRNP.1	7.15E-10	-0.482469623	0.112	0.46	1.76E-05	Pericyte	PRNP
SRPX.2	7.34E-10	-0.449571259	0.036	0.317	1.80E-05	Pericyte	SRPX
CELF2.1	7.46E-10	-0.380625893	0.053	0.309	1.83E-05	Pericyte	CELF2
GNAI1	9.16E-10	0.279204782	0.225	0.131	2.25E-05	Pericyte	GNAI1
FGF7.2	9.83E-10	-0.471014231	0.213	0.551	2.41E-05	Pericyte	FGF7
EPS8L1	1.10E-09	0.272827318	0.148	0.046	2.70E-05	Pericyte	EPS8L1
PDGFD.1	1.10E-09	-0.325938853	0.012	0.202	2.71E-05	Pericyte	PDGFD
COBLL1.4	1.12E-09	0.307370109	0.272	0.155	2.75E-05	Pericyte	COBLL1
COL6A2.2	1.19E-09	-0.403364782	0.55	0.848	2.92E-05	Pericyte	COL6A2
SOD2.3	1.21E-09	-0.595247864	0.213	0.554	2.98E-05	Pericyte	SOD2
PTGIS.1	1.23E-09	-0.316240553	0.006	0.19	3.02E-05	Pericyte	PTGIS
DST.2	1.24E-09	-0.318068515	0.243	0.525	3.04E-05	Pericyte	DST
DCLK1	1.27E-09	-0.370427371	0.024	0.264	3.12E-05	Pericyte	DCLK1
ABCA9.3	1.34E-09	-0.287658277	0.036	0.218	3.29E-05	Pericyte	ABCA9
PHLDA3.1	1.73E-09	-0.50739847	0.041	0.377	4.26E-05	Pericyte	PHLDA3
CAPN6.2	2.04E-09	-0.267650928	0	0.152	5.01E-05	Pericyte	CAPN6
NTRK3.3	2.23E-09	-0.32767052	0	0.191	5.48E-05	Pericyte	NTRK3
ACKR3.2	2.49E-09	-0.420737434	0.018	0.247	6.12E-05	Pericyte	ACKR3
KLHL23.5	2.55E-09	0.342174241	0.29	0.153	6.25E-05	Pericyte	KLHL23
OLFML3.3	2.69E-09	-0.53509546	0.083	0.439	6.61E-05	Pericyte	OLFML3
RPS6	2.79E-09	-0.384142134	0.71	0.95	6.85E-05	Pericyte	RPS6
ARHGAP10.1	2.88E-09	0.253351031	0.325	0.267	7.08E-05	Pericyte	ARHGAP10
RARRES2.3	2.95E-09	-0.560330455	0.337	0.718	7.24E-05	Pericyte	RARRES2
CLEC3B.1	2.98E-09	-0.322412448	0.024	0.203	7.33E-05	Pericyte	CLEC3B
FMO2.3	3.28E-09	-0.459475041	0.03	0.277	8.05E-05	Pericyte	FMO2
SERPINF1.3	3.52E-09	-0.549597788	0.367	0.751	8.63E-05	Pericyte	SERPINF1
ANP32B	3.99E-09	-0.446113732	0.065	0.391	9.81E-05	Pericyte	ANP32B
ALDH1A1.1	4.15E-09	-0.426508702	0.024	0.277	0.000101776	Pericyte	ALDH1A1
THBS2.1	4.23E-09	-0.262952541	0.006	0.16	0.000103853	Pericyte	THBS2
ETS1	4.27E-09	0.26295052	0.231	0.141	0.000104748	Pericyte	ETS1
BICC1.2	4.35E-09	-0.401301001	0.041	0.301	0.000106899	Pericyte	BICC1
TCF7L2	4.39E-09	-0.313094076	0.077	0.326	0.000107814	Pericyte	TCF7L2
AKR1C3.1	4.71E-09	-0.331871867	0	0.207	0.000115754	Pericyte	AKR1C3
ZFP36L2.2	4.82E-09	-0.479692684	0.426	0.758	0.000118456	Pericyte	ZFP36L2
APOE.4	4.89E-09	-0.755943076	0.16	0.474	0.000119962	Pericyte	APOE
NCL	4.97E-09	-0.269991039	0.456	0.775	0.000121974	Pericyte	NCL
HRC	5.06E-09	0.321739916	0.207	0.073	0.000124142	Pericyte	HRC
COL4A1.2	5.16E-09	0.38588471	0.432	0.307	0.000126566	Pericyte	COL4A1
LTBP2.1	5.16E-09	-0.288472387	0.006	0.16	0.000126623	Pericyte	LTBP2
PLSCR4	5.58E-09	-0.363574376	0.053	0.312	0.000136953	Pericyte	PLSCR4
ADAMTS4	6.00E-09	0.295774103	0.166	0.072	0.000147319	Pericyte	ADAMTS4
RNF152	6.42E-09	0.259778469	0.183	0.084	0.000157721	Pericyte	RNF152
TBX2.5	6.58E-09	0.351337257	0.302	0.158	0.000161606	Pericyte	TBX2
SPTAN1.2	6.88E-09	-0.341899644	0.095	0.338	0.000168842	Pericyte	SPTAN1
COL4A2.1	6.95E-09	0.361957723	0.385	0.29	0.000170692	Pericyte	COL4A2
ANXA4.2	7.31E-09	-0.3873823	0.118	0.431	0.000179569	Pericyte	ANXA4
ADCY6	7.71E-09	0.338588142	0.189	0.078	0.000189215	Pericyte	ADCY6
MAP1A	7.78E-09	-0.332389541	0.036	0.253	0.000190908	Pericyte	MAP1A
GSTM5.1	8.13E-09	-0.38655092	0.03	0.282	0.000199696	Pericyte	GSTM5
RB1	8.44E-09	0.269796654	0.183	0.083	0.000207288	Pericyte	RB1
SLIT2.1	9.01E-09	-0.289499963	0.012	0.185	0.000221321	Pericyte	SLIT2
RPL5	1.03E-08	-0.295996116	0.787	0.958	0.000253277	Pericyte	RPL5
JAM2	1.09E-08	-0.29060205	0.012	0.203	0.000268575	Pericyte	JAM2
PCM1	1.14E-08	-0.342845866	0.13	0.399	0.000280644	Pericyte	PCM1
EEA1.1	1.30E-08	-0.369995339	0.136	0.438	0.000318537	Pericyte	EEA1
SGIP1	1.34E-08	0.254254957	0.166	0.054	0.000328156	Pericyte	SGIP1
MXRA7	1.40E-08	-0.371115566	0.243	0.568	0.000344733	Pericyte	MXRA7
COL3A1.3	1.43E-08	-0.423715999	0.444	0.706	0.000350652	Pericyte	COL3A1
GAS7.2	1.45E-08	-0.301837369	0.018	0.201	0.000355475	Pericyte	GAS7
RPL13A	1.50E-08	-0.255598479	0.805	0.959	0.00036836	Pericyte	RPL13A
RARRES1.1	1.52E-08	-0.307848786	0	0.159	0.000374194	Pericyte	RARRES1
GFRA1.1	1.64E-08	-0.323038454	0.071	0.308	0.000402026	Pericyte	GFRA1
GLUL.1	1.64E-08	-0.46244787	0.16	0.497	0.000403227	Pericyte	GLUL
SFRP4.2	1.68E-08	-0.412771642	0.03	0.237	0.000411688	Pericyte	SFRP4
TRAM1	1.73E-08	-0.314351933	0.195	0.486	0.000425117	Pericyte	TRAM1
GSTM3	1.79E-08	-0.468615843	0.107	0.462	0.000439737	Pericyte	GSTM3
EBF2	1.81E-08	0.315830521	0.201	0.078	0.000444513	Pericyte	EBF2
SESTD1.1	1.81E-08	-0.364834807	0.047	0.294	0.000445417	Pericyte	SESTD1
MYCBP2.1	2.12E-08	-0.411415461	0.13	0.435	0.000519473	Pericyte	MYCBP2
NEAT1.1	2.18E-08	-0.287018427	0.615	0.864	0.000534285	Pericyte	NEAT1
PLAC9.1	2.20E-08	-0.514575152	0.444	0.825	0.000540497	Pericyte	PLAC9
DIXDC1	2.29E-08	-0.283311203	0.036	0.239	0.000561546	Pericyte	DIXDC1
MGLL.3	2.49E-08	0.278060585	0.385	0.281	0.000611669	Pericyte	MGLL
TNFSF13B.2	2.54E-08	-0.414895664	0.024	0.265	0.000622629	Pericyte	TNFSF13B
CST3.2	2.79E-08	-0.284387539	0.822	0.943	0.000683916	Pericyte	CST3
RHOU.1	2.84E-08	-0.275099336	0.006	0.169	0.000698089	Pericyte	RHOU
GXYLT2	2.98E-08	-0.278811624	0.006	0.187	0.00073207	Pericyte	GXYLT2
NEGR1.1	3.43E-08	-0.321793991	0.024	0.221	0.000843152	Pericyte	NEGR1
CPED1	3.58E-08	-0.326839738	0.024	0.244	0.000879666	Pericyte	CPED1
KIAA0040	3.99E-08	0.276954654	0.249	0.138	0.000979452	Pericyte	KIAA0040
XG.1	4.05E-08	-0.296587272	0.006	0.186	0.000994732	Pericyte	XG
PRELP.1	4.10E-08	-0.390450399	0.065	0.324	0.001005945	Pericyte	PRELP
DHRS3	4.22E-08	-0.306494453	0.012	0.207	0.001035121	Pericyte	DHRS3
MTRNR2L8.1	4.38E-08	-0.428960405	0.272	0.635	0.001074634	Pericyte	MTRNR2L8
LPAR1.2	4.64E-08	-0.349862693	0.018	0.24	0.001140349	Pericyte	LPAR1
DIO3OS.1	4.71E-08	-0.292214966	0	0.18	0.001155987	Pericyte	DIO3OS
NDRG1.1	4.77E-08	-0.268727252	0.077	0.293	0.001170776	Pericyte	NDRG1
CEP126	5.13E-08	-0.287243036	0.041	0.24	0.00126007	Pericyte	CEP126
PALLD	5.72E-08	-0.454405361	0.089	0.402	0.001403622	Pericyte	PALLD
FGF10.1	6.74E-08	-0.284037905	0.012	0.19	0.001654264	Pericyte	FGF10
HLA-DRB1.2	7.10E-08	-0.537694821	0.03	0.311	0.001743216	Pericyte	HLA-DRB1
WSB1.1	7.18E-08	-0.323862832	0.296	0.602	0.001761736	Pericyte	WSB1
UBA52	7.24E-08	-0.430470856	0.544	0.89	0.001776999	Pericyte	UBA52
PACSIN2	9.19E-08	0.302846978	0.272	0.162	0.002255289	Pericyte	PACSIN2
ISYNA1.5	1.01E-07	0.259301988	0.302	0.191	0.00247299	Pericyte	ISYNA1
SPRED1	1.17E-07	0.28300159	0.266	0.184	0.002870517	Pericyte	SPRED1
RERGL.5	1.24E-07	-0.452729487	0	0.155	0.003043118	Pericyte	RERGL
TGFBR3.1	1.35E-07	-0.336256587	0.071	0.288	0.003315372	Pericyte	TGFBR3
RPL12	1.42E-07	-0.278492379	0.805	0.966	0.003490396	Pericyte	RPL12
LSAMP.2	1.43E-07	-0.250324082	0	0.154	0.003514344	Pericyte	LSAMP
PCDH18	1.54E-07	-0.27130472	0.071	0.28	0.003791792	Pericyte	PCDH18
C7.3	1.70E-07	-0.327706967	0	0.136	0.004165538	Pericyte	C7
EIF5B	1.73E-07	-0.389887881	0.095	0.395	0.004242221	Pericyte	EIF5B
GABARAPL2.1	1.75E-07	-0.441389143	0.207	0.584	0.004306913	Pericyte	GABARAPL2
RPL35	1.80E-07	-0.339361105	0.639	0.913	0.004416584	Pericyte	RPL35
MYH11.5	1.83E-07	-0.576685781	0.012	0.186	0.004485389	Pericyte	MYH11
CRYBG3.1	1.87E-07	-0.327845244	0.059	0.265	0.004585106	Pericyte	CRYBG3
LAMC1.2	1.92E-07	-0.315136032	0.095	0.321	0.004708795	Pericyte	LAMC1
PHLDA1.1	2.04E-07	0.277266933	0.343	0.253	0.005014596	Pericyte	PHLDA1
CAST.1	2.16E-07	-0.28333097	0.32	0.623	0.005312137	Pericyte	CAST
CARMN.4	2.49E-07	0.405097507	0.302	0.131	0.006111317	Pericyte	CARMN
SH3D19.1	2.74E-07	-0.314223305	0.059	0.264	0.006738867	Pericyte	SH3D19
PCOLCE2.3	2.82E-07	-0.289650396	0.012	0.127	0.006914832	Pericyte	PCOLCE2
S100A16	2.83E-07	-0.319789457	0.006	0.213	0.006946706	Pericyte	S100A16
GPX8	2.84E-07	-0.296705248	0.024	0.232	0.00697178	Pericyte	GPX8
NUCB2	2.93E-07	-0.291448165	0.13	0.375	0.00719585	Pericyte	NUCB2
VEGFA	3.08E-07	-0.318476043	0.053	0.268	0.007551037	Pericyte	VEGFA
RNF19A.1	3.14E-07	-0.332474588	0.059	0.282	0.007717057	Pericyte	RNF19A
F3.2	3.38E-07	-0.277602292	0.006	0.166	0.008291643	Pericyte	F3
PID1	3.38E-07	-0.290508774	0.024	0.212	0.008296895	Pericyte	PID1
CNTFR.1	3.46E-07	-0.265276755	0	0.167	0.008485032	Pericyte	CNTFR
METRNL.1	3.48E-07	-0.375591884	0.041	0.295	0.008542146	Pericyte	METRNL
RTN4.1	3.53E-07	-0.384650348	0.373	0.713	0.008677968	Pericyte	RTN4
DSTN	3.74E-07	-0.46623483	0.544	0.859	0.009181185	Pericyte	DSTN
EPAS1.5	3.79E-07	0.326330823	0.331	0.215	0.009293505	Pericyte	EPAS1
NET1.4	3.92E-07	-0.432846459	0.018	0.238	0.00962302	Pericyte	NET1
CPQ.1	4.10E-07	-0.403076384	0.16	0.475	0.010069888	Pericyte	CPQ
KCNQ1OT1.1	4.19E-07	-0.329748605	0.053	0.25	0.010298768	Pericyte	KCNQ1OT1
PIK3R1.2	4.51E-07	-0.385070175	0.219	0.521	0.011077516	Pericyte	PIK3R1
HDLBP	4.93E-07	-0.270359992	0.148	0.388	0.01211084	Pericyte	HDLBP
WNT6	5.02E-07	0.253866119	0.124	0.03	0.012332272	Pericyte	WNT6
TNFAIP2.2	5.30E-07	-0.335832713	0.053	0.27	0.013000999	Pericyte	TNFAIP2
EMP1.2	5.89E-07	-0.33268062	0.225	0.496	0.014461247	Pericyte	EMP1
FHL1.1	6.02E-07	-0.411988863	0.254	0.576	0.014776739	Pericyte	FHL1
BDH2.1	6.20E-07	-0.322165507	0.136	0.395	0.015222392	Pericyte	BDH2
ANTXR2.1	7.08E-07	-0.272756403	0.071	0.27	0.017377726	Pericyte	ANTXR2
SMOC2.2	7.15E-07	0.278323595	0.314	0.234	0.017544758	Pericyte	SMOC2
AKR1C1.1	7.42E-07	-0.301491764	0.006	0.183	0.01821711	Pericyte	AKR1C1
TMX4.1	8.03E-07	-0.29397507	0.101	0.341	0.019704364	Pericyte	TMX4
NT5E.1	8.18E-07	-0.257428809	0.03	0.193	0.020079718	Pericyte	NT5E
RPS24	8.21E-07	-0.270894808	0.817	0.972	0.020165779	Pericyte	RPS24
CD55.1	8.51E-07	-0.302710804	0.053	0.225	0.02089346	Pericyte	CD55
GOLIM4.1	8.61E-07	-0.373764912	0.207	0.512	0.021129705	Pericyte	GOLIM4
CKB.1	8.75E-07	-0.480452576	0.059	0.345	0.021493106	Pericyte	CKB
PDE4DIP	9.60E-07	-0.256543523	0.041	0.225	0.023577188	Pericyte	PDE4DIP
HAS2.1	9.65E-07	-0.280785282	0.012	0.167	0.023684798	Pericyte	HAS2
WLS	9.89E-07	-0.27319527	0.053	0.252	0.024269494	Pericyte	WLS
ITGA8	1.08E-06	-0.267104786	0	0.144	0.026598242	Pericyte	ITGA8
CCNI	1.13E-06	-0.415269334	0.42	0.78	0.027813865	Pericyte	CCNI
LIMA1.1	1.24E-06	-0.273416859	0.249	0.508	0.030491325	Pericyte	LIMA1
ETFB	1.27E-06	-0.264080238	0.124	0.37	0.031146511	Pericyte	ETFB
TMEM98	1.30E-06	-0.438862647	0.053	0.349	0.031973181	Pericyte	TMEM98
CTSS.1	1.35E-06	-0.257686274	0.012	0.173	0.033104417	Pericyte	CTSS
PLEKHA5.1	1.37E-06	-0.321057237	0.065	0.293	0.0337439	Pericyte	PLEKHA5
RPS20	1.39E-06	-0.420440146	0.42	0.777	0.034099719	Pericyte	RPS20
MAN1A1.2	1.58E-06	-0.353953524	0.207	0.474	0.038712622	Pericyte	MAN1A1
SNTB2	1.67E-06	-0.29733414	0.03	0.237	0.040963406	Pericyte	SNTB2
FAM114A1.1	1.84E-06	-0.344077054	0.047	0.289	0.045251504	Pericyte	FAM114A1
ALDH3A2	1.94E-06	-0.282416368	0.041	0.24	0.047704201	Pericyte	ALDH3A2
MTDH	1.97E-06	-0.274608342	0.325	0.614	0.048246501	Pericyte	MTDH
PMP22.2	2.08E-06	-0.398440747	0.42	0.736	0.051041779	Pericyte	PMP22
P4HA2	2.29E-06	-0.308111304	0.036	0.249	0.056241892	Pericyte	P4HA2
COPRS	2.38E-06	-0.381333297	0.053	0.338	0.05843413	Pericyte	COPRS
TNFAIP6.1	2.41E-06	-0.252252846	0.012	0.142	0.059071093	Pericyte	TNFAIP6
F2R.3	2.47E-06	-0.349819394	0.036	0.223	0.060571364	Pericyte	F2R
SLC7A2	2.69E-06	0.256724997	0.219	0.14	0.066118969	Pericyte	SLC7A2
PPIC.3	2.75E-06	-0.379823022	0.041	0.286	0.067555248	Pericyte	PPIC
YBX3	2.98E-06	-0.278985675	0.509	0.816	0.073243311	Pericyte	YBX3
CYB5A.1	3.01E-06	-0.402481828	0.118	0.422	0.073999595	Pericyte	CYB5A
NACA	3.35E-06	-0.250333849	0.769	0.959	0.08219006	Pericyte	NACA
SPTBN1.3	3.53E-06	-0.25702066	0.385	0.635	0.086632757	Pericyte	SPTBN1
[truncated: 2,311 more rows]
