# Supplementary material for: Molecular and spatial analysis of tertiary lymphoid structures in Sjogren’s syndrome
Source: Nat Commun. 2025 Jan 2;16:5. doi: 10.1038/s41467-024-54686-0 (PMC11697438; doi:10.1038/s41467-024-54686-0)
Supplement: Supplementary file 7 — Source Data [file 41467_2024_54686_MOESM7_ESM.xlsx]

## Sheet: Fig1B
	UMAP_1	UMAP_2	Lineage
ATCTTCACACGGCGTT-4	-13.3781	-6.66701	Mural
TCGGTCTTCAAACGAA-4	-12.998	-7.48657	Mural
CAAGAGGAGTACTGTC-4	-12.9274	-7.01643	Mural
ACGTAGTGTTGACTAC-4	-13.2211	-7.29511	Mural
CTCGAGGGTGTCACAT-4	-13.4497	-7.43879	Mural
ACAGCCGGTGTAAATG-4	-13.1441	-6.71729	Mural
GAACTGTAGCCTCAGC-4	-13.4754	-7.03405	Mural
GTGAGCCCAATTTCGG-4	-13.2022	-6.79243	Mural
ATGTCTTCAACCGACC-4	-13.2333	-6.71181	Mural
AAATGGAGTCCTGAAT-4	-13.3108	-7.64511	Mural
CCCAACTAGCCTCTGG-4	-12.8834	-7.02612	Mural
CTATAGGTCAAGTCTG-4	-12.9269	-7.18065	Mural
GTGTGGCTCCATTGTT-4	-13.3182	-7.43077	Mural
CAAGCTACACACGGTC-4	-13.4706	-7.35765	Mural
CAGCGTGCAATTCTTC-4	-13.5213	-7.1404	Mural
GACCCAGTCCGTGCGA-4	-13.1352	-7.22738	Mural
GACACGCTCTGCCCTA-4	-13.1073	-6.8777	Mural
GCCCAGAGTCCGTACG-4	-12.9254	-7.18804	Mural
CCTTGTGAGAGAGCCT-4	-12.9913	-7.27423	Mural
TGCGGCAGTATGGTAA-4	-12.7597	-6.93405	Mural
ATTCCATAGCCATTGT-4	-13.2557	-7.65928	Mural
GATCAGTGTGTTCAGT-4	-13.3873	-6.75883	Mural
TAACTTCTCACCATGA-4	-13.1176	-7.26439	Mural
GATTTCTTCTTCCTAA-4	-13.1992	-6.77026	Mural
CAGCAGCGTTGCAACT-4	-13.1775	-6.97611	Mural
CCTCTCCCAGGCACAA-4	-13.2605	-7.00524	Mural
TGAGGTTAGTAAACGT-4	-13.4681	-6.66933	Mural
CATCGTCAGCGTGTTT-4	-13.4716	-6.72238	Mural
TGTTCCGAGCCTGGAA-4	-13.1255	-6.99668	Mural
TGAGACTCAAACTAGA-4	-13.4228	-6.77954	Mural
TAACACGAGTAATACG-4	-13.6808	-6.82993	Mural
GTCCTCACATCCGAGC-4	-13.3437	-7.1866	Mural
GAGACTTTCTGATTCT-4	-13.1577	-7.46864	Mural
TATATCCAGACGGTCA-4	-13.5551	-6.93679	Mural
GACTCTCCAGTAGAGC-4	-13.3885	-7.04443	Mural
TGCATCCTCTTAGTTC-4	-13.1717	-7.67146	Mural
CATGCTCTCATCGCTC-4	-13.2623	-7.0226	Mural
GACCAATTCGAACGCC-4	-12.918	-7.88169	Mural
GTCCCATAGCCTATCA-4	-13.2777	-7.54585	Mural
ATCCACCCAACAAAGT-4	-12.9525	-7.69249	Mural
TCGAAGTGTGACAGGT-4	-13.0661	-7.29546	Mural
TTTGTTGTCTAAGAAG-4	-13.3131	-7.1086	Mural
TCATGTTCAACTCATG-4	-13.5238	-6.84102	Mural
CGCATGGCACTGTCCT-4	-13.0296	-7.58945	Mural
GTACAACAGTCTTGGT-4	-13.1983	-7.69073	Mural
GGTAATCTCTGGACTA-4	-13.0128	-7.23303	Mural
CTACGGGGTATCGCGC-4	-13.3329	-7.34919	Mural
ACTATCTGTAAGGAGA-4	-13.547	-6.80334	Mural
AAGGTAAGTACTGTTG-4	-13.4158	-7.39101	Mural
TCTGGCTCACACACTA-4	-13.039	-7.0741	Mural
TATCCTAAGGGTAGCT-4	-13.5284	-7.14023	Mural
AGTAGTCTCCAATGCA-5	-13.2645	-7.04614	Mural
TCAGTTTAGCATTTGC-5	-13.2823	-6.74174	Mural
CTCCCAACAACTGTGT-5	-13.3159	-6.79607	Mural
GGGTATTGTAACAGGC-5	-13.1501	-7.32277	Mural
GATCACAGTTCTCACC-6	-13.0138	-7.30198	Mural
TGCAGGCGTCGTGGTC-6	-13.1965	-6.75617	Mural
TCGCACTTCGTGGGAA-6	-13.5574	-7.22962	Mural
CTCCTTTGTAGTGCGA-6	-13.3162	-6.94792	Mural
CCGTTCAAGGCGAAGG-6	-13.3615	-6.74397	Mural
ACCCTCAAGGGATGTC-6	-13.3844	-7.17222	Mural
AATTCCTGTTTCGTAG-11	-12.8851	-7.16331	Mural
ACAGAAAGTGGAAATT-11	-13.5482	-6.73914	Mural
ACTGTGAGTAACCCTA-11	-13.244	-7.06762	Mural
AGAAGTAGTTACACTG-11	-13.1605	-7.12522	Mural
ATGAAAGCACGCCAGT-11	-13.0824	-7.01225	Mural
ATGATCGCAGACCATT-11	-13.5872	-7.05203	Mural
CAAGGGATCTCAACGA-11	-13.1693	-7.07464	Mural
CACAGGCCATCACAGT-11	-13.3632	-7.58081	Mural
CATCGTCCAAGGCCTC-11	-12.9149	-7.20361	Mural
CCAATTTGTGGTCAAG-11	-13.2177	-7.68101	Mural
CCGCAAGCAAGAATGT-11	-12.9281	-7.59274	Mural
CCTCCAAAGTCTCTGA-11	-13.1058	-7.47641	Mural
CCTCCTCTCCATTCGC-11	-13.4051	-7.49743	Mural
CGAGTGCCAAATGATG-11	-13.119	-6.81303	Mural
CGGAACCGTCTGTAGT-11	-13.2049	-6.72432	Mural
CTACGGGTCGATACGT-11	-13.3296	-7.26883	Mural
CTGGTCTCAAAGGCGT-11	-13.2978	-7.32682	Mural
CTTCTAAAGAAGTATC-11	-13.2553	-6.78697	Mural
GAATCGTGTTGTTTGG-11	-13.1634	-7.6362	Mural
GAGACCCCACCGCTGA-11	-13.5837	-7.07784	Mural
GAGCCTGAGTCCCAAT-11	-13.4039	-6.87189	Mural
GCCAGCACAAGTGACG-11	-12.9048	-7.19033	Mural
GGGAGATTCCGACGGT-11	-13.4222	-7.1568	Mural
GGTCACGAGTCAGCCC-11	-13.3344	-7.2102	Mural
GTAGCTACATCAGCGC-11	-13.6743	-6.73959	Mural
GTCGAATAGATGTTGA-11	-13.6037	-6.88893	Mural
GTGTGGCAGGTCATCT-11	-13.3985	-7.55516	Mural
GTTATGGCAGAGGTTG-11	-13.4371	-7.35794	Mural
TACTGCCGTTGTTTGG-11	-13.3679	-7.1592	Mural
TAGACCAAGTAGTCCT-11	-13.0557	-7.61699	Mural
TATCAGGAGCTTCTAG-11	-13.0002	-6.94748	Mural
TCAAGACCAGAAACCG-11	-13.5681	-6.80168	Mural
TCAAGTGTCCTCTAGC-11	-13.1694	-7.13545	Mural
TCCACGTTCGTGCTCT-11	-13.547	-6.78644	Mural
TCGTCCACACTCAGAT-11	-13.1599	-7.07347	Mural
TGAGCATAGAGGTTTA-11	-13.328	-6.71663	Mural
TGAGGTTCAACTTCTT-11	-13.4388	-7.1818	Mural
TGCAGTACAACAGAGC-11	-13.3635	-7.00993	Mural
TGGTACACACCACTGG-11	-13.015	-7.63511	Mural
TGTACAGCAACATACC-11	-13.5362	-7.02106	Mural
TGTCCTGAGACCATAA-11	-13.6016	-6.74828	Mural
TTACTGTGTCTAACGT-11	-13.3488	-7.23784	Mural
TTCCTAATCTTCGACC-11	-13.2508	-7.15185	Mural
TTCGGTCAGACGATAT-11	-13.1528	-6.87167	Mural
TTGCATTCAGCCGTCA-11	-13.3241	-7.11555	Mural
TTGGTTTTCCAGTGCG-11	-12.9675	-6.92208	Mural
TGCGATACACAAGCCC-12	-13.5627	-7.1037	Mural
TTGTGGACAGCTGGTC-12	-13.5413	-6.82983	Mural
GCTTTCGCACATATGC-12	-13.5351	-7.34513	Mural
TAGACTGGTGTTATCG-12	-13.083	-7.42305	Mural
CCTCTCCCAAGTGGTG-12	-13.2627	-7.26175	Mural
CAACGGCCATCGTCCT-12	-12.8551	-7.31874	Mural
GTGGAGATCGGTATGT-12	-13.247	-6.71998	Mural
TTGAACGCAGGAGACT-12	-13.1829	-6.99087	Mural
CTAGACAAGGTTCACT-12	-13.0208	-7.19626	Mural
CTTTCGGGTCCCTGTT-12	-13.4403	-7.46106	Mural
ACGCACGTCCGCAACG-12	-13.0214	-7.0042	Mural
CCCTAACAGTGGCGAT-12	-13.3321	-7.40865	Mural
GTAGGTTGTATGAGGC-12	-12.9119	-7.137	Mural
CACTGAAGTCGTTGGC-12	-13.083	-7.29935	Mural
AACAGGGTCACGGAGA-12	-13.0813	-7.51527	Mural
GCTACCTTCTGGTGGC-12	-13.1683	-6.79408	Mural
AAGATAGTCATTTCCA-12	-12.7374	-7.16449	Mural
GACATCATCTCATTGT-12	-13.0585	-7.15806	Mural
GTGCAGCCAATGACCT-12	-13.5295	-6.91776	Mural
CACAGGCGTCGCTTGG-12	-13.2615	-6.90652	Mural
TCCTCCCAGTCTAGCT-12	-13.0592	-7.25188	Mural
GATCGTATCACACCCT-12	-13.2704	-7.73854	Mural
GCAGCTGAGGGCAGTT-12	-13.2738	-7.22712	Mural
TGGGATTGTATGGTTC-12	-13.2633	-6.73528	Mural
TCTCCGATCTGCTTAT-12	-13.0937	-7.18646	Mural
CCTCTCCAGTCACTAC-12	-13.4135	-6.75507	Mural
TTGGTTTCACCCTAGG-12	-12.999	-7.09384	Mural
ATACCGAAGTGGATTA-12	-13.349	-6.66876	Mural
GAGGGATCAGGCCTGT-12	-13.2324	-7.9143	Mural
TACCGGGCAATCCTAG-12	-13.4544	-7.5495	Mural
GTAGATCCAGCAGATG-12	-13.3662	-6.69745	Mural
GTGACGCGTGTCCGGT-12	-13.121	-6.97953	Mural
TCTCAGCCACAGTCGC-12	-13.2855	-6.99804	Mural
ATCGATGCACAGCTTA-12	-13.3881	-7.5824	Mural
CGCCATTCAGGTACGA-12	-12.8639	-7.25707	Mural
GCTGAATGTGCATCTA-12	-12.7282	-7.48221	Mural
AGGTGTTCATCCTCAC-12	-13.0316	-7.01383	Mural
TCGATTTCACGACGTC-12	-13.2169	-7.09274	Mural
AGATAGACACAGCTGC-12	-13.3331	-7.64703	Mural
TTTACCAAGGTCCGAA-12	-13.1404	-7.16923	Mural
GTTCCGTTCTGCATAG-12	-13.5747	-7.1354	Mural
ATAGAGACATGGGTCC-12	-13.2536	-6.62914	Mural
AGGACGACATGGCTGC-12	-13.4971	-7.43944	Mural
ATTCACTGTTGCTCCT-12	-13.1954	-7.79326	Mural
GACTCAATCGCCTTTG-12	-13.0044	-7.07358	Mural
GGAAGTGAGGCATCGA-12	-13.4025	-7.14633	Mural
ACGTAACTCTGGGCCA-12	-13.2693	-6.74192	Mural
GCTGGGTGTAGTGATA-12	-13.0882	-6.99583	Mural
ACAAGCTAGTGAGTTA-12	-13.1535	-7.58689	Mural
GCGTGCAAGTTAACAG-12	-13.0852	-7.19389	Mural
CTCAACCTCGGTTGTA-12	-13.5309	-7.14383	Mural
ATTCGTTGTCTCTCAC-13	-13.1496	-7.42635	Mural
TCTTTGAAGATTAGAC-13	-12.7043	-7.08881	Mural
CCGATGGTCTGCGATA-13	-13.0782	-6.88797	Mural
TTAATCCCAATACCTG-13	-13.5395	-6.71864	Mural
GTAACACGTGCATCTA-13	-13.3753	-7.15425	Mural
CTCCTTTTCATTCCTA-13	-13.0602	-7.20066	Mural
TTCCAATAGAGGTTTA-13	-13.494	-6.70926	Mural
GTCAAGTCAACACTAC-13	-13.5959	-7.24944	Mural
TCACACCGTCACTTCC-13	-12.7527	-7.12144	Mural
TACGGTAGTGTCATCA-13	-13.1456	-6.83415	Mural
ATGCCTCCAATGTTGC-13	-13.2951	-6.95526	Mural
GTCTGTCAGGTCGAGT-13	-12.8377	-7.07564	Mural
AGACCATGTCCATACA-13	-13.2469	-6.95572	Mural
TAACGACTCGCTCTAC-13	-13.3211	-6.65937	Mural
CAACGATCAACAGCCC-13	-13.1455	-7.21293	Mural
ATCCCTGTCATGGATC-13	-13.431	-7.28891	Mural
GGGTCACCACTGTGTA-13	-13.2052	-7.06608	Mural
GTCAAGTGTGAGCTCC-13	-13.3217	-6.78965	Mural
TCTGGCTAGAGGCCAT-13	-13.4307	-7.65153	Mural
GTAACCAAGAAATTCG-13	-13.3783	-6.70844	Mural
GGAGAACCAATACCTG-13	-13.4678	-6.80102	Mural
CAACGATAGATGAACT-13	-13.1695	-6.88259	Mural
TTCGCTGCACATTACG-13	-13.2102	-7.09407	Mural
TCATTCACACGATTCA-13	-13.365	-7.6953	Mural
TCCTCCCTCCGTGTGG-13	-13.3089	-6.8945	Mural
GTCATCCCAGGTGGAT-13	-13.4952	-7.04358	Mural
ATTCCTATCACCTCTG-13	-13.1952	-7.04963	Mural
AGATGCTGTTAACAGA-13	-13.4015	-6.97386	Mural
GGCGTCATCCTCTCGA-14	-13.2271	-6.95013	Mural
CACAGGCCAGGACTTT-14	-13.2173	-7.82881	Mural
ACACTGATCGGCTATA-14	-13.4755	-6.70889	Mural
AATCACGAGGTCGTAG-14	-13.2567	-6.81674	Mural
GGACGTCTCGAGTGAG-14	-13.2356	-6.93213	Mural
CACACAATCGAGAGAC-14	-13.5635	-6.79536	Mural
CGCCATTGTTTACCAG-14	-13.4117	-6.75867	Mural
AGTAGTCGTCCACAGC-14	-13.266	-6.98971	Mural
GTAATCGCAGTGCCTG-14	-13.3169	-7.21894	Mural
TTTGACTTCAAACCCA-14	-13.4138	-6.79665	Mural
CGTAAGTGTCGATTCA-14	-13.231	-7.50252	Mural
TCTCCGATCGGATACT-14	-12.8498	-6.98656	Mural
ATCCGTCGTATCGCGC-14	-13.5988	-6.99206	Mural
ATTTCTGGTTCCTTGC-14	-13.412	-7.55292	Mural
GCTTCACAGCCGAATG-14	-12.9952	-6.98587	Mural
CGAGTGCCACTTCAGA-4	-10.592	-10.3466	Mural
GGAGGATCACTCCGAG-4	-10.8255	-10.1867	Mural
TTCAATCAGTTGGACG-4	-11.0117	-9.65958	Mural
TCTGCCAGTCGTATGT-4	-10.7183	-9.99205	Mural
AGCGTCGCACAGAGAC-4	-10.9821	-10.0093	Mural
ATTACTCCAGCTACTA-4	-11.0239	-9.6837	Mural
TCCTCGATCCTTCTTC-4	-10.7124	-9.87432	Mural
CATGGATCAGCTGAGA-4	-10.4684	-10.1272	Mural
ACTCCCAGTTGAAGTA-4	-11.0483	-10.0623	Mural
TAAGCACGTTGTTGTG-4	-10.5016	-10.2809	Mural
CTGCCATGTTATCTGG-4	-10.6728	-9.71134	Mural
AAGCGTTAGTTCCTGA-4	-10.8871	-9.69014	Mural
ACCCTCACATTGTCGA-4	-10.635	-9.92999	Mural
CTCCGATCAAACCGGA-4	-10.6167	-9.71184	Mural
TTCATGTCAGCTCGGT-4	-10.5787	-10.1986	Mural
CAAGAGGAGCGCTTCG-4	-10.935	-10.209	Mural
TCGCTTGTCGTCGCTT-4	-10.9258	-9.82631	Mural
GTCACTCAGCTGTACT-4	-10.5015	-10.0598	Mural
TCTATACGTGACATCT-4	-10.9197	-9.59347	Mural
AAGACTCTCACCCATC-4	-11.1689	-10.0598	Mural
TCGTGCTCATCTTTCA-4	-10.733	-10.2177	Mural
TCAGGTAAGCACGTCC-4	-10.3765	-10.1796	Mural
TCGCAGGTCCAGCCTT-4	-10.7414	-9.97612	Mural
GCGAGAAAGCCATTTG-4	-10.651	-9.85861	Mural
CTTCAATCAGCGTTTA-4	-10.5752	-10.0624	Mural
ACTCCCACACGTTGGC-4	-10.7111	-10.0721	Mural
TACAGGTCACTGCATA-4	-10.8013	-9.8392	Mural
CATTGAGTCTGGAAGG-4	-10.7941	-9.9099	Mural
TAGCACATCCCGAACG-4	-10.8282	-10.2553	Mural
GTACAACAGGTTGCCC-4	-10.5149	-10.372	Mural
TCAAGCAAGCTTTCTT-4	-10.9503	-9.76378	Mural
TGCATCCGTCTTCAAG-4	-10.9479	-10.1924	Mural
AGGTAGGGTGTCGATT-4	-10.565	-10.3563	Mural
AGTAACCCATCCTTGC-4	-11.1031	-10.0197	Mural
CAATTTCGTCCATAGT-4	-10.4958	-10.1896	Mural
GTAGCTATCCACACAA-4	-10.8254	-9.64732	Mural
TGGATGTAGGATATGT-4	-10.501	-10.315	Mural
CAGGTATCATACCATG-4	-10.6628	-10.2212	Mural
CTGATCCGTTATTCCT-4	-10.4058	-10.0199	Mural
AAGCGAGGTAGTCGGA-4	-10.5744	-10.238	Mural
TGTACAGCATCCCACT-4	-10.966	-10.0917	Mural
CCGATGGGTATGGTAA-4	-10.734	-9.56569	Mural
TGAGCATGTAAGGCCA-4	-10.4913	-10.108	Mural
GTTGTCCTCAAATGAG-4	-10.8014	-9.62482	Mural
GAATCGTGTACAACGG-4	-10.7384	-9.98867	Mural
CGTGTCTGTAGTCTGT-5	-11.074	-9.67994	Mural
GAGACCCTCAGATGCT-5	-10.6682	-9.99534	Mural
TCCTAATCATCCTGTC-5	-10.8221	-9.92683	Mural
ACTCCCAGTACACGTT-5	-11.0433	-10.3884	Mural
ACGTCCTAGCAGGGAG-5	-11.4379	-9.66159	Mural
CTGCCATTCCCTCGAT-5	-11.1161	-9.72891	Mural
CAGATTGGTCACATTG-5	-10.5642	-10.2891	Mural
ATCTTCATCCAACTGA-5	-10.711	-9.8206	Mural
CTATAGGTCCTTCAGC-5	-10.6486	-9.94191	Mural
CCTCCAATCTGAGCAT-5	-10.4693	-10.2277	Mural
CACAGATTCATTATCC-5	-10.6757	-10.0799	Mural
TGACCCTCACCGGTCA-5	-10.4674	-10.0427	Mural
TTTCAGTCACCAGCCA-5	-10.7076	-9.79831	Mural
GGGACAAAGTTCCATG-5	-10.745	-9.73951	Mural
GTAGATCTCCTAGCTC-5	-10.4788	-10.0033	Mural
ATAGGCTGTGAGTTTC-5	-10.5147	-10.2099	Mural
GATTGGTGTAGTATAG-5	-11.0075	-9.68416	Mural
AGTACCACATCCAATG-5	-10.8498	-10.0029	Mural
ATCACGATCAGCAGAG-5	-10.6636	-10.1539	Mural
AATGGAACATTCTCTA-5	-10.6009	-9.85845	Mural
GGAGGATCAACCGATT-6	-10.582	-9.99531	Mural
CGTAAGTAGCAGTACG-6	-10.8253	-10.3308	Mural
TGCTGAAGTACCACGC-6	-10.9015	-9.63372	Mural
GGGCTACCAATAGTAG-6	-11.1373	-9.64319	Mural
TGTTACTCACCAGGTC-6	-10.975	-10.1521	Mural
TGTAAGCTCAACTCTT-6	-10.3016	-10.0469	Mural
TATATCCAGGTTGAGC-6	-11.047	-10.0862	Mural
CATCGTCCAAAGGCGT-6	-10.4536	-10.282	Mural
TAGTGCACATTGTACG-6	-10.662	-9.80788	Mural
GTGTTCCTCGGCTATA-6	-10.7235	-9.71336	Mural
ACCCTCAAGAGCACTG-6	-10.9272	-9.9744	Mural
AAAGTCCCATCACGGC-6	-10.6206	-10.0503	Mural
TTTGGAGCACCGTACG-6	-10.5864	-10.0983	Mural
TGACGCGAGACAACAT-6	-10.7847	-9.96479	Mural
TCGAAGTGTTGGGCCT-6	-10.3683	-10.0428	Mural
GTTACCCCACAAATGA-6	-10.3845	-10.1322	Mural
AAAGTCCAGACAACTA-11	-10.4634	-10.0115	Mural
AACCAACTCTCGGCTT-11	-10.9605	-10.1797	Mural
ACGGTTATCTTCCACG-11	-10.4769	-9.87587	Mural
AGTGACTCAGTTGAAA-11	-10.7977	-10.2248	Mural
CAGCAATAGCTGACAG-11	-10.4406	-10.0658	Mural
CCATCACAGAGCTGCA-11	-10.3986	-10.0041	Mural
CCGCAAGGTACGACAG-11	-10.5681	-9.98423	Mural
CTCCCTCAGCTATCTG-11	-10.9132	-10.0369	Mural
CTGTACCCACAGTCGC-11	-10.4585	-10.0915	Mural
GACTCTCTCTGGCCTT-11	-10.4446	-10.1919	Mural
GGGTAGACAGCGTTGC-11	-10.4053	-10.2746	Mural
GTCAAACCAGCCCACA-11	-10.6349	-9.97963	Mural
GTGTAACTCGTAGCTA-11	-10.9897	-9.76058	Mural
TAGTGCATCGCGTCGA-11	-10.8678	-10.2546	Mural
TATCTGTAGATGGCAC-11	-10.5449	-9.82468	Mural
TCATGCCCAAGAATGT-11	-10.4148	-10.3458	Mural
TGTAACGTCTGCATGA-11	-10.7506	-9.76605	Mural
TTCCAATCAGAACTAA-11	-10.6723	-10.098	Mural
CATACCCGTAGATGTA-12	-10.4963	-10.2078	Mural
TCAAGACAGTTTCGAC-12	-10.9153	-10.0583	Mural
AGTACCAAGGAATCGC-12	-10.6037	-10.0766	Mural
CGTAAGTGTTTACGTG-12	-11.0127	-9.61181	Mural
AAGCGTTAGGGTCACA-12	-10.5409	-10.4224	Mural
GTTTACTAGCACTCAT-12	-10.846	-10.1622	Mural
AGATGCTTCGGTCTAA-12	-10.2691	-10.0327	Mural
ACACCAAAGCTGACTT-12	-11.0908	-9.59432	Mural
AGTACTGGTTCTCGTC-12	-10.8491	-10.1743	Mural
TTAGGCAAGCACCAGA-12	-10.7224	-9.72284	Mural
AAAGGATTCCTACCGT-12	-10.831	-9.69363	Mural
AAGGTAACATTGAGGG-12	-10.9618	-9.86022	Mural
AGATCCACATTGTCGA-12	-10.9777	-9.73475	Mural
ATGGTTGGTCGTGTTA-12	-11.0528	-9.53186	Mural
GCAGCCACACGTACAT-12	-11.0854	-10.2309	Mural
CCAAGCGTCGCCTCTA-12	-11.3599	-9.9583	Mural
TGGTGATTCTTTGGAG-12	-10.7243	-10.2931	Mural
GTGCTTCAGTCTACCA-12	-10.5907	-10.0743	Mural
TCGGGTGGTGAACTAA-12	-10.9448	-9.77094	Mural
CTTCGGTAGGTTAAAC-12	-10.4609	-10.3692	Mural
ACATCCCTCAGACCTA-12	-10.4388	-10.2814	Mural
GATCAGTTCCCTATTA-12	-10.5089	-10.3355	Mural
AAAGGTAGTTGAATCC-12	-10.4282	-10.2578	Mural
TGAGCGCTCCCAAGTA-12	-10.5557	-10.3066	Mural
TAATCTCAGGCACAAC-12	-10.8331	-9.59656	Mural
GTTCATTTCTGTGTGA-12	-11.2708	-9.93084	Mural
AGTAACCCAAGTTCGT-12	-11.3475	-9.87601	Mural
ATTCTACGTCTAGGCC-12	-10.6855	-9.62926	Mural
AAGTACCTCCGAAATC-12	-10.6133	-10.2314	Mural
CGCGTGATCCAACTAG-12	-10.4343	-10.0016	Mural
TACCTGCAGCTTCGTA-12	-11.048	-10.1177	Mural
CTAGGTACAGGACGAT-12	-11.2101	-10.0172	Mural
CTGCCATTCGCGAAGA-13	-10.9036	-9.67587	Mural
TCAGCCTTCAATCTCT-13	-10.5442	-10.2749	Mural
TGTTCATTCAGCTTCC-13	-10.4119	-10.3419	Mural
TTCACCGCATCCAATG-13	-10.683	-10.239	Mural
TTGTGTTTCGAGCCTG-13	-10.4781	-9.92535	Mural
ATCCTATTCCTTCAGC-13	-10.661	-10.2921	Mural
AGACAAAAGTAAGCAT-13	-10.8837	-9.63531	Mural
GCCAGGTCAGGGACTA-13	-11.1825	-9.68589	Mural
AGCCAATGTGTAGTGG-13	-10.4464	-9.84798	Mural
CTCACTGTCACAAGGG-13	-10.3391	-9.9407	Mural
CTTCGGTGTGGCTGCT-13	-11.1027	-10.2321	Mural
ATCGGCGGTCTAACTG-13	-10.8739	-10.2396	Mural
GACTTCCAGAGGACTC-13	-10.9436	-10.3067	Mural
AGGACGAGTGGGACAT-13	-10.5422	-10.2583	Mural
TTGGGTAAGGTCGCCT-13	-10.8949	-9.67605	Mural
GATTTCTTCGGTCGAC-13	-10.4272	-10.255	Mural
GATCACAAGATTTGCC-13	-10.6987	-9.8655	Mural
GTGCTTCAGCACCGAA-13	-10.9527	-10.1958	Mural
GAAGAATCAGGAATCG-13	-10.9715	-9.87551	Mural
CAATACGAGAACAAGG-13	-10.693	-9.9053	Mural
TTGATGGCATGGCACC-14	-10.4773	-10.2285	Mural
AGATAGAGTTACACTG-14	-10.7427	-10.2759	Mural
GTGCAGCGTTGTTGCA-14	-10.4739	-10.4077	Mural
GACGTTACAGCCGGTT-14	-10.7542	-10.1709	Mural
ATAGGCTTCATGAGTC-14	-11.4282	-9.89131	Mural
ATCGTAGCACAGTGAG-14	-10.7943	-9.7472	Mural
CATGCGGTCAGGTGTT-14	-10.6934	-9.8677	Mural
AGCTCAATCGCTAGCG-14	-10.9331	-9.78763	Mural
CGCCAGACACGACTAT-14	-11.2662	-9.65912	Mural
ATTACTCGTACAAGTA-14	-10.7381	-9.76091	Mural
GAGGGATGTACTCGAT-14	-10.5091	-10.045	Mural
TCATGGAAGGTGCTGA-14	-10.891	-10.1033	Mural
CCTAACCTCGCCAATA-14	-10.7576	-9.6971	Mural
CACGGGTGTACAGGTG-14	-10.3731	-10.256	Mural
ATGAAAGCATTGTAGC-14	-10.6745	-10.1869	Mural
CATCGCTTCGCTAATG-14	-10.6713	-10.07	Mural
AGTAGTCTCCGTTGGG-14	-10.9737	-9.84597	Mural
ATTCTTGCAGCGTACC-14	-10.4753	-10.1056	Mural
CGAATTGCAGATAAAC-14	-11.331	-9.95613	Mural
CAGTTAGCATGAGTAA-14	-10.9559	-9.97716	Mural
AGTTCCCAGCCACCGT-14	-10.3271	-10.0967	Mural
ACCACAAAGAGCCCAA-14	-10.8749	-9.78934	Mural
GCTACAAGTGTCTTCC-14	-10.6283	-10.0682	Mural
TTCTGTAAGAGGGTGG-14	-10.3295	-10.0439	Mural
GGAAGTGCAACTTCTT-14	-10.8412	-10.3045	Mural
AAGTACCCATACAGCT-14	-10.359	-9.97084	Mural
GTGCTGGCAGGAATCG-14	-10.4211	-10.1264	Mural
TCATTGTCACAAATGA-14	-10.4446	-10.1396	Mural
AGTAGTCGTTCCTACC-4	-10.8757	-9.93534	Mural
ATCGGCGTCTGCACCT-4	-10.8338	-9.72578	Mural
AGGCATTCAAGAAACT-4	-12.0284	-9.87482	Mural
TATTGGGAGCGACATG-4	-12.2758	-10.3274	Mural
TACAGGTTCGCTAATG-4	-12.1687	-10.1126	Mural
CATGGATCACATACTG-4	-11.2354	-10.1445	Mural
ATGATCGAGTGAACAT-4	-12.1624	-10.051	Mural
CAAAGAACAGCTGGTC-4	-11.129	-10.0614	Mural
GCAACCGAGATGCCGA-4	-12.0955	-10.1755	Mural
GCCAGTGCAGGCACAA-4	-11.752	-9.77978	Mural
CCACAAAAGGTCATCT-4	-12.006	-9.87103	Mural
ACTTATCGTTGCATGT-4	-11.9091	-9.9923	Mural
GCATGATGTAACATAG-4	-11.9512	-9.38695	Mural
TACGGGCGTTTACACG-4	-11.7039	-9.96398	Mural
GTTCCGTGTGTTGCCG-4	-11.8866	-9.76797	Mural
GGCTTGGTCCGGTAGC-4	-12.2263	-10.1936	Mural
CTGCAGGGTTTCGTTT-4	-11.3666	-9.88415	Mural
AATGGAAAGCTCTTCC-4	-11.1477	-10.242	Mural
GACTATGCACGGCACT-4	-12.1696	-10.0705	Mural
ACTGATGGTGTCCTAA-4	-11.9573	-9.68454	Mural
CTCCGATGTAAGATCA-4	-11.8751	-9.54329	Mural
GTGCTGGCATAGGAGC-4	-12.3056	-10.2976	Mural
ATTCCATAGTTAACGA-4	-12.23	-10.1765	Mural
GCGATCGCAAATCCCA-4	-12.0502	-10.0456	Mural
TCGCTTGTCAAGTGGG-4	-12.0683	-10.031	Mural
CATCCCATCTCGGTCT-4	-12.2032	-10.12	Mural
CGAGTGCCAATCGCGC-4	-12.3289	-10.3	Mural
TCGGGTGGTCCTGTCT-4	-11.9879	-10.0062	Mural
AGGGTGAAGAAATTCG-4	-12.2712	-10.2443	Mural
GGGACAATCGCGGTAC-4	-12.0167	-9.85751	Mural
CCCGAAGGTAGACTGG-4	-12.0522	-10.0848	Mural
AAGGAATAGCTCAGAG-4	-12.4868	-8.67141	Mural
GGGATCCGTCAAGGCA-4	-11.927	-9.63465	Mural
ACTTAGGTCTGCCTCA-4	-12.1166	-10.3213	Mural
AATCGTGGTGTATTGC-4	-12.1263	-10.0611	Mural
GAGTCTATCAGACTGT-4	-11.7553	-9.70191	Mural
TATCCTACATATCTCT-4	-12.1654	-9.88179	Mural
TTTCACAGTGTTCAGT-5	-11.6383	-9.60282	Mural
GCACTAATCTGAACGT-5	-12.2957	-10.2701	Mural
ATCTTCAGTTCTCGCT-5	-12.1348	-10.1869	Mural
GATGGAGGTGGTACAG-5	-12.4064	-10.3689	Mural
ACGGGTCGTTGGACCC-5	-12.1514	-10.2058	Mural
GAGACTTTCACACCCT-5	-12.1659	-10.0103	Mural
CACAACATCCGGCAAC-5	-11.9433	-9.83955	Mural
ATCAGGTGTTCAAGGG-5	-11.2176	-9.603	Mural
GAATCGTGTACGTAGG-5	-11.9469	-9.28248	Mural
TGCTCCATCAGATTGC-5	-11.2729	-9.56767	Mural
TGAGCGCCACAAGCAG-5	-12.0748	-10.1888	Mural
GCCATGGGTATGCGGA-5	-12.4681	-8.73509	Mural
TTCCACGGTGGTTTAC-5	-12.1634	-10.1476	Mural
GACCCAGCACGGGCTT-5	-11.7478	-9.73407	Mural
TCGGGACAGATAGCTA-6	-12.1807	-10.2771	Mural
CTCGAGGTCCGCACGA-6	-12.0675	-9.25633	Mural
TGGGAGACACTTGACA-6	-12.1351	-10.0431	Mural
TCCGAAAAGAGGCTGT-6	-12.1327	-10.4341	Mural
GGTGTTAAGGGAGGGT-6	-12.3183	-10.2441	Mural
GTCAAACCATGACTTG-6	-12.067	-9.89651	Mural
ACGTAGTCAGCTCTGG-6	-11.0769	-10.1919	Mural
TCCTGCATCCGTAGGC-6	-11.5953	-9.81214	Mural
TGCGGCACACTGCGAC-6	-11.7063	-9.54568	Mural
TAAGCCAGTGGAGGTT-6	-12.3003	-10.2795	Mural
TCGTGGGCACTTGTGA-6	-11.7901	-9.69188	Mural
ACTACGACATCCGGTG-6	-12.1225	-9.89986	Mural
ACCAAACAGGAGTACC-6	-12.2497	-10.1979	Mural
GAAACCTCACAGAGCA-6	-11.5577	-9.9463	Mural
CTCACTGCAATCACGT-6	-11.5943	-10.055	Mural
TCAAGCACAACGACTT-6	-11.9589	-10.1756	Mural
CGGAATTCACAACGTT-6	-11.7057	-9.84093	Mural
GTGACGCGTCATAACC-6	-12.0083	-9.7101	Mural
AGGTTACGTCAAAGAT-6	-12.004	-10.0993	Mural
GTGAGCCGTCCTATAG-6	-11.9421	-10.0229	Mural
ACATCGATCAATCTCT-11	-12.2065	-10.2041	Mural
ACGATCAGTCCTATAG-11	-11.934	-9.77524	Mural
ACTATGGCAACGCCCA-11	-11.8638	-9.59966	Mural
ACTGTCCTCACGAGGA-11	-12.1292	-10.1508	Mural
AGAGCCCAGGTACAAT-11	-12.1117	-10.2577	Mural
AGGTTACAGAGAGCAA-11	-11.6747	-9.73323	Mural
AGGTTACTCGATCCCT-11	-11.84	-10.1137	Mural
ATCGGCGAGAACCCGA-11	-11.6801	-10.2507	Mural
ATGACCACACTGATTG-11	-11.3196	-10.0385	Mural
ATTTCACTCTTCGTAT-11	-11.6788	-10.1476	Mural
CAGTGCGAGCCTCAAT-11	-11.8205	-9.66499	Mural
CATAAGCTCACAAGGG-11	-11.9188	-9.67855	Mural
CATACAGCAGGTCCGT-11	-11.8406	-9.69088	Mural
CATCCCACAACTTCTT-11	-12.1618	-9.97456	Mural
CATGGATTCATTTGTC-11	-12.2093	-9.85283	Mural
CCACGTTCAGCTTCCT-11	-12.1973	-10.2729	Mural
CCTCCAAAGCCGTAAG-11	-11.1901	-9.68478	Mural
CGAAGGATCACCCTCA-11	-11.9562	-9.85346	Mural
CGCAGGTCATTGTACG-11	-11.0609	-9.8734	Mural
CTAACTTTCTTGGCTC-11	-12.1471	-10.1814	Mural
CTCCTCCGTGGGAGAG-11	-12.3586	-10.3726	Mural
CTGCAGGTCCGGACGT-11	-11.7412	-9.70944	Mural
GCTGAATCATGACTGT-11	-12.4384	-8.79808	Mural
GCTTGGGCACTGTCGG-11	-12.0926	-10.1774	Mural
GGGACTCGTCGGAACA-11	-12.0694	-10.1117	Mural
GTAATGCTCATCCCGT-11	-11.9735	-9.98136	Mural
GTAGGAGCATCTTTCA-11	-12.3253	-10.3259	Mural
GTCCCATGTAAGGCCA-11	-11.4844	-9.56499	Mural
GTGCTGGCAGGTGACA-11	-12.028	-9.93795	Mural
GTGGCGTCACAGTGAG-11	-12.2874	-10.2398	Mural
TAATTCCTCACCTCAC-11	-12.0217	-9.82653	Mural
TACAGGTTCCTTATGT-11	-12.1852	-10.1335	Mural
TAGGAGGTCACTAGCA-11	-11.9937	-10.0474	Mural
TCCGTGTCAGGTACGA-11	-11.9238	-9.75669	Mural
AACCTGAGTATCCCTC-12	-12.403	-9.73458	Mural
ATGAGTCGTACTGCGC-12	-12.309	-10.2485	Mural
TGTGGCGTCTCTGACC-12	-11.9938	-10.0987	Mural
TCAGCCTTCGTTCTGC-12	-11.9446	-9.40924	Mural
AAGACTCGTCCAGCGT-12	-12.0228	-9.68424	Mural
CGGTCAGAGCTGTCCG-12	-11.901	-9.75893	Mural
TCGGGACGTATTGACC-12	-12.3462	-10.3268	Mural
TCCATCGAGACGGTCA-12	-11.5032	-9.68352	Mural
TTGGGCGTCGAAGCCC-12	-12.3068	-10.0047	Mural
GGTGGCTTCACGACTA-12	-12.1269	-9.88109	Mural
TTGCGTCAGGTTAGTA-12	-11.8321	-10.065	Mural
TGCAGATTCCATACTT-12	-12.3096	-10.2854	Mural
CGCATGGTCAGCTGAT-12	-11.8268	-9.80243	Mural
TGCATGAGTTAAGAAC-12	-12.2586	-10.2987	Mural
CTGCGAGGTATTGACC-12	-12.1046	-10.1509	Mural
CATTCCGGTCGCATCG-12	-12.3416	-10.2243	Mural
AGCGTATGTATAGCTC-12	-11.4684	-10.1732	Mural
GCAGTTAGTCTACATG-12	-12.2102	-10.2592	Mural
TGGGTTATCGCTGCGA-12	-12.3247	-10.331	Mural
CAGAGCCAGGCTTAAA-12	-11.8281	-10.1836	Mural
GTTATGGAGTAGGATT-13	-12.236	-10.2647	Mural
AATCGTGTCTGACAGT-13	-12.0894	-10.2534	Mural
AATGAAGCAGTTAAAG-13	-11.7719	-9.85426	Mural
GCAGGCTCAAGATGGC-13	-12.0744	-9.22486	Mural
ACATCCCAGTGGACGT-13	-11.2428	-9.71067	Mural
TTCTTGAGTGGGTCAA-13	-11.9419	-10.0232	Mural
CGTGTCTGTCGAGTTT-13	-12.3121	-10.3391	Mural
CACTGGGGTTTCGTAG-13	-11.9175	-9.38278	Mural
TTGAACGGTGATACAA-13	-12.1878	-10.2567	Mural
CTGCTCAGTGGAAGTC-13	-11.1005	-9.62629	Mural
TGATGCATCCCTCAAC-13	-12.0787	-9.96372	Mural
ACCATTTTCTGATGGT-13	-12.1409	-10.2458	Mural
GGAGATGTCGACGCTG-13	-12.0532	-9.87442	Mural
CTCCCAACATGTCGTA-13	-11.9122	-9.82827	Mural
GATCACACACACCGAC-13	-12.1395	-10.3441	Mural
TTTCGATAGCTAGATA-13	-11.9866	-10.1897	Mural
AAGTACCAGATTGGGC-13	-11.2145	-9.67082	Mural
TTCTTCCAGCTGGCCT-13	-11.6393	-9.69782	Mural
ATCACGAGTTGATGTC-13	-11.9647	-9.74762	Mural
CCAATTTGTCAACCTA-13	-12.0721	-9.94882	Mural
AAGAACAGTTGGGCCT-13	-12.3594	-9.64243	Mural
AGTTCGATCGTGGTAT-13	-11.8685	-9.437	Mural
TCATGTTTCATCTACT-13	-11.7519	-9.49698	Mural
AGGGTTTGTACTCGAT-13	-12.3175	-9.52863	Mural
CTTCTAATCGGCTGGT-13	-12.1955	-10.4017	Mural
GACGTTATCTCGACCT-13	-10.7923	-10.3316	Mural
TCCGTGTCAGATACTC-13	-11.6332	-9.86695	Mural
ATTTACCCAGAGTAAT-13	-12.268	-10.1477	Mural
AACGTCATCGACGATT-13	-12.042	-9.86634	Mural
GTTGTCCTCGCTCATC-13	-11.4298	-9.59347	Mural
AGCCAATAGGTCTACT-13	-12.1475	-10.2338	Mural
TTACGTTCAGTCACGC-13	-11.3389	-10.1754	Mural
ATCACAGAGTGATTCC-13	-12.0544	-10.2442	Mural
GAATCGTAGACATCAA-13	-11.8513	-9.46907	Mural
CGAGGCTGTTCCACAA-14	-12.1465	-10.1886	Mural
TGAATCGGTATGTCCA-14	-11.9129	-9.87402	Mural
AACTTCTGTGAGGAAA-14	-12.2969	-10.2137	Mural
GTCGAATGTCGAGCTC-14	-11.8325	-9.37188	Mural
ATGACCACAACAAGTA-14	-11.8873	-9.69599	Mural
GATGAGGAGACATACA-14	-11.7891	-9.86977	Mural
TGTTCATAGTAGGTTA-14	-11.8122	-9.82247	Mural
CACTGGGAGTCCCGGT-14	-12.052	-10.2419	Mural
TGCGGGTCACCCTAAA-14	-11.3872	-9.65307	Mural
TTCTTCCGTCGTTGGC-14	-11.8326	-9.94091	Mural
GTAGGAGTCTACGCGG-14	-12.1257	-9.91604	Mural
CCCATTGCAACCGTGC-14	-12.1564	-10.0587	Mural
GACTGATCACAAGGTG-14	-12.124	-10.1883	Mural
CATACCCTCTCCACTG-14	-11.6157	-9.92139	Mural
CGTTAGATCACTGTTT-14	-12.0196	-9.99108	Mural
GTAGATCTCTCAGAAC-14	-12.1991	-10.2241	Mural
TCATCATCACGAGGTA-14	-12.0744	-9.85467	Mural
ACCCTTGCATGCAGGA-14	-11.7556	-9.75282	Mural
GTAATCGTCTTCGACC-14	-11.7517	-9.87884	Mural
CAGCGTGTCAAGTGTC-14	-11.8366	-9.47029	Mural
AAGACTCGTTGCCGAC-14	-12.1634	-10.0356	Mural
CTCAGTCAGCGGTAAC-14	-12.2667	-10.0627	Mural
TTGATGGTCACCTTGC-14	-11.7225	-9.66213	Mural
CATAAGCTCAGATGCT-14	-11.7663	-9.6052	Mural
GAGATGGAGGTCACAG-14	-12.1368	-10.0936	Mural
TGGGAAGTCTTCGTAT-14	-11.9731	-9.88951	Mural
ATGCGATAGCTGTGCC-14	-11.7868	-9.56578	Mural
CGGTCAGAGTAGAATC-14	-11.7577	-9.83238	Mural
ATCACGAGTACCTTCC-14	-12.1247	-10.1121	Mural
TGCTTCGAGTGCAACG-14	-11.9199	-9.97548	Mural
AGTGTTGAGATGCTAA-14	-12.198	-10.023	Mural
TAACGACTCAAGTGTC-14	-12.0673	-9.82849	Mural
TTCAATCGTAAGCGGT-14	-12.1577	-10.0397	Mural
TAACACGCAGAAACCG-14	-12.0882	-9.7098	Mural
TTTGATCAGAGTCTTC-14	-12.0122	-10.1372	Mural
CCAATGAAGCGCGTTC-14	-12.003	-9.28581	Mural
CGAATTGTCTCAGTCC-14	-11.985	-9.84752	Mural
GGGTAGATCATCGCCT-14	-12.181	-10.214	Mural
TGCGACGTCGAACTCA-14	-12.2068	-10.1785	Mural
GTAATCGAGGTGATCG-14	-11.9975	-9.92321	Mural
TCAAGACAGATGCCGA-14	-12.2686	-10.137	Mural
TGCCGAGGTGGTATGG-14	-11.7725	-9.77461	Mural
TACTTGTCAATGCTCA-14	-11.7324	-9.73942	Mural
CTACATTGTCCGGATC-14	-11.9461	-9.89725	Mural
GTGCACGCAATGTGGG-14	-12.2613	-10.2828	Mural
TTTGATCAGCTAATCC-4	-11.4514	-9.71772	Mural
GATTCGAAGATACAGT-4	-12.9999	-7.74986	Mural
TTAATCCAGAGAAGGT-4	-12.7023	-7.89716	Mural
ACTTCGCAGCTAGTTC-4	-12.8112	-7.70452	Mural
ATACCGATCTCATGGA-4	-13.0966	-7.92791	Mural
TTGCGTCCAAGCCATT-4	-12.8188	-8.18215	Mural
TCTCACGCAGGTAGTG-4	-12.6633	-7.7444	Mural
CGCCATTCACTACAGT-4	-12.589	-7.6443	Mural
CTATCCGAGGGTATAT-4	-12.4965	-8.20088	Mural
TGTAAGCCAGCACACC-4	-12.6187	-8.44733	Mural
TCGGGTGCAGGAGGAG-4	-12.9835	-6.73383	Mural
ACATGCAGTGCGACAA-4	-12.6364	-7.85608	Mural
GTTCTATAGCAGATAT-4	-12.4526	-8.67386	Mural
AGCCAGCTCCAACTGA-4	-12.4704	-8.04036	Mural
AGCTACACACCCTGTT-4	-12.5994	-7.96911	Mural
ACACCAATCAGAGCGA-4	-12.6191	-8.08472	Mural
CTTCTCTGTTTCGTAG-4	-12.5234	-8.05758	Mural
AGTGACTTCGAAGAAT-4	-13.1373	-7.44251	Mural
GGAGAACAGGCGAACT-4	-12.4845	-8.67837	Mural
ATACCGACATACCGTA-4	-12.692	-8.24124	Mural
ACCATTTAGGCGACAT-4	-12.581	-8.3713	Mural
ACCACAACAGAAGTTA-4	-12.6316	-7.69344	Mural
CCTCCAAAGGCTTCCG-4	-12.7273	-7.77157	Mural
CCAAGCGGTGGATCGA-4	-12.8596	-7.8507	Mural
GAGAGGTCATAGCACT-4	-12.5762	-7.87238	Mural
ACGGGTCAGCATGGGT-4	-12.4886	-8.68755	Mural
TCCACGTCATACTGAC-4	-12.5535	-8.59655	Mural
GGACGTCGTAATCAGA-4	-12.3698	-8.16204	Mural
CTCCCTCTCTACGCGG-4	-12.7422	-7.66575	Mural
GGGAGATAGTATTGCC-4	-12.6149	-8.2647	Mural
AACAACCCATCGATAC-4	-12.5612	-7.59439	Mural
TCATGGAAGCCTCGTG-4	-13.0432	-7.81345	Mural
GTAGGAGTCGGTCATA-4	-12.7483	-7.34184	Mural
CAACCTCTCCGTCACT-4	-12.5111	-8.1171	Mural
TAGTGCACAGCGAGTA-4	-12.7105	-8.30134	Mural
AATCGACCAGTTGGTT-5	-13.0164	-7.54546	Mural
GTAGGAGGTAGGACCA-5	-12.9717	-7.36128	Mural
CGAATTGCATACGCAT-5	-13.0151	-8.12368	Mural
GTTGAACTCCGAAGGA-5	-12.634	-8.17419	Mural
AGGACGATCCCTCGAT-5	-12.7043	-7.9186	Mural
CGAATTGAGGTAATCA-5	-13.0618	-8.07285	Mural
GGTCACGCAGCACCCA-5	-12.5776	-7.75694	Mural
TTGTGTTGTGCTCTCT-5	-13.0056	-7.74923	Mural
TGTTCATAGGCACGAT-5	-12.9814	-7.0252	Mural
TAGATCGTCCGACAGC-5	-12.6704	-7.24513	Mural
GTAATGCAGACTAAGT-5	-12.8374	-7.48999	Mural
CTTGAGATCCGTGGGT-5	-12.9739	-7.7416	Mural
GTCTTTAAGGTGCTAG-5	-12.6573	-7.86329	Mural
CATCGGGTCCGATGTA-5	-13.3641	-7.61866	Mural
GTCAGCGTCATTCACT-5	-12.976	-7.62093	Mural
CAACCTCCACATTACG-5	-13.1451	-7.26836	Mural
GAAGGACAGAATCGCG-6	-12.829	-7.91477	Mural
ATATCCTTCCACTTTA-6	-12.72	-8.16324	Mural
TATTGCTTCCGAGTGC-6	-12.8965	-7.66091	Mural
CTATCTAAGAAACCAT-6	-12.6937	-7.37818	Mural
GCCATTCGTAGATTGA-6	-12.6177	-7.33648	Mural
TTTCAGTAGTGAACAT-6	-12.8924	-7.25968	Mural
AGTGATCAGTCCTGTA-6	-12.7432	-7.99086	Mural
AAGGTAACAGCTCCTT-11	-12.5891	-8.17021	Mural
AATGACCCAGACATCT-11	-12.108	-9.45056	Mural
ACGATGTGTATTTCGG-11	-12.6531	-7.53112	Mural
ACGGAAGTCGCATAGT-11	-12.5274	-8.26582	Mural
AGTAGTCAGGTAGCCA-11	-13.2264	-7.7084	Mural
ATGATCGCATGGCCCA-11	-12.8934	-7.38751	Mural
ATTTACCGTCCGCAGT-11	-12.6199	-7.85339	Mural
CACAACACAGGCTTGC-11	-13.1958	-7.70679	Mural
CACAGATGTCGTTTCC-11	-12.4605	-8.56648	Mural
CATACCCAGGTCCGAA-11	-12.7971	-7.63971	Mural
CCACCATCAAGTGGCA-11	-13.2822	-7.9759	Mural
CCGGGTATCTGAGGCC-11	-12.6778	-8.09407	Mural
CCGGTAGCAGTGACCC-11	-12.6685	-7.52407	Mural
CCGGTAGGTTCCACAA-11	-12.4824	-8.02564	Mural
CCGTAGGAGCTCCACG-11	-12.9036	-7.66564	Mural
CCTTCAGGTCCCGGTA-11	-12.5637	-8.46176	Mural
CGAGGAACACAATTCG-11	-12.7055	-8.18737	Mural
CTGTAGAGTGCCTATA-11	-12.6007	-8.52351	Mural
GACAGCCTCGTCCATC-11	-12.8584	-7.57842	Mural
GAGTGTTCAAGTATAG-11	-12.5446	-7.57882	Mural
GCACTAACATCCGTGG-11	-12.6636	-8.06549	Mural
GGAGGATGTTGCACGC-11	-12.6834	-7.32876	Mural
GGCTTTCCACATGACT-11	-12.895	-7.70602	Mural
GGTAACTAGTTGCCCG-11	-12.6324	-7.45555	Mural
GTATTTCTCAACCGAT-11	-13.1316	-7.79525	Mural
GTCCTCATCTACCTTA-11	-13.2754	-7.28231	Mural
GTTACAGCACCTGCTT-11	-12.5448	-8.1121	Mural
TATTGCTAGAATCGAT-11	-12.4791	-8.65909	Mural
TCAATTCCAATAGTGA-11	-12.9831	-7.35235	Mural
TCAGTCCTCCTGGGAC-11	-12.8068	-8.2593	Mural
TCCATGCGTCCTGTCT-11	-12.9317	-7.61364	Mural
TCCTCTTAGGTCCAGA-11	-12.5239	-8.55018	Mural
TCCTTTCCAGAGGTTG-11	-12.8325	-7.46704	Mural
TCTAACTGTAACTGCT-11	-13.1233	-7.36718	Mural
TCTATCATCTTGTGCC-11	-13.0679	-7.73645	Mural
TGAATGCCAAATCAAG-11	-12.8221	-7.87219	Mural
TGACAGTGTACTAACC-11	-12.6728	-8.4059	Mural
TGTTGGATCAATCCGA-11	-12.6252	-7.71991	Mural
TTGTTTGGTCGGTACC-11	-12.6532	-8.1739	Mural
TGATGGTAGTAGACAT-12	-13.0473	-7.72165	Mural
GATCAGTCAGACGGAT-12	-13.2421	-6.7596	Mural
GCATCGGAGGTAGCCA-12	-12.6194	-7.66324	Mural
GGCAGTCTCAGAGTTC-12	-13.1566	-6.82997	Mural
CCCGGAAGTGTTAACC-12	-12.7477	-8.2863	Mural
GTGCAGCCATACCGTA-12	-12.6844	-7.34501	Mural
CAACCTCAGTCCCAAT-12	-13.1432	-8.08493	Mural
CCGATCTGTGCGAACA-12	-12.7347	-7.89508	Mural
GTGTGGCTCACTCACC-12	-12.9356	-8.1392	Mural
ACCGTTCAGGAAACGA-12	-12.4661	-8.67097	Mural
TTGGGCGAGGTAGATT-12	-12.738	-7.19998	Mural
TGTGATGAGAATCGCG-12	-12.6005	-7.51359	Mural
GATAGAACAACTGGTT-12	-12.5504	-8.57898	Mural
TCAGTTTGTTCCTAGA-12	-12.9199	-7.65546	Mural
GTGCTTCCAGTCAGAG-12	-12.5802	-8.05797	Mural
TTAGGCAAGTCGAAAT-12	-12.5194	-8.55067	Mural
CTCTCGAAGGGTCACA-12	-12.9613	-7.97452	Mural
TACGCTCAGGTCCCTG-12	-12.7897	-8.10859	Mural
TTCAGGACAAGTTCCA-12	-13.1261	-8.09544	Mural
CTTCCGAAGAGGCTGT-12	-12.8143	-7.94775	Mural
AGCCAGCTCCATGCAA-12	-12.6894	-7.31618	Mural
TCACGGGTCATTGCCC-12	-12.5116	-8.65034	Mural
TGAGCGCTCGTGGAAG-12	-12.6228	-8.00242	Mural
TAGACTGGTAGGAGGG-12	-12.7929	-7.68484	Mural
ACTATTCTCTGGAAGG-12	-12.4678	-8.03824	Mural
ATGTCTTAGGTCCGAA-12	-12.9715	-6.89055	Mural
GTGGCGTCACGAGGAT-12	-12.6044	-7.888	Mural
ATCCACCAGATACTGA-12	-12.9546	-8.16278	Mural
GGGATGACAAGGCCTC-12	-12.5768	-7.37628	Mural
TAAGCCATCTAACACG-12	-12.6643	-8.27126	Mural
CTGGCAGTCGCAGTCG-12	-12.7134	-7.92683	Mural
TTCCACGCAAGGACAC-12	-12.7152	-7.32236	Mural
AAAGTGATCAAGCCGC-12	-12.6152	-7.98305	Mural
CATGAGTTCAGGACGA-12	-12.7735	-7.32562	Mural
TACCTGCAGCACACCC-12	-12.3343	-8.96084	Mural
CCGTGAGTCTCAAAGC-12	-12.5584	-8.33406	Mural
CTACATTCATGGGTTT-12	-12.9441	-7.74653	Mural
CGAAGGACAGAAGCTG-12	-12.5995	-8.09252	Mural
TACACCCTCACATACG-13	-12.5125	-7.42339	Mural
TAGGAGGGTGTTCCAA-13	-12.8176	-7.85947	Mural
CGAAGGAAGTATGACA-13	-13.0533	-7.97657	Mural
TTTGACTTCTGGGATT-13	-12.7866	-8.07303	Mural
TATCAGGCATACATCG-13	-12.5382	-8.1284	Mural
AGACACTTCTCCATAT-13	-12.9494	-8.03849	Mural
TGCTCCATCGCCTTGT-13	-13.0405	-8.03929	Mural
TCCTCTTAGGCCGCTT-13	-12.7341	-8.38093	Mural
CCTAACCGTGGGCTTC-13	-13.0756	-7.97904	Mural
CTCCATGCACTAACCA-13	-12.7033	-8.0185	Mural
CATACAGTCCCGAGTG-13	-12.8535	-7.40641	Mural
TGACCCTCAAAGCGTG-13	-12.6307	-8.45172	Mural
GCCATTCGTGATTAGA-13	-12.6585	-8.48596	Mural
AGGGAGTTCAAGCGTT-13	-12.6652	-8.50128	Mural
CCGGTGAGTTGATCGT-13	-12.636	-7.41766	Mural
TTAGGCATCGTTACCC-13	-12.6857	-7.86342	Mural
AGGCATTAGTTACGAA-13	-12.9094	-7.76987	Mural
TCCTCCCTCCCAGGCA-13	-12.8538	-7.02095	Mural
ACTATGGAGCGCCATC-13	-12.8555	-8.18136	Mural
ACTTAGGTCATTGGTG-13	-12.9082	-8.17795	Mural
CTATAGGAGAGCAACC-13	-12.4779	-8.389	Mural
AACGGGAGTTCAATCG-13	-12.8239	-8.00103	Mural
CCCGGAACAACTGCTA-13	-12.967	-8.17903	Mural
TATCTTGAGCGTGCCT-13	-13.1643	-7.97774	Mural
CGTGCTTGTCGATTAC-13	-12.9505	-7.65073	Mural
GAGTCATGTATGATCC-13	-12.55	-7.86895	Mural
AGCGTCGGTCCCGTGA-13	-11.9293	-9.02659	Mural
TGGAGGAAGGGTGAGG-13	-12.8656	-8.14049	Mural
CTGAGGCGTGCCCACA-13	-12.5621	-8.40532	Mural
CGCATAATCCCATTTA-13	-12.5868	-7.14247	Mural
CTGTACCAGCTTGTGT-13	-12.7864	-8.21798	Mural
AGAACAATCGAAGCAG-14	-13.1412	-7.3144	Mural
CATCCACGTTGCACGC-14	-12.8009	-7.89498	Mural
CGGGTCAGTCCGGTGT-14	-12.5917	-7.47764	Mural
TAAGTCGAGCTGACCC-14	-12.6732	-7.29667	Mural
TGCGGCACACACACTA-14	-12.5612	-8.50184	Mural
GTAGCTAAGGATTTGA-14	-12.862	-8.22626	Mural
CCTCTCCGTATGAGCG-14	-12.963	-8.07231	Mural
TTACCGCAGGAACGCT-14	-13.1506	-7.44964	Mural
TTCATGTAGCGAGAAA-14	-12.8115	-7.77086	Mural
CTGTACCGTGTCCAAT-14	-12.734	-8.2124	Mural
ACCCTTGTCATCTACT-14	-13.2067	-7.32902	Mural
ACACAGTCACAGAGAC-14	-12.993	-7.54237	Mural
AGGCATTAGTGAGGCT-14	-12.5366	-8.11225	Mural
CACTGGGCACAAGTTC-14	-12.5806	-8.17265	Mural
GAGTGAGCAACAGAGC-14	-12.9603	-7.95969	Mural
TACCGAATCGCTACAA-14	-12.7692	-8.27451	Mural
GGGACAATCACAGAGG-14	-13.1333	-7.9754	Mural
TGGTTAGCAGCTTTGA-14	-12.6084	-8.45154	Mural
ACGGTTACAAATTGCC-14	-12.8079	-7.2109	Mural
AGGTTACGTCTCTCTG-14	-12.7381	-7.10022	Mural
CCCAACTAGAGGTCAC-14	-12.7457	-7.17579	Mural
AGGACTTAGAGTGGCT-14	-13.6152	-6.72492	Mural
TGAGCATGTACAGTAA-14	-12.984	-7.71567	Mural
GAGGCAAAGGTGCAGT-14	-12.5821	-8.502	Mural
GAGTCTACACAAATCC-14	-13.0173	-7.75241	Mural
CGTCCATCAACAACAA-14	-12.8541	-7.28377	Mural
TCCATGCGTGCATCTA-14	-13.2962	-7.66996	Mural
AACCTTTTCTATCACT-14	-12.7516	-8.00669	Mural
ATTACCTTCGTGCATA-14	-12.8393	-7.28161	Mural
TTCGCTGAGTAGCTCT-14	-12.66	-7.26896	Mural
ATTACCTGTAGGCTGA-14	-12.5745	-7.90435	Mural
TACCCACCATTGGATC-4	-6.72359	-11.1268	Plasma cell
TCATGAGCAAGACGAC-13	-7.10111	-4.29338	Plasma cell
AGTGTTGCACTTCCTG-4	2.55084	-4.43604	Plasma cell
CGAGGAAGTTCGAAGG-4	2.88766	-4.48764	Plasma cell
CTTGATTAGACGCAGT-4	2.65665	-3.22633	Plasma cell
CCTTGTGAGAAGCGGG-4	2.89581	-4.6422	Plasma cell
AAGATAGCAACTCATG-4	2.57905	-4.18294	Plasma cell
AAGACAATCGCATTGA-4	2.14133	-4.81896	Plasma cell
GTGTGATTCACATACG-4	2.61439	-3.07395	Plasma cell
TAACCAGGTGGTTTGT-4	2.51142	-4.06385	Plasma cell
TCTCACGGTGTCCGTG-4	2.43334	-4.44963	Plasma cell
AGACTCATCGAACGCC-4	2.39103	-4.72841	Plasma cell
AGCTTCCTCCAAGCTA-4	2.03665	-4.68845	Plasma cell
AGGTGTTTCTGCGGCA-4	1.8125	-4.59934	Plasma cell
AAGTCGTAGAATCGCG-4	1.84132	-4.23141	Plasma cell
GCCAACGTCCGAGAAG-4	2.52116	-4.83909	Plasma cell
TATATCCGTGGCGTAA-4	1.99414	-4.17085	Plasma cell
TCGAACATCCAATGCA-4	2.31326	-4.07308	Plasma cell
GTACAACTCCCTTGTG-4	3.13311	-3.65028	Plasma cell
AGACAGGAGGCTAGCA-4	2.47921	-4.03381	Plasma cell
TACTGCCAGCTTGTTG-4	2.66548	-4.16771	Plasma cell
GTCCCATGTAGTCGGA-4	1.95257	-4.32215	Plasma cell
GATGAGGTCGCATAGT-4	2.85325	-4.61127	Plasma cell
TTCTAGTCAGAACTCT-4	2.4602	-4.80027	Plasma cell
GACTATGGTTCAAACC-4	2.90341	-4.6049	Plasma cell
AATAGAGGTATGCGTT-4	2.69636	-3.74513	Plasma cell
TTCCAATAGAACAAGG-4	2.44895	-3.81244	Plasma cell
GTCACTCTCTCTCCGA-4	2.06308	-4.2312	Plasma cell
CGCATAAGTTAGGCTT-4	2.82043	-4.80836	Plasma cell
ACTTTGTTCAAGCCAT-4	2.55841	-3.90282	Plasma cell
CGACAGCAGACTAAGT-4	2.78434	-4.49278	Plasma cell
CCGAACGGTAACGATA-4	2.67969	-4.30048	Plasma cell
TTCTTGACATGTAACC-4	2.05022	-3.9723	Plasma cell
TCTCCGAAGGGTTTCT-4	2.54204	-4.51129	Plasma cell
TCAGTGAAGGATCACG-4	2.45451	-4.72394	Plasma cell
TTGTTTGAGACATATG-4	2.60852	-4.15969	Plasma cell
CAACAACGTGCCTTTC-4	2.90606	-4.46988	Plasma cell
GAAGCCCCAAGCACAG-4	2.29281	-4.33656	Plasma cell
CATCGGGGTTGAGAGC-4	2.73032	-4.09731	Plasma cell
GACATCAGTCATGGCC-4	2.37598	-4.05124	Plasma cell
CTTAGGATCCAGTTCC-4	3.01564	-3.71003	Plasma cell
GTCGTAATCCGCAGTG-4	2.59531	-4.75925	Plasma cell
TGCGGGTAGGTGCATG-4	2.65841	-4.64022	Plasma cell
CAGGCCAGTATGCGGA-4	2.23402	-4.69437	Plasma cell
AGAAGCGGTCCCTAAA-4	1.90642	-3.96149	Plasma cell
GTGACGCAGTGGCAGT-4	2.03226	-3.84879	Plasma cell
AGAAGTATCAAGTAAG-4	2.82884	-3.97162	Plasma cell
TGCTGAATCGAAACAA-4	2.94177	-4.76937	Plasma cell
CCTTCAGAGGTGTGAC-4	2.18341	-4.35008	Plasma cell
TTTGTTGGTACGATCT-4	1.77825	-3.91565	Plasma cell
CAGAGCCCAGCAGTCC-4	2.20662	-4.07522	Plasma cell
TGGTTAGCATCACGGC-4	2.35804	-3.38912	Plasma cell
TGGAACTGTGAACCGA-4	2.56504	-4.56061	Plasma cell
GGGTGAAAGGAACATT-4	2.497	-4.14619	Plasma cell
AGACACTGTGTCTTAG-4	2.66878	-4.46298	Plasma cell
GCAGGCTAGAGCAGCT-4	2.3472	-4.6536	Plasma cell
GAACGTTAGACCTTTG-5	2.51101	-4.99241	Plasma cell
TACGGTAAGCTCTGTA-5	3.02699	-4.51122	Plasma cell
TTGTTTGAGCAAACAT-5	2.23673	-4.36103	Plasma cell
TACGTCCTCTTGGTCC-5	4.26822	-6.82392	Plasma cell
ACAGAAAGTCCACTCT-5	2.58765	-4.71667	Plasma cell
AGACACTGTTATGTCG-5	2.52983	-4.17408	Plasma cell
AAGCGAGGTGTCATCA-5	1.94589	-4.60969	Plasma cell
CCGGACATCGTTGCCT-5	2.66296	-4.53335	Plasma cell
TTCCTCTCAATGCAGG-5	2.62002	-4.56837	Plasma cell
CGGGACTGTAGCCAGA-5	2.33798	-4.24724	Plasma cell
CGAAGTTCACCGGTCA-5	2.67168	-4.19095	Plasma cell
CGTCCATTCATGGTAC-5	2.82459	-3.60683	Plasma cell
GGGATCCTCCTCACCA-5	2.59736	-4.91594	Plasma cell
TGGTAGTAGCTATCCA-5	2.578	-3.73923	Plasma cell
AGTAACCGTGGAGGTT-5	3.72339	-6.46095	Plasma cell
TTTATGCAGTAATACG-5	2.49293	-4.65272	Plasma cell
GGTGAAGAGTGCGCTC-5	3.10136	-5.18211	Plasma cell
TGACGCGAGATGGCGT-5	1.96964	-4.13722	Plasma cell
TCCTTTCAGGCGAAGG-5	1.83556	-4.27368	Plasma cell
CTGTAGACATGGGTCC-5	2.40029	-4.19425	Plasma cell
TACCGAAAGGCTAGCA-5	1.82496	-4.46528	Plasma cell
TTGTTGTGTGCGAGTA-5	2.09093	-3.66441	Plasma cell
CCTCCTCCACCCTAAA-5	2.188	-4.11264	Plasma cell
TCAGGTACAACCGCCA-5	2.29289	-4.57161	Plasma cell
TGATGCAAGCGCTTCG-5	2.29573	-3.98255	Plasma cell
AGCTCAAGTGAGACGT-5	2.64341	-4.74981	Plasma cell
TCAATTCGTTGTTGTG-5	1.85528	-4.57648	Plasma cell
ACCGTTCAGCTTTGTG-5	2.94096	-4.48263	Plasma cell
GTCAAGTCAAATGCGG-5	2.24463	-4.22936	Plasma cell
TACGGGCAGTGCCGAA-5	2.15351	-4.36073	Plasma cell
ACTTCGCCAATCTAGC-5	1.90691	-4.09105	Plasma cell
ATCGATGAGCCTTCTC-5	2.40218	-4.87829	Plasma cell
GAGGCAATCTGTCGCT-6	-11.4851	3.58375	Plasma cell
AGGGCCTAGTACAACA-6	2.85506	-4.62506	Plasma cell
CCGGTGAAGAGGGTCT-6	2.24434	-4.29728	Plasma cell
CGTTAGACAAGGTTGG-6	2.46965	-4.69205	Plasma cell
GCTGGGTAGAGGCTGT-6	2.29024	-3.03002	Plasma cell
ATGTCTTTCACTGTTT-6	2.1567	-4.16837	Plasma cell
GTCATCCAGCAGTCTT-6	1.76143	-4.22318	Plasma cell
CTACATTAGGACACTG-6	1.92825	-4.2218	Plasma cell
TCATGGACATGGATCT-6	2.94627	-4.66171	Plasma cell
GGGTAGAAGGTCATAA-6	1.94868	-4.53413	Plasma cell
CCCTAACCAACACAGG-6	2.01104	-3.52704	Plasma cell
TTGACCCGTCTTTCTA-6	1.62097	-3.9391	Plasma cell
AGATGAAGTTCGTACA-6	1.85228	-4.42101	Plasma cell
TCTAACTCACAATTCG-6	2.72548	-3.42182	Plasma cell
CGCAGGTTCGACATCA-6	2.36915	-4.69728	Plasma cell
TGTTGGACACGCAAAG-6	2.42458	-4.46988	Plasma cell
CTGCAGGGTCTGCAAT-6	2.31309	-3.11396	Plasma cell
GGGAGTAAGGATGTTA-6	1.81812	-3.91058	Plasma cell
TTCCTCTAGTAACAGT-6	1.99055	-3.94188	Plasma cell
GATGATCGTAGACGGT-6	3.17928	-4.32315	Plasma cell
CGTGATAAGAAGGTAG-6	2.17527	-4.03114	Plasma cell
CACGAATAGGGTACGT-6	2.5503	-3.36721	Plasma cell
ACCCAAACACGAAAGC-6	2.66077	-3.83113	Plasma cell
CCCTCAAAGGTGCCAA-6	2.87263	-3.83437	Plasma cell
TCGTGGGCAAAGCAAT-6	2.664	-4.64322	Plasma cell
TGGATCACACCAGCGT-6	2.19504	-4.34869	Plasma cell
ACTATGGAGTAGATCA-6	2.20496	-4.03531	Plasma cell
TTCTAGTCAGGCTATT-6	2.54787	-4.43195	Plasma cell
CCTTGTGGTGACACAG-6	1.86166	-3.41875	Plasma cell
AACACACTCGTGCGAC-6	2.58214	-4.08048	Plasma cell
CATCAAGCAGTCTCTC-6	2.21381	-4.26643	Plasma cell
GCTACAATCATTCATC-6	2.89098	-3.85917	Plasma cell
TTATTGCCAAGTGTCT-6	1.75184	-4.04361	Plasma cell
CGCATAAGTTGCTCAA-6	2.29418	-4.13243	Plasma cell
GTTAGACCAATGGCAG-6	2.12382	-4.3727	Plasma cell
CTCAAGATCCGTATGA-6	1.95632	-4.26759	Plasma cell
GTGGGAATCCATAAGC-6	1.92022	-4.37318	Plasma cell
CCCAACTAGAATTGTG-6	1.7844	-4.24421	Plasma cell
GTCTTTACAATACGCT-6	2.29444	-4.25065	Plasma cell
AAGTACCCAGGACATG-6	2.23352	-4.85389	Plasma cell
TCGTAGATCTTCTGGC-6	2.04	-4.5208	Plasma cell
GTCATCCTCAGTGATC-6	2.43209	-4.28837	Plasma cell
CTGTACCCATAAGATG-6	1.97313	-4.69503	Plasma cell
GCCAGCATCACTTGGA-6	1.84907	-4.64581	Plasma cell
ATCACAGTCTTCTCAA-6	2.24961	-4.17643	Plasma cell
AGCATCACAATCTCTT-6	1.72888	-4.27472	Plasma cell
ACGTAACCATGCGTGC-6	1.98718	-4.73963	Plasma cell
CTACAGAAGCACTAGG-6	2.26314	-4.99654	Plasma cell
CACTGAAGTTTACCTT-6	2.2987	-3.34385	Plasma cell
TTCGCTGTCTAAACGC-6	2.57747	-3.91392	Plasma cell
TCTCACGCAGCTATAC-6	2.11972	-4.90945	Plasma cell
TAAGCACAGTAATACG-6	2.0963	-4.37256	Plasma cell
TTGTGTTGTGGGATTG-6	2.25103	-4.30065	Plasma cell
TCAGTCCTCCAACACA-6	2.40349	-4.16325	Plasma cell
TTCCTTCCATGGAAGC-6	1.74384	-3.92516	Plasma cell
CGTAGTAAGTTCTACG-6	2.36002	-5.04528	Plasma cell
ACAACCACACTATCGA-6	2.40738	-4.87259	Plasma cell
TTAGTCTCACAAGCTT-6	2.43994	-4.37031	Plasma cell
TGTCAGATCTCCGAAA-6	2.60909	-3.87369	Plasma cell
CATCGGGTCCATTCGC-6	2.29671	-4.4212	Plasma cell
GTGAGGACAAATCGTC-6	2.75379	-4.35701	Plasma cell
GCGAGAACAACATCGT-6	2.18015	-4.3073	Plasma cell
CAATCGAAGTCATGAA-6	1.55289	-3.08918	Plasma cell
CTGCGAGGTCAGCTTA-6	2.6124	-4.85587	Plasma cell
AGGTAGGGTCTGTGGC-6	1.58365	-3.64619	Plasma cell
GACCTTCCAATCAAGA-6	1.72915	-4.00137	Plasma cell
CGACAGCAGAACTTCC-6	1.87049	-4.53774	Plasma cell
GGGAGTAAGGGAACAA-6	2.00587	-4.31371	Plasma cell
TGGAGAGAGTTTCGAC-6	-4.37407	3.53415	Plasma cell
CTAAGTGGTGAAGCGT-6	1.67892	-3.33585	Plasma cell
CACAGATTCAAACCTG-6	1.89953	-3.71682	Plasma cell
TTACCATAGCGATGAC-6	2.38615	-4.32346	Plasma cell
ATCACAGAGAGAACCC-6	1.95475	-4.55024	Plasma cell
GGCAGTCTCCAACCGG-6	2.46152	-4.18876	Plasma cell
TGAATGCTCTTCCCGA-6	2.26858	-4.73097	Plasma cell
CAAGACTCATAACCCA-6	2.48983	-4.06625	Plasma cell
AAGCGTTAGTATGAAC-6	2.27733	-4.74862	Plasma cell
CTGGTCTAGTGCAGCA-6	1.76621	-3.26678	Plasma cell
TTCACGCTCTAGCAAC-6	2.42465	-4.82919	Plasma cell
ATCTTCAAGGTCGTCC-6	2.4611	-4.81975	Plasma cell
AGGCATTGTCCAGCCA-6	2.56604	-4.60425	Plasma cell
TGTTGAGAGAGCATCG-6	2.98711	-4.80208	Plasma cell
ACCCTCACACGCACCA-6	1.82196	-3.84548	Plasma cell
GATGATCGTCGTTCAA-6	1.60874	-4.03705	Plasma cell
TCAGGTACAGCGAACA-6	2.17185	-4.21311	Plasma cell
AAGCATCTCCGCGAGT-6	2.52034	-3.61205	Plasma cell
GTTGCGGGTGTCATTG-6	1.98373	-4.66425	Plasma cell
TCGCTTGCATTCCTCG-6	2.82768	-4.65234	Plasma cell
CTCCACAGTCTGTAGT-6	2.28679	-4.25434	Plasma cell
CTATAGGTCAAGTCGT-6	2.44348	-4.7668	Plasma cell
CCCGAAGCATGACTAC-6	2.30964	-4.6446	Plasma cell
CCCGGAATCGATGCTA-6	2.65188	-4.45871	Plasma cell
GACAGCCCATTCTGTT-6	1.99919	-4.13443	Plasma cell
ACATCGACATAAGCGG-6	2.15728	-4.42545	Plasma cell
CCTCAGTAGCCTCCAG-6	2.25041	-4.15469	Plasma cell
GCAGCCACAATAACCC-6	2.18551	-4.52742	Plasma cell
CAATCGAAGTTGTAGA-6	1.86317	-3.26299	Plasma cell
GTTCTATGTCATCCGG-6	2.1929	-4.56515	Plasma cell
CCGAACGGTGAGTAAT-6	2.7692	-2.80304	Plasma cell
CGGACACAGGAGAGTA-6	1.6877	-4.47611	Plasma cell
GACCCAGTCAGGGTAG-6	1.89052	-3.90426	Plasma cell
CTACATTTCAGCAATC-6	2.06742	-4.03327	Plasma cell
ATTGGGTTCATTACCT-6	2.13914	-3.79934	Plasma cell
ATACCGAAGGTTGGTG-6	2.50797	-4.68829	Plasma cell
ACAAGCTCAACTCGAT-6	2.7487	-4.6159	Plasma cell
ACCAACAGTTCAAAGA-6	2.43625	-4.32705	Plasma cell
CTCAGAATCTCCGTGT-6	1.76694	-4.70001	Plasma cell
CCACACTAGACAACAT-6	2.85662	-4.75312	Plasma cell
CCAATGAAGCATCAAA-6	2.50739	-4.41952	Plasma cell
ACCTGAACAGCTCTGG-6	2.61294	-4.24791	Plasma cell
CTTACCGAGGAACTCG-6	1.62277	-3.32147	Plasma cell
AACGTCAAGTAAAGCT-6	1.79756	-4.23935	Plasma cell
TCACATTCATTAAAGG-6	2.023	-4.64448	Plasma cell
GTCACTCTCCACATAG-6	2.17353	-4.36507	Plasma cell
AAACGAAAGATGTAGT-6	2.41207	-4.71461	Plasma cell
GATGACTCACCAGTAT-6	2.84081	-4.2304	Plasma cell
AACCCAATCACTGGGC-6	2.69341	-4.19731	Plasma cell
GACCTTCGTATAGCTC-6	2.00938	-3.82085	Plasma cell
AGATCGTGTATAGGGC-6	1.93267	-4.40563	Plasma cell
GTGGAGAAGACTCGAG-6	1.55767	-3.58695	Plasma cell
TCCACGTTCAACCGAT-6	2.72739	-3.79653	Plasma cell
CTCAGAAGTCACTTAG-6	3.01561	-4.68243	Plasma cell
AGAAGTAAGCCAGAGT-6	2.61994	-4.63869	Plasma cell
TCCTTCTAGCCTGAGA-6	2.21124	-4.19392	Plasma cell
GCCGTGAGTTGGTACT-6	2.35126	-3.58066	Plasma cell
AGGTAGGTCCTAGAGT-6	2.29291	-4.66813	Plasma cell
TATATCCGTCAGTTTG-6	2.25236	-4.50049	Plasma cell
TCATGAGCAAAGGGCT-6	1.98527	-4.08043	Plasma cell
CATCCCACAAGCTACT-6	1.80321	-3.71988	Plasma cell
AACGTCATCGTGGCGT-6	2.04012	-3.95873	Plasma cell
TGAACGTAGACTTCGT-6	2.24385	-3.87665	Plasma cell
TCACGCTCAACCCGCA-6	2.19817	-4.46441	Plasma cell
GAGGCAATCCCAGGCA-6	2.26298	-4.7765	Plasma cell
TCAGCAACACATTGTG-6	2.60793	-4.475	Plasma cell
CGTAATGCAGACGCTC-6	2.16728	-4.80142	Plasma cell
TGTGAGTTCAGAGTTC-6	1.62996	-3.79872	Plasma cell
TGTCCACTCGTTCAGA-6	1.76278	-4.31284	Plasma cell
GCTTGGGTCAGCTCTC-6	2.05454	-3.93663	Plasma cell
CACTTCGAGTCTAACC-6	1.79993	-3.8837	Plasma cell
AGTACTGGTATCACCA-6	2.38243	-4.57824	Plasma cell
CCTCACACACGCGCTA-6	1.78687	-4.53947	Plasma cell
AACCTGAGTTCGCGTG-6	2.35335	-4.94732	Plasma cell
AAGGTAACACACCTGG-6	1.77708	-4.45488	Plasma cell
CGGGACTCAAGAGTGC-6	2.12101	-4.48616	Plasma cell
TACCGGGCATATAGCC-6	2.86025	-4.14972	Plasma cell
TACTTGTTCAAGAAAC-6	2.34683	-4.78207	Plasma cell
TAGAGTCCAACACGTT-6	2.11484	-3.40847	Plasma cell
AACTTCTTCATGCATG-6	1.82082	-3.77683	Plasma cell
CCGTGAGAGCACACAG-6	2.55067	-3.37137	Plasma cell
GTAACACGTTAGTCGT-6	2.76273	-4.69822	Plasma cell
GCCATGGAGCAGGTCA-6	2.68909	-4.52355	Plasma cell
TACTTACGTATCGCGC-6	2.11108	-4.07996	Plasma cell
CTACCTGCAGCCGTCA-6	2.43672	-4.70994	Plasma cell
CACTGAAGTAGATCCT-6	1.76938	-4.11271	Plasma cell
GAAGGACTCTCGCTCA-6	2.31565	-4.42743	Plasma cell
TCTGGCTCAGCCGTTG-6	2.10471	-3.92646	Plasma cell
TCTGTCGTCTAGTGTG-6	2.17815	-4.41262	Plasma cell
GCCAGTGGTGAGTAGC-6	1.97004	-4.34975	Plasma cell
AGGGAGTAGTGTTGAA-6	2.18229	-3.93304	Plasma cell
CACAGGCTCTACACAG-6	2.89644	-4.86821	Plasma cell
TAGGGTTAGTTGCGAG-6	2.11666	-3.94606	Plasma cell
AGGTCATTCCAGTTCC-6	2.11503	-4.80447	Plasma cell
AGACAAACATTCCTAT-6	2.57326	-4.22446	Plasma cell
AAGCGAGCAATGACCT-6	2.56063	-4.30751	Plasma cell
TCACGCTTCGCCCAGA-6	2.1353	-4.14174	Plasma cell
TCATCATTCGCTGATA-6	2.13838	-4.0699	Plasma cell
AACCTTTCAAGCGGAT-6	2.14003	-4.61853	Plasma cell
TCCAGAATCTACTTCA-6	1.46625	-3.68472	Plasma cell
TTGGTTTGTGTCTTAG-6	2.02972	-4.54104	Plasma cell
CCTTTGGCATCCGATA-6	1.78665	-4.02826	Plasma cell
ACTTTGTAGTTCTACG-6	2.05628	-4.67971	Plasma cell
AGGGTTTGTGGTCTCG-6	-3.57051	6.19605	Plasma cell
AGGTCTACAAACGAGC-6	1.78078	-4.36564	Plasma cell
CTCACTGTCATGCTAG-6	1.90519	-4.71201	Plasma cell
CATAAGCCAGTCGCTG-6	2.92932	-2.82474	Plasma cell
CTTCCTTAGATCCCAT-6	4.03975	-6.31949	Plasma cell
GCCAGCACATCATTTC-6	2.01587	-4.42807	Plasma cell
CGTTAGAGTTGTGTAC-6	1.88727	-4.58195	Plasma cell
ACCAACAAGCGCACAA-6	2.19692	-4.48698	Plasma cell
CGGCAGTGTTGGTGTT-6	2.0891	-4.30552	Plasma cell
GATGAGGCATAAGATG-6	1.68896	-4.39795	Plasma cell
CGAGGCTCAATGTCAC-6	3.46055	-5.78055	Plasma cell
TTGGGTAGTACACGTT-6	2.12557	-4.39701	Plasma cell
CACGAATAGTGCCAGA-6	2.16656	-4.51977	Plasma cell
GTGATGTCAAATGCTC-6	1.85028	-4.62286	Plasma cell
GGGTAGATCGACACCG-6	2.29442	-4.25651	Plasma cell
TATCTGTCACGACGTC-6	1.91556	-4.49135	Plasma cell
GTGGTTATCCGCACTT-6	2.24442	-4.6119	Plasma cell
GTTAGTGGTTACCGTA-6	1.76277	-3.77674	Plasma cell
ACCACAATCTACGCGG-6	3.74743	-6.4341	Plasma cell
GGACGTCTCTTTCCGG-6	1.87159	-4.08945	Plasma cell
TGCTCGTCAAATTGGA-6	2.76501	-4.52945	Plasma cell
AATAGAGGTCAAGCGA-6	3.05435	-4.42772	Plasma cell
GAAGGACTCGACGCGT-6	3.17212	-4.64487	Plasma cell
TGATGCATCGTTAGTG-6	2.88639	-4.33826	Plasma cell
TGCTTCGTCCTATTGT-6	1.8364	-4.22434	Plasma cell
GTTACCCAGCAGCCTC-6	1.90196	-4.1447	Plasma cell
ACCTGTCCAAAGTATG-11	1.69989	-3.74341	Plasma cell
AGGATCTTCTACTGCC-11	1.78136	-4.33217	Plasma cell
CGATCGGTCGGTAGGA-11	2.06671	-3.22847	Plasma cell
CGGACACAGCCTCTCT-11	2.14268	-2.37555	Plasma cell
CGGGACTTCCACTAGA-11	2.65262	-4.08215	Plasma cell
CTAACTTAGTGTGTTC-11	2.02949	-2.69196	Plasma cell
CTGCATCGTAGGTTTC-11	1.67178	-3.82563	Plasma cell
GCACGGTTCGCAAGAG-11	3.39556	-1.68137	Plasma cell
GGGTGAAGTTATGACC-11	1.83145	-4.40225	Plasma cell
GTTGCGGTCAAAGAAC-11	1.49253	-3.26395	Plasma cell
TCGTGGGCACGGTGCT-11	1.38025	-3.16637	Plasma cell
TCAAGTGGTATTGGCT-12	2.45881	-2.50044	Plasma cell
ATCGCCTTCGGTCTGG-12	2.68503	-4.0273	Plasma cell
CGTTCTGGTCGTTGGC-12	2.99658	-2.49764	Plasma cell
TCCATCGAGGGTTAGC-12	2.67078	-4.34664	Plasma cell
ATGGATCTCCGCAAAT-12	2.80051	-4.35244	Plasma cell
GTCAAACTCGTTGTGA-12	2.9139	-2.98027	Plasma cell
GACACGCTCCTCACTG-12	2.2188	-4.77732	Plasma cell
TGCAGATGTGATACCT-12	-6.92346	5.89584	Plasma cell
TCGTGGGCAAAGAGTT-13	2.97146	-4.45937	Plasma cell
ACGTAGTCAAGGGTCA-13	2.19828	-4.74017	Plasma cell
TCCCAGTTCTCGTTTA-13	2.13231	-4.20912	Plasma cell
GTTGCTCAGCGCAATG-13	2.24952	-4.90483	Plasma cell
GTGAGTTGTCGAGCAA-13	2.6873	-4.85503	Plasma cell
GGTGTCGTCTAGGCAT-13	2.6868	-4.18066	Plasma cell
TTCGATTGTGGGTATG-13	2.48686	-4.66	Plasma cell
GAACTGTTCGCCTTTG-13	4.07889	-6.42774	Plasma cell
TTCGCTGGTCGGAACA-13	2.1908	-4.7612	Plasma cell
ATCACAGAGTTAGTGA-13	2.05878	-4.26067	Plasma cell
TAGGAGGGTCAAGGCA-13	1.88366	-4.51898	Plasma cell
CTACATTTCCTCAGAA-13	3.05659	-3.9226	Plasma cell
CTGTATTTCTGCATAG-13	2.20014	-4.24871	Plasma cell
TGTTTGTAGGGCAGGA-13	2.72094	-4.80879	Plasma cell
GTATTTCTCCGAGGCT-13	2.28779	-4.43838	Plasma cell
ACCAAACCAGTCGCTG-13	2.37123	-5.12322	Plasma cell
ATTTACCCACACTGGC-14	2.37953	-3.88516	Plasma cell
ATGACCAGTGCCTTTC-14	1.57571	-3.27458	Plasma cell
ATGACCACACCAGTTA-14	2.17415	-3.48559	Plasma cell
CTTCCGATCTGTCCGT-14	1.6321	-3.32715	Plasma cell
GTCTTTAGTTTGTGGT-14	2.58833	-4.22176	Plasma cell
GTAGGAGTCCCGAGAC-14	2.8327	-2.45049	Plasma cell
TCCCAGTCAACCGATT-14	2.62378	-3.05185	Plasma cell
TTCGATTCATCCGTGG-14	2.24937	-3.31211	Plasma cell
GACCAATGTAACACCT-14	2.42964	-4.47733	Plasma cell
GTGCTTCCACAACGAG-13	-3.9271	-4.85049	Plasma cell
TTCATGTAGTGGGAAA-4	-7.34274	-4.45628	Neuronal
CTCATTAGTACCTAGT-12	-6.83429	-11.0019	Neuronal
CTCCTCCGTTGCTAGT-14	-6.54488	-10.9406	Neuronal
CAATACGTCGGCTGGT-4	-6.5976	-11.0457	Neuronal
CCTCTCCTCAGGAACG-4	-6.83464	-11.2185	Neuronal
CATCCACGTGAACGGT-4	-6.7658	-11.1839	Neuronal
GGCTGTGGTCGTGATT-4	-6.8772	-11.2987	Neuronal
GGGACAATCCAACTAG-4	-6.61843	-11.028	Neuronal
CCTAAGACAAGTTTGC-4	-6.78916	-11.237	Neuronal
ATCACAGCAACCACAT-4	-6.79953	-11.1288	Neuronal
CGCATAACACATACTG-4	-6.72899	-11.1314	Neuronal
ACAACCAGTACAGTCT-4	-6.55202	-11.1059	Neuronal
GACTTCCCAAAGGGCT-4	-6.71605	-11.1233	Neuronal
TGATTCTAGGAAGTGA-4	-6.79323	-11.1884	Neuronal
AGATCGTGTATTTCTC-4	-6.59056	-10.9681	Neuronal
AGGATAATCATTACGG-4	-6.71105	-11.1223	Neuronal
CTCCTCCTCGGCCCAA-4	-6.79846	-11.2747	Neuronal
TCTACATGTAGAGACC-4	-6.60932	-10.9955	Neuronal
TCTTGCGGTCCTTAAG-4	-6.81471	-11.3399	Neuronal
GTTATGGGTAGCTTAC-4	-6.73025	-11.1464	Neuronal
CATACTTCAACACGAG-4	-6.65105	-11.2761	Neuronal
TTCACGCGTGAGCCAA-5	-6.69518	-11.1049	Neuronal
TTACAGGCATGACTGT-5	-6.82403	-11.1571	Neuronal
TAACCAGTCCATACTT-5	-6.65355	-11.073	Neuronal
GTGGTTAAGTGCAACG-5	-6.78291	-11.1798	Neuronal
CTCATCGGTTCAGGTT-5	-6.82573	-11.2278	Neuronal
GTGCGTGGTCACGCTG-5	-6.63929	-11.042	Neuronal
TCTTTGAAGTAGGTTA-5	-6.81577	-11.2021	Neuronal
CTTCTAACAATTAGGA-6	-6.88359	-11.1896	Neuronal
TTGCGTCGTTTGTTCT-6	-6.76398	-11.1447	Neuronal
ACGATCACAAGAGCTG-6	-6.57868	-10.9732	Neuronal
TAGCACAAGTTTCAGC-6	-6.60072	-11.0105	Neuronal
AAATGGATCTTCCTAA-11	-6.75737	-11.1873	Neuronal
AACACACTCATTTGGG-11	-6.83008	-11.2296	Neuronal
ACGATGTCAGCTACCG-11	-6.80859	-11.2172	Neuronal
ATAGGCTGTATGCGGA-11	-6.8102	-11.2742	Neuronal
CCATCACAGTTCCAGT-11	-6.74481	-11.1646	Neuronal
CCTCAGTAGGTCACTT-11	-6.59434	-11.0262	Neuronal
CTACAGAAGCAAGGAA-11	-6.74009	-11.1638	Neuronal
CTCAGTCCAATAACGA-11	-6.75766	-11.1662	Neuronal
GATCGTACAGAAGCTG-11	-6.54966	-10.9492	Neuronal
GCAGGCTAGACTTCAC-11	-6.59397	-10.9882	Neuronal
GTCCCATTCCAAACCA-11	-6.81641	-11.2272	Neuronal
GTGGAGACAAAGCAAT-11	-6.66041	-11.0629	Neuronal
TAAGCACAGTGTTGAA-11	-6.86967	-11.1679	Neuronal
TAAGCCATCGCGGTAC-11	-6.51284	-10.902	Neuronal
TCGACGGCAGTTAAAG-11	-6.7407	-11.2219	Neuronal
TCTGTCGCAGCTCATA-11	-6.67712	-11.1185	Neuronal
TGAGCATGTATCTCGA-11	-6.63206	-11.0387	Neuronal
TGTAAGCAGCGGTATG-11	-6.83202	-11.2896	Neuronal
TTCTGTACAACGATCT-11	-6.79662	-11.2076	Neuronal
TTGCTGCAGTCGAATA-11	-6.55444	-10.9609	Neuronal
TTGGGTAAGCTCGGCT-11	-6.72087	-11.1006	Neuronal
TTTACCATCGTGAGAG-11	-6.65992	-11.0692	Neuronal
TTTGATCCACGGTGCT-11	-6.62058	-11.0269	Neuronal
GACAGCCCACAGTGTT-12	-6.61445	-11.0173	Neuronal
TTGTTTGGTCGGAAAC-12	-6.62029	-11.0343	Neuronal
GAGCCTGTCACCATAG-12	-6.7722	-11.1917	Neuronal
AGAAGTAAGTACCATC-12	-6.78052	-11.1839	Neuronal
ATGATCGCAATTGCTG-12	-6.54585	-10.9461	Neuronal
CTGCCTACATGTGGCC-12	-6.87519	-11.2728	Neuronal
TCAGCCTAGAACGCGT-12	-6.70111	-11.1235	Neuronal
TCCTGCATCTGCTAGA-12	-6.703	-11.1119	Neuronal
GCCATTCAGACCATTC-12	-6.80957	-11.2151	Neuronal
CTGCAGGTCGACACTA-12	-6.74846	-11.1628	Neuronal
CTTACCGTCCATAGAC-12	-6.63494	-11.0423	Neuronal
TCATGTTGTTCAAGTC-12	-6.78054	-11.1776	Neuronal
TAGACTGGTCCGGCAT-12	-6.60848	-11.0332	Neuronal
CAGATTGCAGCTGGTC-12	-6.83576	-11.3041	Neuronal
CGAAGGATCGTACACA-13	-6.66291	-11.0755	Neuronal
TTCTAGTTCGCCAACG-13	-6.72606	-11.1877	Neuronal
AAAGGGCGTGGACTGA-13	-6.7482	-11.1484	Neuronal
TTGGGTACACGACAAG-13	-6.84104	-11.2439	Neuronal
TGTAAGCAGGCGTTAG-13	2.5324	-4.00268	Neuronal
TTTCACAAGTCCCAGC-13	-6.60178	-11.0015	Neuronal
TGGAGAGAGGATTTGA-13	-6.73953	-11.1483	Neuronal
TCACACCGTATTAAGG-13	-6.63851	-11.0541	Neuronal
GCATTAGCAAGGTCAG-13	-6.54623	-10.9466	Neuronal
TCCAGAAAGTATGACA-13	-6.6359	-11.0521	Neuronal
TTTGGTTAGTTGGGAC-13	-6.74898	-11.1654	Neuronal
ACACAGTCAAGCAGGT-13	-6.88065	-11.2893	Neuronal
GGCACGTCAAATGGTA-13	-6.64536	-11.0623	Neuronal
TCGACGGCAAACTAAG-13	-6.76918	-11.1834	Neuronal
TTTGTTGTCAGTCAGT-13	-6.5868	-11.1664	Neuronal
ATTCACTTCCAAGCAT-13	-6.78075	-11.2077	Neuronal
GTCAAACCAAGGCAAC-13	-6.72054	-11.2113	Neuronal
ATCGCCTTCTCAAAGC-13	-6.64876	-11.0451	Neuronal
AGACAGGGTTCCGCTT-13	-6.80157	-11.2422	Neuronal
AGGTCTACAAACTAAG-13	-6.79832	-11.2089	Neuronal
AGTGCCGTCCTGTTGC-13	-6.63457	-11.0325	Neuronal
GAAGTAAGTGGCAGAT-13	-6.69961	-11.1247	Neuronal
GACATCAAGCAGCAGT-14	-6.73767	-11.1543	Neuronal
GCAGCCAGTGACGCCT-14	-6.69366	-11.1078	Neuronal
GGGACAAAGAATTCAG-14	-6.7088	-11.1216	Neuronal
TACGCTCTCGAGAGAC-14	-6.73913	-11.3143	Neuronal
GACATCAGTACGGGAT-14	-6.74977	-11.1688	Neuronal
TTACTGTAGTCCGCGT-14	-6.791	-11.247	Neuronal
AACACACCAAATCGGG-14	-6.81694	-11.0637	Neuronal
TATTGGGTCACCTCTG-14	-6.73973	-11.1824	Neuronal
TGGATGTTCTTAGCAG-14	-6.77819	-11.2116	Neuronal
CCATAAGTCCACAGCG-14	-6.75244	-11.2428	Neuronal
TGACCCTTCGGTGTAT-14	-6.55949	-10.9778	Neuronal
AGTCTCCTCTTCCCAG-14	-6.57499	-10.979	Neuronal
ACCAAACAGGCTAACG-14	-6.8169	-11.2393	Neuronal
GGTAATCGTGCCCGTA-14	-6.68181	-11.0676	Neuronal
CTAACCCGTAATGTGA-14	-6.66535	-11.0734	Neuronal
GTTGTGAGTCTTGAGT-14	-6.561	-11.0318	Neuronal
ATCCACCAGTGCGTCC-14	-6.75693	-11.1495	Neuronal
TCTTGCGTCTACTGCC-14	-6.79534	-11.2327	Neuronal
GATCAGTAGAGGTTTA-14	-6.69089	-11.1114	Neuronal
TCATCCGGTGTAGTGG-14	-6.66576	-11.0821	Neuronal
ATAGACCCACCAGTTA-14	-6.56335	-10.9694	Neuronal
TTGCCTGTCCGTGCGA-14	-6.66033	-11.1223	Neuronal
CCACGTTAGGACTGGT-14	-6.78117	-11.2573	Neuronal
TTACCGCTCTTTCTAG-4	-6.65175	-11.0734	Neuronal
CGGAATTTCGCGTCGA-5	-7.62318	-4.22065	Fibroblast
TCTCCGACAGTTGTCA-4	-7.27724	-3.80207	Fibroblast
TTTCATGCACGCTGTG-4	-7.28032	-4.38919	Fibroblast
ATTTACCCACCCGTAG-4	-6.97605	-4.02706	Fibroblast
CGAGTTATCGCTGATA-4	-7.16535	-3.86079	Fibroblast
GTGTTCCTCGTCCTTG-4	-7.60927	-4.38496	Fibroblast
GAGTTGTTCGTAGTCA-4	-7.30792	-4.36017	Fibroblast
GTAATCGGTTGACGGA-4	-7.49752	-3.97576	Fibroblast
TGCTGAACAAGCGATG-4	-6.11689	-5.03267	Fibroblast
GATGTTGTCCATTCGC-4	-7.40713	-4.44609	Fibroblast
CATACCCCATTCGGGC-4	-6.96356	-4.1295	Fibroblast
CGTGATAAGGAGTACC-4	-7.05194	-3.9473	Fibroblast
ACTTTGTCAAGACGGT-4	-6.76075	-5.00277	Fibroblast
CACACAACAAGTAGTA-4	-7.05058	-5.12895	Fibroblast
ATAGAGAAGTAATCCC-4	-6.87193	-4.73913	Fibroblast
TCGACGGTCTTACGTT-4	-7.00045	-3.93468	Fibroblast
GCACTAACATCTCGTC-4	-6.90803	-4.20574	Fibroblast
ACTATCTGTGTCGATT-4	-7.31406	-4.30677	Fibroblast
CCTCAGTGTTACCCAA-4	-7.34174	-4.00431	Fibroblast
CATTGCCGTAGCGTCC-4	-7.22964	-3.95273	Fibroblast
CACGGGTTCGACGCTG-4	-7.24992	-4.02751	Fibroblast
GATCAGTTCACTGATG-4	-6.80162	-4.48659	Fibroblast
GGGACAACAAAGTGTA-4	-7.52481	-4.16285	Fibroblast
GGACGTCAGCATTTGC-4	-6.49746	-4.51609	Fibroblast
TTCATTGAGTATGAAC-5	-6.23486	-5.29266	Fibroblast
GTAACCATCACAGAGG-5	-7.22225	-3.88314	Fibroblast
GAGCTGCTCCAGCACG-5	-6.18006	-4.80546	Fibroblast
GGTGTCGGTTTACTGG-5	-5.94166	-5.00279	Fibroblast
GCTGAATTCTGGTGGC-5	-6.74273	-4.84381	Fibroblast
TAGGTACCACTCTGCT-5	-6.35947	-5.47343	Fibroblast
GTTCCGTAGCTTGTTG-5	-5.94268	-4.93543	Fibroblast
CGAGTGCGTACTTGTG-5	-7.61892	-4.30609	Fibroblast
TCGGTCTTCTCATTGT-5	-7.28383	-4.38115	Fibroblast
CTGGTCTGTCCTTTGC-5	-7.37841	-4.2298	Fibroblast
TTGTGGACACTGCACG-5	-6.87309	-4.76655	Fibroblast
TGGATCACAGAGTCTT-5	-4.97277	-4.99479	Fibroblast
ACACAGTGTGGTCAAG-5	-6.95417	-4.62455	Fibroblast
AACTTCTCACGGTCTG-5	-6.74326	-4.25613	Fibroblast
CAATTTCCACACCGCA-5	-6.99114	-4.35228	Fibroblast
CAAGAGGCAGAGATTA-5	-6.54312	-5.48897	Fibroblast
ATGGTTGCATACATCG-5	-7.36599	-4.05292	Fibroblast
AACAAGAGTCGAGATG-5	-7.1195	-4.7804	Fibroblast
GGCTTTCTCCCAAGCG-5	-6.10093	-4.21643	Fibroblast
GGTGAAGTCGCACGAC-5	-7.09935	-4.50753	Fibroblast
GCGTTTCAGCCGCACT-5	-7.53712	-4.47243	Fibroblast
CTCTCGAAGGTCACTT-5	-7.39962	-4.20559	Fibroblast
GCTTGGGCACGCAAAG-5	-6.30997	-4.9213	Fibroblast
TGTGGCGAGACCGTTT-5	-7.14241	-4.19456	Fibroblast
GTCATTTCAGTCGAGA-5	-7.51644	-4.42481	Fibroblast
GATTGGTGTACTCAAC-5	-7.3948	-4.08225	Fibroblast
CTACTATTCCGTGACG-5	-7.38961	-4.3242	Fibroblast
GGAATGGTCATAGGCT-5	-6.52701	-4.11125	Fibroblast
AACAAGACAATATCCG-5	-5.72571	-3.69905	Fibroblast
TCGTCCAAGCTGAAGC-5	-6.97729	-4.33915	Fibroblast
GCTGAATCAACATCGT-5	-6.40128	-4.85187	Fibroblast
TCAGTGACAACGCCCA-5	-7.1327	-4.13385	Fibroblast
TTTGGTTTCCATCTGC-5	-7.20416	-4.54061	Fibroblast
GATGACTTCTTTCCGG-5	-7.43199	-4.155	Fibroblast
AGAGCCCTCTTAGCAG-5	-6.11526	-4.78935	Fibroblast
CTCCCTCAGAATCCCT-5	-6.49215	-4.07118	Fibroblast
AATGCCAGTTAGTCGT-5	-6.46917	-4.42946	Fibroblast
TCGGGTGAGAGGCTGT-5	-7.16711	-3.97501	Fibroblast
GTCAGCGAGGACTGGT-5	-7.30373	-3.90723	Fibroblast
CGAGAAGTCTACGCAA-5	-7.55477	-4.21085	Fibroblast
ACTTTGTTCTGGTGCG-5	-5.09726	-4.26143	Fibroblast
TTGTGGAAGTGCTCGC-6	-7.41714	-4.61459	Fibroblast
GTTGTCCAGCGCCGTT-6	-7.23974	-3.96513	Fibroblast
TACCCGTCATGGGAAC-6	-6.65446	-4.35139	Fibroblast
AACCACAAGTCGTCTA-6	-7.13268	-4.58454	Fibroblast
TGCCGAGAGCGACTAG-6	-6.32392	-4.15465	Fibroblast
TCCACCATCAGGACAG-6	-7.19381	-4.65498	Fibroblast
TTACCATGTATCAAGA-6	-6.27905	-4.66474	Fibroblast
AGGAATATCTTCCACG-6	-7.43107	-4.56823	Fibroblast
CAGCAATCATGTACGT-6	-6.09657	-4.94948	Fibroblast
GCTGAATAGCGGTATG-6	-7.31367	-4.25194	Fibroblast
CATGGATCATACTGAC-6	-7.08188	-5.09777	Fibroblast
CCTCAGTTCCTCAGAA-6	-7.0521	-4.48427	Fibroblast
CAGTTAGAGATTGATG-6	-7.35656	-4.18752	Fibroblast
TTTGATCTCAAACGAA-6	-7.39479	-4.45484	Fibroblast
CGAAGGATCTAATTCC-6	-7.48832	-4.30711	Fibroblast
GTCAAACAGATACATG-6	-6.97637	-4.64732	Fibroblast
TTTGGAGCACTAGGTT-6	-6.7234	-4.77577	Fibroblast
CCCATTGAGTGGTTCT-6	-7.19608	-4.8523	Fibroblast
AGGAAATCAGATAAAC-6	-6.4819	-4.54242	Fibroblast
TAGCACAAGCCTCTCT-6	-7.10279	-4.22073	Fibroblast
ACAGAAACACCTGATA-6	-7.0745	-4.81815	Fibroblast
GAAGTAAGTAGTTCCA-6	-7.31946	-4.63305	Fibroblast
GTTTACTCAATCCTTT-6	-6.70915	-5.08882	Fibroblast
CATACCCGTATCGAAA-6	-7.20381	-4.12548	Fibroblast
AACCAACCAATCAGCT-11	-7.23104	-3.77126	Fibroblast
AAGCGTTTCACAATGC-11	-6.60768	-4.10409	Fibroblast
ACGGAAGCACAAGGTG-11	-6.71666	-4.13761	Fibroblast
ACGGTCGAGTCTGGAG-11	-7.22118	-3.9311	Fibroblast
AGACAGGTCTGTAACG-11	-6.62936	-3.52719	Fibroblast
ATCCACCGTAACGATA-11	-7.05907	-3.4598	Fibroblast
ATCCATTGTATCCCAA-11	-6.88322	-4.30865	Fibroblast
ATGGGAGAGATCGCTT-11	-6.5276	-4.47839	Fibroblast
ATTGTTCCACTTCCTG-11	-6.87164	-4.10472	Fibroblast
CACGGGTGTGTAGCAG-11	-6.74478	-4.35126	Fibroblast
CACTAAGGTCATCCGG-11	-6.83261	-4.41374	Fibroblast
CACTGTCTCGGTCTGG-11	-6.4621	-4.8113	Fibroblast
CCACGAGTCACTGCTC-11	-6.51367	-4.34805	Fibroblast
CTAACCCGTGGACTGA-11	-6.64479	-4.26109	Fibroblast
CTCCACACATTAGGAA-11	-6.53673	-4.61499	Fibroblast
CTCCCAAAGTTCCAGT-11	-5.95178	-4.09619	Fibroblast
CTCCCTCTCATCACTT-11	-7.12267	-4.66042	Fibroblast
CTGTACCTCATGGGAG-11	-6.8175	-4.11159	Fibroblast
CTTCCTTGTGCCCAGT-11	-6.40634	-4.0857	Fibroblast
CTTTCAAAGCGTCTCG-11	-7.27452	-3.74355	Fibroblast
GACCAATTCGGCTTGG-11	-7.43108	-3.95445	Fibroblast
GACCGTGTCAATGCAC-11	-6.86892	-4.49235	Fibroblast
GAGAAATCAGTTTCAG-11	-6.86846	-3.9525	Fibroblast
GATGGAGAGGAGAATG-11	-7.28745	-3.8657	Fibroblast
GCGGAAACACTCCCTA-11	-6.7117	-4.41526	Fibroblast
GCGGAAATCTGGCCTT-11	-5.8536	-4.31267	Fibroblast
GGGACAAAGCAAATCA-11	-7.00339	-4.50734	Fibroblast
GTAGATCAGTGCCAGA-11	-6.77732	-3.86878	Fibroblast
GTCTACCCAGAGTGAC-11	-6.88049	-4.59774	Fibroblast
GTGAGCCCACAAACGG-11	-6.92912	-4.58718	Fibroblast
GTTGCGGAGCGAATGC-11	-6.92483	-3.75534	Fibroblast
TACCGAAAGGTGAGAA-11	-6.89316	-4.23557	Fibroblast
TACGCTCTCGCTGCGA-11	-7.10542	-3.54746	Fibroblast
TAGGGTTTCCCGTGTT-11	-6.87558	-4.57826	Fibroblast
TCACATTGTTAGGCCC-11	-7.09956	-3.65535	Fibroblast
TCACTATTCACACCCT-11	-6.12423	-4.8973	Fibroblast
TCAGGGCAGTGATGGC-11	-6.49118	-4.9658	Fibroblast
TCATATCCACCATAAC-11	-6.80203	-3.26235	Fibroblast
TCATCCGTCGGTCGGT-11	-6.94014	-3.41287	Fibroblast
TCATGCCGTCTACAGT-11	-6.76096	-4.85818	Fibroblast
TCCCATGTCTTCCTAA-11	-6.80683	-4.47615	Fibroblast
TCCTAATAGTTTGGCT-11	-6.61228	-4.58565	Fibroblast
TCGACGGTCATCTACT-11	-6.75687	-4.5603	Fibroblast
TCGGGACTCCTTCTAA-11	-6.5588	-3.781	Fibroblast
TGAGACTTCGGCTTGG-11	-6.96812	-3.43663	Fibroblast
TGAGCGCTCCACAGGC-11	-6.91824	-4.12106	Fibroblast
TGCATGACACTGCTTC-11	-6.38298	-4.85869	Fibroblast
TGGTACAAGCTAAGTA-11	-7.4479	-4.01138	Fibroblast
TGTACAGTCTGAATGC-11	-7.05515	-3.97421	Fibroblast
TGTTGAGGTAACGCGA-11	-6.10237	-4.08124	Fibroblast
TTAGGCACAATACGCT-11	-6.1971	-4.04649	Fibroblast
TTCGCTGCACCTCTGT-11	-6.28332	-4.15795	Fibroblast
TTGGGTACATGGGAAC-11	-7.19131	-4.00691	Fibroblast
TTTACCAAGAGGGTCT-11	-7.02029	-3.73929	Fibroblast
AGGACGAGTGCTGCAC-12	-7.08502	-3.82635	Fibroblast
ATGACCACAATTCACG-12	-6.20948	-3.48209	Fibroblast
AAGTGAACAACCTATG-12	-7.29245	-4.21935	Fibroblast
GAACGTTTCGAGCCTG-12	-6.10579	-3.99545	Fibroblast
GTGTGGCTCCGTGTGG-12	-7.45752	-4.34529	Fibroblast
TGAACGTCACGCGTCA-12	-6.90354	-3.39648	Fibroblast
TTACGCCTCTCGTGAA-12	-6.63456	-4.54333	Fibroblast
CCGGTAGTCAGCGCAC-12	-5.96692	-3.83224	Fibroblast
CTCCTTTTCAAATGCC-12	-6.07275	-4.00884	Fibroblast
AGTTCCCTCAATGTCG-12	-6.3715	-3.05	Fibroblast
CTCATTACAGATTAAG-12	-6.88764	-4.3866	Fibroblast
AGTCATGCACACGGAA-12	-6.94414	-3.38719	Fibroblast
AACCATGTCCCTGTTG-12	-6.44187	-5.32261	Fibroblast
GTGTTCCAGCGGGTAT-12	-6.80258	-3.25819	Fibroblast
CGCAGGTGTTCAGGTT-12	-6.91116	-4.95937	Fibroblast
CAATGACTCTTCTGGC-12	-7.41063	-4.20037	Fibroblast
GTTCATTTCCATTGGA-12	-7.18807	-4.01971	Fibroblast
TCATTTGCAGAAGCGT-12	-7.18637	-4.48494	Fibroblast
CTCCATGCATGAGATA-12	-7.45323	-4.36522	Fibroblast
TTGTTTGAGTTACTCG-12	-7.41254	-3.99162	Fibroblast
CGTAAGTTCGTAACTG-12	-7.31721	-4.0472	Fibroblast
CTTTCGGGTAACACCT-12	-6.7127	-4.65138	Fibroblast
ATTTCACGTGTGGACA-12	-7.23771	-3.57317	Fibroblast
GTAAGTCCAACTCCCT-12	-6.60563	-4.12702	Fibroblast
GTATTGGAGCTTTCTT-12	-7.06807	-4.04883	Fibroblast
TGGTGATAGTGGCCTC-12	-7.16689	-3.97844	Fibroblast
CAGATTGTCTGCAGCG-12	-6.95481	-4.41353	Fibroblast
TCTGGCTGTAATGTGA-12	-6.90366	-4.35707	Fibroblast
TTTGACTAGGAACGCT-12	-6.5823	-5.11899	Fibroblast
ACCTACCGTAGACTGG-12	-7.38448	-4.38712	Fibroblast
TGCTTGCCAACCACGC-12	-7.32658	-4.46263	Fibroblast
CTAACTTTCACTGGTA-12	-7.25325	-4.84069	Fibroblast
GCTTTCGCACTGCATA-12	-7.44885	-4.19441	Fibroblast
ACCACAACAATCGAAA-12	-6.42165	-3.35854	Fibroblast
AAGGTAATCACGAACT-12	-6.94374	-3.25414	Fibroblast
CCCTAACAGACGAGCT-12	-6.80303	-3.92357	Fibroblast
GCTTTCGGTGATGAAT-12	-7.04717	-4.11004	Fibroblast
TCAAGCACACGAGAAC-13	-7.21422	-5.05029	Fibroblast
AGTGACTAGACTCTAC-13	-6.72318	-4.29724	Fibroblast
CCTCACAGTTCGAACT-13	-6.93611	-4.83683	Fibroblast
CTGTGGGGTACGACAG-13	-6.80765	-4.57248	Fibroblast
GCGTTTCTCCTTCAGC-13	-6.30964	-4.68534	Fibroblast
TCATTTGGTAGTCGTT-13	-6.9177	-4.51896	Fibroblast
AAAGTGACACGGTCTG-13	-6.93412	-4.65274	Fibroblast
GGTCTGGAGACTTCCA-13	-7.19306	-4.24059	Fibroblast
CATCCACCAGCACACC-13	-6.88105	-4.31494	Fibroblast
GTTTGGACAACCACAT-13	-6.80078	-3.93349	Fibroblast
TGCGGGTCAACGTATC-13	-6.9973	-4.86683	Fibroblast
CACACAAAGTGGCGAT-13	-7.29131	-4.20337	Fibroblast
TTGTTTGAGGATAATC-13	-6.69538	-5.10744	Fibroblast
AACAACCAGACGCTCC-13	-7.02922	-4.26431	Fibroblast
TCTAACTGTCCGGACT-14	-7.28147	-4.5136	Fibroblast
TGGTGATAGGTAGGCT-14	-7.30904	-4.45941	Fibroblast
TCAATCTCACGACGCT-14	-7.20405	-4.99611	Fibroblast
TATTTCGAGAAACTCA-14	-7.21715	-4.08931	Fibroblast
ATACCTTAGTCACTGT-14	-7.22165	-4.3556	Fibroblast
AGAAGCGGTACCCGCA-5	-9.39336	10.1392	Epithelium
CGGAACCGTGTTCGTA-4	-8.68934	9.53468	Epithelium
TCAGTGAGTTGGACCC-11	-8.9495	9.77319	Epithelium
CTTCGGTAGCGCCTCA-12	-9.09489	9.87184	Epithelium
ACCTACCCAGAAGCTG-12	-8.72866	9.69505	Epithelium
ACGGTTAGTACCATAC-11	-5.82387	10.8265	Epithelium
GGAGGTAGTGATATAG-4	-5.48624	8.44354	Epithelium
AGTGATCCAGTATGAA-4	-5.71576	9.03675	Epithelium
CTGTGAATCCGGTAAT-4	-4.77791	9.66433	Epithelium
TACAGGTTCCAGTGCG-4	-5.36179	10.04	Epithelium
CATCGCTGTAAGTAGT-4	-6.14323	9.51669	Epithelium
AGCCACGGTGCCGAAA-4	-5.71354	10.0877	Epithelium
GACCCAGAGTGAATAC-4	-5.28699	9.25737	Epithelium
ACAGCCGTCAGGACGA-4	-4.30835	8.98745	Epithelium
CGTCCATGTTATGACC-4	-5.80369	9.52413	Epithelium
ACTATGGCATGCAGGA-4	-6.03029	10.6241	Epithelium
CCATAAGTCACCACAA-4	-4.57501	9.0945	Epithelium
TCACATTCATCAACCA-4	-5.77316	9.82989	Epithelium
GCACTAATCCCTCTAG-4	-4.93462	10.2016	Epithelium
GGGATCCCAAGATGGC-4	-5.31839	10.0414	Epithelium
GTCACGGTCTCATGCC-4	-5.37322	10.3533	Epithelium
TTCTTCCCACACCGAC-4	-5.44801	10.5078	Epithelium
CCATAAGTCTTGCAGA-4	-4.84607	8.99271	Epithelium
TTCATTGCATTGCAAC-4	-5.66682	10.765	Epithelium
AATGAAGGTACCGTCG-4	-5.11482	9.1767	Epithelium
ATCGTAGAGTCATGCT-4	-5.37471	9.0707	Epithelium
TTCACGCGTCGGCACT-4	-5.86131	9.36584	Epithelium
GTGGGAATCGGACTTA-4	-5.66693	9.34287	Epithelium
TGAGGTTAGACCTGGA-4	-5.65054	10.511	Epithelium
TGACAGTCAAGCGCAA-4	-5.40899	10.3733	Epithelium
CACAGATTCCTCGATC-4	-5.35804	10.4683	Epithelium
CAGGGCTCAGCGGTTC-5	-5.18227	9.48804	Epithelium
TTGGGTACACTGCATA-5	-5.2736	9.29115	Epithelium
GCTACAACAGTGGCTC-5	-4.89983	9.43294	Epithelium
TGCGATAAGGAATCGC-5	-5.77119	10.7553	Epithelium
TGCGGCAAGACGGATC-5	-5.46856	9.32107	Epithelium
GCTGAATAGCACTAAA-5	-5.84817	10.2265	Epithelium
GTTGCGGGTTGCCAAT-5	-6.32673	9.59764	Epithelium
ATCATTCAGACGCCCT-5	-5.07417	9.47988	Epithelium
ATCGCCTTCAAATGCC-5	-6.0322	9.7872	Epithelium
GATGATCAGTGGTTAA-5	-6.25479	9.47099	Epithelium
AAACCCATCACTTTGT-6	-5.5668	10.6184	Epithelium
ACACCAACAGGGTCTC-6	-5.40645	9.572	Epithelium
AAGTACCGTATTCCGA-11	-5.70005	10.8058	Epithelium
AGCGATTGTTTGGAAA-11	-5.15256	10.1353	Epithelium
AGGGAGTAGTTACGTC-11	-5.60379	10.713	Epithelium
ATCTTCAAGAGCAGAA-11	-5.15096	9.84994	Epithelium
CAGGGCTTCATAGGCT-11	-5.15896	9.95115	Epithelium
CATGAGTAGGTTCAGG-11	-6.3153	9.88163	Epithelium
CCTCTCCAGTGGACTG-11	-5.84873	9.8699	Epithelium
CCTGTTGTCAGAGTTC-11	-5.57719	10.4967	Epithelium
CCTTGTGAGATGCGAC-11	-5.41545	10.5162	Epithelium
CGTAGTAGTGAGCTCC-11	-6.10662	10.1374	Epithelium
CTACTATGTCAGACGA-11	-5.27799	10.138	Epithelium
CTGAATGTCTTAGTTC-11	-5.20856	10.308	Epithelium
GAACTGTCAAGACCTT-11	-4.92097	9.86506	Epithelium
GCATGATAGGTAAGTT-11	-4.90892	9.42607	Epithelium
GGAATCTTCTGTACAG-11	-5.5865	10.2844	Epithelium
GGCAGTCAGAATGTTG-11	-5.23522	10.3776	Epithelium
TCAGGTATCGACCACG-11	-5.41366	10.4429	Epithelium
TCAGTGAAGGCCTGCT-11	-5.78181	10.0387	Epithelium
TCGCTCAGTGATGTAA-11	-5.54575	10.2796	Epithelium
TGCGATAGTATGGTTC-11	-6.25903	10.2108	Epithelium
TGGGTTACAGCGTGAA-11	-6.37572	10.1676	Epithelium
TTCACCGTCGCTTGCT-11	-6.20735	9.9577	Epithelium
TTGTTGTCAAGTAGTA-11	-5.45843	10.4991	Epithelium
TTTCACAAGTTCGCAT-11	-5.67599	10.0307	Epithelium
AACTTCTAGTGTGTTC-12	-5.30823	10.5049	Epithelium
CAGGTATCAAATCAGA-12	-5.25489	10.2431	Epithelium
GCTGGGTGTTCCACAA-12	-5.25781	10.3959	Epithelium
ATGCGATTCTATACGG-12	-5.97787	10.279	Epithelium
CATCAAGAGTGATAAC-12	-5.65537	9.94839	Epithelium
TTACGTTCATAATGAG-12	-5.54293	10.0015	Epithelium
CGAATTGCAGAGTTCT-12	-5.24363	10.2445	Epithelium
TCAGCCTTCATTACGG-12	-5.40864	10.502	Epithelium
TGTCAGAAGTCCCGGT-12	-5.79371	10.279	Epithelium
TCTTGCGTCGCAACAT-12	-5.5113	10.5077	Epithelium
ATGAAAGAGTCGGCAA-13	-5.58215	10.0854	Epithelium
ATCTTCATCGAAGCAG-13	-4.68809	9.10613	Epithelium
CCGTTCAAGGGATGTC-13	-5.73376	10.3268	Epithelium
GCCCGAAGTCATAAAG-13	-4.72304	9.66225	Epithelium
CATACTTCAACTGTGT-13	-5.50661	9.28189	Epithelium
GTACAACCATACATCG-13	-6.04061	10.4651	Epithelium
AGGGAGTCACACAGCC-13	-5.3925	10.4626	Epithelium
TTACAGGTCACCATGA-13	-5.69897	9.66625	Epithelium
TGCTGAACATTCACAG-13	-4.81578	9.83418	Epithelium
CAGATTGCAGCTACTA-13	-5.40066	9.71354	Epithelium
CCTCACAGTCTACACA-13	-5.66901	10.6026	Epithelium
TTGGGCGCAGGAACCA-13	-4.82506	9.21712	Epithelium
TGCGACGAGGGAGGTG-13	-4.84137	9.1992	Epithelium
TGGTGATTCGTGCGAC-13	-5.86013	10.1433	Epithelium
ATGAGGGTCTGCTGAA-13	-5.6614	9.11391	Epithelium
CGGGACTAGAGAAGGT-13	-5.01641	10.0723	Epithelium
CAACAGTCAATCTAGC-13	-5.50431	10.5442	Epithelium
TAACGACTCACTCACC-13	-5.60838	9.84862	Epithelium
CTTCAATGTTCGGCGT-13	-5.43658	9.6162	Epithelium
GGATCTATCCCATACC-13	-6.49048	10.2267	Epithelium
CGTTAGAAGAGTCGAC-13	-4.63782	9.06392	Epithelium
AGGCCACTCTGCGGGT-13	-5.35846	10.2804	Epithelium
GGAACCCAGGAAACGA-13	-4.92464	9.35352	Epithelium
TGCTCGTTCTACGCAA-13	-5.0605	10.112	Epithelium
TGTGAGTGTAGTCCTA-13	-5.83475	9.82933	Epithelium
GACAGCCTCGGAGATG-13	-4.46965	8.91409	Epithelium
CACGAATCATCGTCCT-13	-5.39466	9.27501	Epithelium
GCATCTCGTAGCTCGC-13	-5.54623	10.4606	Epithelium
GGTAACTAGTTGTCAC-13	-6.10034	10.2651	Epithelium
TTGCATTCAGCAAGAC-13	-6.44185	9.91717	Epithelium
CTAACCCTCCTTCACG-13	-5.51063	10.284	Epithelium
CTCAGTCAGGCCCGTT-13	-5.90982	10.6072	Epithelium
ATTCTTGCACTCCCTA-13	-5.12308	9.43505	Epithelium
CCCGAAGTCGCCATAA-13	-4.79058	8.94355	Epithelium
AACGGGATCTGAACGT-13	-5.43465	9.84412	Epithelium
CGGACACAGTTGTCGT-13	-5.36549	10.0768	Epithelium
GTCGAATAGGCCACTC-13	-4.86272	9.21324	Epithelium
ATCACAGCAGCGATTT-13	-5.75666	10.6302	Epithelium
TATTGCTGTGTTTGCA-13	-4.6708	9.79619	Epithelium
GATAGCTGTACGAGTG-13	-5.49593	10.4612	Epithelium
CTAGACACAGACAATA-13	-6.2636	9.36359	Epithelium
GACCGTGAGTTGGCGA-13	-4.95676	9.20301	Epithelium
TACCCGTGTTGGGAAC-13	-5.40221	10.6	Epithelium
ATCGTGATCATGAAAG-13	-5.00771	9.16626	Epithelium
GTAACACTCGCAGATT-13	-5.06098	9.95653	Epithelium
TCCGTGTCACTTGAGT-13	-5.53847	9.39256	Epithelium
TCTTCCTCACGGTGAA-13	-5.39443	10.6001	Epithelium
GCAGTTACAGCGACAA-14	-5.16549	10.3983	Epithelium
GGGAGATCATGAATCC-14	-6.19781	10.2984	Epithelium
ATTCTACCAGTGCCTG-14	-5.24743	10.4161	Epithelium
GTCGAATGTATTCCTT-14	-5.78434	10.5396	Epithelium
ACTGTGACATCATTTC-14	-4.66259	9.11252	Epithelium
TTACAGGCATCAGCTA-14	-6.01115	9.41216	Epithelium
GCCATGGTCAGTGGGA-14	-5.4195	10.3513	Epithelium
TTTGACTTCAAGTGGG-14	-5.51497	10.5727	Epithelium
ATACCTTAGCTACTGT-14	-5.38343	9.58841	Epithelium
TGCGGGTAGTTGCTCA-14	-5.90299	10.5308	Epithelium
TCATTACCACCTGTCT-14	-5.61588	9.80367	Epithelium
CATGGTAGTCGAAGCA-14	-5.82834	9.57592	Epithelium
GAAATGACAAGCACAG-14	-5.59703	10.4079	Epithelium
GGGATCCCATTGGGAG-14	-4.97082	9.31175	Epithelium
CCTCAGTGTGAGCGAT-14	-5.66732	9.60684	Epithelium
AAACGCTGTGCAGATG-14	-6.45644	9.83802	Epithelium
ATACTTCGTTGGGTTT-14	-6.90255	9.94857	Epithelium
ATACCTTCAGGAGGTT-14	-5.7548	9.60054	Epithelium
ATCGGCGTCGAACTCA-14	-5.31491	9.20002	Epithelium
TGCGACGCAGCAATTC-14	-5.65331	10.434	Epithelium
GTGCTTCGTGTATTGC-14	-6.29459	10.2229	Epithelium
CACAACATCTGAATCG-14	-5.76555	10.4778	Epithelium
TTTCGATAGTCTGCGC-14	-6.11925	9.65451	Epithelium
TATCGCCTCCTTCGAC-14	-5.58296	10.5598	Epithelium
CGGACACTCGCCTTTG-14	-6.46422	9.22263	Epithelium
TAGACCACATAATCGC-14	-5.69014	10.634	Epithelium
GAGACTTGTCCCTGTT-14	-5.50175	9.85893	Epithelium
GGAATCTTCGTGGGAA-14	-5.75394	9.71003	Epithelium
CAAGGGAGTGACGCCT-14	-5.67971	9.63971	Epithelium
CGATGCGAGAACCCGA-14	-5.38563	10.3125	Epithelium
ACACTGAAGCCGGAAT-14	-5.53876	10.4641	Epithelium
AGCATCATCCGGTTCT-14	-5.65013	10.6	Epithelium
CCTCCAAGTCGACGCT-14	-5.62365	10.3607	Epithelium
TGAGGGATCCCTCTCC-14	-5.69017	10.6483	Epithelium
CCTGCATTCACAATGC-14	-5.71428	9.87005	Epithelium
CGTTGGGAGCGCCGTT-14	-6.08761	9.17884	Epithelium
GAGAGGTCAACACACT-14	-5.23057	10.1601	Epithelium
GTAGGAGCAGCTTCCT-14	-5.49373	9.6462	Epithelium
TCTTTGACATAACCCA-14	-4.79025	9.79994	Epithelium
TTACTGTAGGCATCAG-14	-6.10637	9.31036	Epithelium
TACGTCCCATGACTTG-14	-6.75869	9.51637	Epithelium
CATGCGGAGTTACGTC-14	-6.27932	9.6784	Epithelium
CCACAAAAGGTTCATC-14	-5.52114	10.3539	Epithelium
GCAACATCATGCCATA-14	-4.99141	9.96952	Epithelium
TGCATGAAGATGCTGG-14	-6.18306	7.9281	Epithelium
TTTACGTCATCTATCT-14	-6.56411	9.81005	Epithelium
TTCTTCCTCCTGTAAG-14	-5.58258	10.4242	Epithelium
GTACAACCACGACAAG-14	-5.41561	9.99272	Epithelium
ACAGGGACACAGCCAC-14	-5.84294	9.81003	Epithelium
AGCCACGTCCATAGGT-14	-5.26986	10.5461	Epithelium
AACCTGATCCTTTGAT-14	-5.4601	10.184	Epithelium
TGTACAGCAGTCTTCC-14	-6.25879	9.71644	Epithelium
GTCATGAAGTCATGCT-14	-5.80882	9.53322	Epithelium
CAGCCAGAGGTTGTTC-14	-6.37875	10.0586	Epithelium
GACCCAGCAGATCCTA-14	-4.7908	9.82544	Epithelium
TCGCACTGTTCAATCG-14	-5.34545	10.4422	Epithelium
TACGGTAGTGTTAGCT-14	-6.30367	9.20778	Epithelium
GAGGCAATCTAGTTCT-14	-6.63623	9.93506	Epithelium
AGAGAGCAGGAAAGAC-14	-4.76204	8.99965	Epithelium
GGCTTGGTCGTGTCAA-14	-5.48299	10.178	Epithelium
AGACACTCACGCTGAC-14	-5.5886	9.8512	Epithelium
ACATCGACACTAACGT-14	-5.61589	10.452	Epithelium
TCACGCTCACGGAAGT-14	-5.53156	10.5258	Epithelium
GGGACTCTCAGGACAG-14	-6.21771	10.3142	Epithelium
CCCAACTAGCGCACAA-14	-5.59863	10.533	Epithelium
TGGTGATAGAGAGCCT-14	-5.53715	9.98462	Epithelium
CACTTCGAGTAGCATA-14	-6.35698	9.42147	Epithelium
TCGCAGGCAAATGATG-14	-5.52467	10.3172	Epithelium
AAGTACCAGGCACCAA-14	-5.80624	9.73598	Epithelium
TGGGCGTGTTCTGACA-14	-5.53964	10.3861	Epithelium
GCTTGGGAGAACCGCA-14	-5.44121	10.4489	Epithelium
GATGGAGTCTGCATGA-14	-6.4711	9.45897	Epithelium
CCACCATCAACCAATC-14	-4.94124	9.8923	Epithelium
TACCTGCCACTGAGTT-14	-5.27282	10.381	Epithelium
ATGCGATGTCAGCGTC-14	-5.94833	9.66361	Epithelium
AGTCTCCGTTCAAGTC-14	-5.53554	10.3141	Epithelium
GACTTCCGTTAGGGTG-14	-5.08842	9.80886	Epithelium
CAATCGATCCGAGATT-14	-5.86046	10.561	Epithelium
GCATTAGCACGTTGGC-14	-5.94273	10.2714	Epithelium
TCCGAAATCATTCACT-14	-5.95119	10.1754	Epithelium
ATCCACCTCGATACGT-14	-6.43911	8.74909	Epithelium
TCAAGTGCACGAAGAC-14	-5.66017	9.17991	Epithelium
TGAGTCACATTCATCT-14	-4.78511	9.23206	Epithelium
AAAGTGAAGTCTCTGA-14	-5.35469	10.2257	Epithelium
AGGTGTTCAATGCAAA-14	-6.08334	9.12475	Epithelium
AGTTAGCTCCGGTAAT-14	-5.45456	10.0917	Epithelium
TTTGATCCAGGCATGA-14	-5.08601	9.3524	Epithelium
AGAAGCGCAAGATCCT-14	-5.41372	10.4294	Epithelium
AAGTACCTCACTGTTT-14	-5.44702	9.9548	Epithelium
TCGATTTGTCTCTCTG-14	-6.41155	9.89768	Epithelium
ATGAGGGGTTTGAAAG-14	-5.02685	9.32489	Epithelium
CAAAGAAAGCTGAGCA-14	-5.41795	10.4362	Epithelium
TCAATCTGTCGTATTG-14	-6.49215	9.43261	Epithelium
TTCCTTCGTTGAAGTA-14	-6.18995	9.5856	Epithelium
TCTGGCTAGTAGGGTC-14	-5.75934	9.61606	Epithelium
TACGCTCTCAAACCCA-14	-5.70432	9.49011	Epithelium
GTGAGTTAGACTCGAG-14	-5.49766	9.52564	Epithelium
ATCCATTGTTGGGAAC-14	-5.98092	8.70574	Epithelium
TGGATCATCACGGGAA-14	-5.4749	9.84152	Epithelium
CATAGACAGAGAGCAA-14	-5.95031	9.51151	Epithelium
TCTATACGTTAAGTCC-14	-5.86993	9.20615	Epithelium
GGGCTCACACGCTATA-14	-5.43928	10.2123	Epithelium
TTGAGTGGTTACGTAC-14	-5.18679	10.0126	Epithelium
CAGCACGCACCGTGAC-14	-5.3666	9.46214	Epithelium
CCCATTGAGTGGACTG-14	-6.00622	9.5114	Epithelium
TTCAATCAGAACCGCA-14	-6.92231	9.44597	Epithelium
GACTTCCCAACCGATT-14	-5.68164	10.5117	Epithelium
GTTGAACTCAGCTGTA-14	-6.38038	10.0764	Epithelium
TCTGTCGAGTTGTCGT-14	-5.58206	9.96314	Epithelium
TCCTAATGTTGCTTGA-14	-5.7776	9.23125	Epithelium
TCATTACGTCGTTGCG-5	-5.78922	10.7817	Epithelium
ACCTACCGTACGACTT-6	-5.69411	10.7254	Epithelium
ACTTTGTTCAGGACAG-6	-6.36167	10.3786	Epithelium
CCGGTAGTCCAAGAGG-14	-5.84041	10.6508	Epithelium
AATAGAGGTGCACGCT-11	-5.78556	10.743	Epithelium
GTAGAGGCATGGTACT-13	-5.7188	10.7131	Epithelium
ATCGTGATCGGACTTA-13	-6.10142	10.3783	Epithelium
AGATGAAAGTGCCTCG-13	-5.65011	10.4626	Epithelium
AGTGATCGTGTATTCG-5	-5.68488	10.749	Epithelium
GTTAGTGCATGTCAGT-6	-5.19728	10.211	Epithelium
CTCATGCCACCCTATC-6	-5.82561	10.4384	Epithelium
GTCTACCGTGGTTTGT-11	-5.2535	10.4695	Epithelium
CTGTATTGTAGTGATA-13	-5.78042	10.7161	Epithelium
TTCGGTCCAAACGTGG-11	-0.231962	-11.7316	Endothelium
CTGCCATCACGTACTA-4	-0.785514	-13.1799	Endothelium
TCGGATATCGAACCTA-4	-0.157263	-12.3396	Endothelium
ACCCTCATCGCCACTT-4	-0.133554	-12.687	Endothelium
CCCATTGCAGTCGGAA-4	-0.333923	-12.5475	Endothelium
CTGCAGGTCTGACAGT-4	-0.113326	-11.526	Endothelium
GGAATCTAGACGGAAA-4	-0.176353	-12.6591	Endothelium
TGAGACTCAGACCGCT-4	-0.708785	-12.6877	Endothelium
CGCATGGGTTTACTGG-4	-0.904597	-13.1967	Endothelium
TGATTCTGTAGGCTGA-4	-1.54741	-11.9749	Endothelium
GATGGAGGTTAGAAAC-4	0.104524	-11.8434	Endothelium
TAAGTCGGTTGCCGAC-4	-0.170095	-11.7815	Endothelium
CGCAGGTTCAATCTTC-4	-0.0804255	-12.6814	Endothelium
CCTTCAGTCTTCCGTG-4	-0.395926	-13.4385	Endothelium
CTCAGGGTCTCGGCTT-4	-0.417586	-12.8146	Endothelium
GTTCTATTCGACGACC-4	-1.08875	-13.2829	Endothelium
CATTGTTTCGAGAAGC-4	-0.0270356	-12.674	Endothelium
GTCTAGAGTAACACCT-4	-0.136013	-12.508	Endothelium
GTTCCGTGTCCAGGTC-4	-0.150402	-12.4166	Endothelium
TCGCAGGCAAAGGGTC-4	-0.789142	-13.2276	Endothelium
ATTCCTAAGGTTGGTG-4	-0.195703	-11.7908	Endothelium
TCATTACCAACAGATA-4	-0.30891	-12.5471	Endothelium
TCATCATAGAAGCTCG-4	-0.236713	-12.8311	Endothelium
GAGCTGCTCGGCAGTC-4	-0.379299	-12.2333	Endothelium
TTGAGTGCAGAACTCT-4	-0.0340822	-12.9229	Endothelium
TAGGTACAGTCTTCGA-4	-0.436599	-12.3585	Endothelium
GGCACGTGTGATTGGG-4	-0.812335	-13.1445	Endothelium
CAGCGTGAGGTGCTAG-4	-0.460777	-13.3893	Endothelium
TAAGTCGCAATTGTGC-4	0.102438	-11.7124	Endothelium
CAAGGGAGTGGATACG-4	-0.00895146	-12.8652	Endothelium
CATGCGGCACATAACC-4	-0.259006	-12.8935	Endothelium
ACCGTTCGTAACGATA-4	-0.31028	-12.2287	Endothelium
GCGGAAACAGTGTGGA-4	-0.545218	-13.3213	Endothelium
TAACACGGTCCTACAA-4	-0.774523	-13.251	Endothelium
GGGCGTTGTCCAAATC-4	-0.279024	-11.9975	Endothelium
GCAACCGAGCACTCGC-4	-0.0311802	-11.9497	Endothelium
CTCAATTGTAGGAAAG-4	0.0727385	-12.1061	Endothelium
TGTGCGGAGACGCCAA-4	-1.20229	-12.6789	Endothelium
AAAGGATTCGGACGTC-4	-0.511341	-13.2256	Endothelium
CCGATGGTCTTTGCTA-4	-0.560855	-12.9022	Endothelium
CTACAGAGTTGCTTGA-4	-0.111468	-12.5636	Endothelium
CACCAAATCAGTGTGT-4	-0.176852	-12.6243	Endothelium
TTACGCCTCTGATTCT-4	-0.827826	-12.1032	Endothelium
TCCTAATTCATGCAGT-4	0.0959023	-12.2381	Endothelium
GACCTTCTCTAAGGAA-4	-0.34826	-13.406	Endothelium
ATCGTGATCTATACGG-4	-0.242697	-12.5591	Endothelium
CATCCCATCACTGGGC-4	-1.29023	-13.004	Endothelium
GGGTATTAGTTGTCAC-4	-0.786478	-13.4757	Endothelium
CAAGACTAGGAAAGAC-4	0.111962	-12.4555	Endothelium
AGATAGACATACCAGT-4	-1.22652	-12.1234	Endothelium
CTGTCGTTCAGTGCGC-4	-0.0892555	-12.8177	Endothelium
CAACGATGTCTGCATA-4	-0.778539	-12.0394	Endothelium
GGACGTCCATTGCCTC-4	-0.361469	-13.1075	Endothelium
CGCCATTAGAAACCCG-4	-0.48952	-12.1967	Endothelium
ATACTTCGTGTTTCTT-4	-0.284567	-12.2377	Endothelium
CTCCGATGTTCCACAA-4	-0.0992732	-11.9206	Endothelium
TTGCGTCCATATGGCT-4	-0.635404	-12.4227	Endothelium
ATATCCTGTACACGCC-4	-0.98024	-12.8876	Endothelium
TCATTACTCTTGGTCC-4	-0.130882	-12.1894	Endothelium
ATGAGGGTCAGTCATG-4	-0.813733	-12.4028	Endothelium
TCCCATGCACCCTAGG-4	-0.809539	-11.7951	Endothelium
AACCATGGTCCCTGTT-4	-0.402811	-12.2603	Endothelium
GTGATGTCACTTGAAC-4	-0.0822591	-12.7278	Endothelium
TAGCACATCTATCGCC-4	-0.279807	-12.3947	Endothelium
CAACCTCTCGAGAGAC-4	-0.599331	-13.4674	Endothelium
GTCTCACCAGGCATGA-4	-0.338743	-12.8697	Endothelium
AGGAGGTCAGTCGCTG-4	-0.516371	-13.1741	Endothelium
GCCATGGTCGAGTGGA-4	-0.12661	-12.9376	Endothelium
TCGGATACAGGTTCAT-4	-0.061951	-12.7384	Endothelium
CTTTCAAAGTCCCAGC-4	-0.269781	-12.1497	Endothelium
GACCAATAGATGGCGT-4	-0.162551	-11.2984	Endothelium
CTGAGCGCATGTGCTA-4	-0.905573	-12.6352	Endothelium
TACCGGGCAATGCAGG-4	-0.343385	-12.2645	Endothelium
AAACCCACAAATGCTC-4	-0.575631	-12.3991	Endothelium
ACAGCCGTCACAGTGT-4	-0.660112	-12.6959	Endothelium
ATGATCGTCACAACCA-4	-0.0866358	-11.7762	Endothelium
GGTAATCTCCTAGCGG-4	-0.0306419	-12.243	Endothelium
TCGGGCATCTGTGTGA-4	-0.624733	-13.3328	Endothelium
CTCAAGATCGCCTAGG-4	0.271995	-12.4059	Endothelium
CTCAGTCGTACTCGAT-4	-0.713825	-12.3581	Endothelium
AGGTTACAGATGGTAT-4	0.188931	-12.3864	Endothelium
ATCGTAGGTTTGGAAA-4	-0.998017	-12.3009	Endothelium
GGAGGTAAGCGAAACC-4	-0.14827	-12.8502	Endothelium
GTTACCCGTCCTGTCT-4	-0.319318	-11.9707	Endothelium
GAGCCTGTCTATCCAT-4	-0.262588	-13.1074	Endothelium
AAAGGGCTCGACCTAA-4	0.0781013	-12.7398	Endothelium
TCCACGTAGGTCTTTG-4	-0.831889	-12.3346	Endothelium
TCACGCTTCCTAACAG-4	-0.569174	-13.2012	Endothelium
GGAATCTCAATCTCGA-5	-0.587567	-12.5387	Endothelium
CCATAAGCACAAATGA-5	-0.105047	-11.7527	Endothelium
ATTTACCAGCGTATAA-5	-0.410571	-12.0365	Endothelium
AGACACTAGCATGTTC-5	-0.350506	-12.4972	Endothelium
AGTTCGATCAAGCCTA-5	-0.474623	-13.0353	Endothelium
TGGTACACAAGGTACG-5	-1.30285	-12.909	Endothelium
TTGTTCATCGGTATGT-5	-0.353722	-12.2085	Endothelium
GCCATGGTCATTTCGT-5	-0.826598	-12.8209	Endothelium
CATCGCTAGTACAGCG-5	0.0760308	-12.1803	Endothelium
GAAATGAGTGCTAGCC-5	-1.06417	-12.4956	Endothelium
ACCGTTCAGTTTGAGA-5	-0.352652	-13.333	Endothelium
AGGTCTATCGATCCCT-5	0.169498	-12.1726	Endothelium
GTCATGAAGTTCATGC-5	-0.469436	-12.1395	Endothelium
TTTATGCAGTTTCTTC-5	-0.216194	-13.1648	Endothelium
AACGAAAGTTTCAGAC-5	-0.516894	-12.3843	Endothelium
AGGTGTTGTGCTTATG-5	-0.227552	-12.838	Endothelium
TCGACCTAGTATGGAT-5	-1.2103	-11.9702	Endothelium
GACTCAAAGTCATAGA-5	-0.680992	-12.6773	Endothelium
ACAAAGACAGGTATGG-5	-0.666115	-12.7784	Endothelium
CCTTGTGTCTAGTACG-5	-0.451795	-12.8946	Endothelium
TTTGGTTTCTAGAACC-5	0.11964	-12.0951	Endothelium
GAGATGGTCCGAACGC-5	-0.127433	-11.6169	Endothelium
AGATGCTAGCACACAG-5	-0.437917	-12.7517	Endothelium
GACCTTCCATGTTCGA-5	-0.240851	-13.0359	Endothelium
CGGGTGTTCTGGGCCA-5	-0.605763	-12.7083	Endothelium
CGAGTTATCGCTCTAC-5	-0.297694	-13.2593	Endothelium
TGGTTAGCAAACACCT-5	-0.666556	-12.5345	Endothelium
ACAGCCGCACGTTGGC-5	0.176557	-12.2755	Endothelium
TCGATTTCAGCTGTAT-5	-1.45924	-12.0068	Endothelium
TACGGTATCGACCTAA-5	-0.264337	-12.6509	Endothelium
TGTGTGACAGACCCGT-5	-0.480618	-12.5234	Endothelium
AGGATCTCATGACTAC-5	-0.816207	-12.3425	Endothelium
TCGGTCTCAGAACATA-5	-0.422293	-12.3452	Endothelium
TCGGTCTAGTCCCGAC-5	-0.718115	-13.4146	Endothelium
GTTGTAGTCGTTAGTG-5	-0.0860342	-12.8229	Endothelium
GCGGATCAGGCTAGCA-5	0.101318	-12.6681	Endothelium
CCAAGCGCAGCCCACA-5	-0.764763	-13.4995	Endothelium
AAACCCATCAATCCGA-5	-0.461668	-12.6554	Endothelium
GAAACCTGTTACCCAA-5	-0.030192	-12.5393	Endothelium
CCTTGTGAGCATTGTC-5	-0.966462	-12.8002	Endothelium
CCAAGCGCACGGCACT-6	-0.737758	-12.746	Endothelium
TTTACTGAGTTGCGAG-6	-0.112057	-11.5277	Endothelium
CATCCGTGTGCCTACG-6	-0.724649	-13.3866	Endothelium
CCTCTAGCATATGGCT-6	0.15313	-12.2897	Endothelium
AGGACGAAGCTGTACT-6	-0.412716	-12.3995	Endothelium
GGGACCTTCGGTAGGA-6	-0.306401	-12.9283	Endothelium
ACCACAACACTGGACC-6	-0.743384	-12.33	Endothelium
GATGACTTCAGACCTA-6	0.133478	-12.3491	Endothelium
TACCCACAGGGAGGGT-6	-0.0596099	-11.481	Endothelium
AATGGCTTCCCAGTGG-6	-0.594895	-13.3546	Endothelium
CACGAATCAGCAGTAG-6	-1.32961	-12.3598	Endothelium
GCACGGTGTCTTGTCC-6	-0.717721	-13.4215	Endothelium
TCTAACTGTATCGTGT-6	-0.554572	-13.3079	Endothelium
GGGTGAATCAACACGT-6	-0.558225	-12.2908	Endothelium
TCCAGAATCCTATTGT-6	-0.401647	-11.9967	Endothelium
CTGGACGAGAGCCTGA-6	-0.483548	-12.3439	Endothelium
CCGTTCACACGTGAGA-6	-0.381651	-11.702	Endothelium
CGGAACCGTTGGCCTG-6	-0.744396	-12.6852	Endothelium
TATACCTCATCCAATG-6	0.0916314	-12.5615	Endothelium
AGTCATGCATAAGCGG-6	-0.151606	-12.9701	Endothelium
CATCAAGTCTCCAATT-6	-0.884986	-11.7353	Endothelium
GTTGTGAGTAATCAAG-6	-0.212841	-11.963	Endothelium
TCAATTCTCCTGTAGA-6	-0.503271	-12.6232	Endothelium
GTGACGCCAGGCTACC-6	-0.23391	-12.8945	Endothelium
GAAGCCCAGCGGCTCT-6	-0.0643263	-12.3886	Endothelium
TGAGCGCAGCCTCTTC-6	-0.174783	-12.1388	Endothelium
TAGCACACATTGACTG-6	-0.829334	-13.4106	Endothelium
AAGTGAAAGTCGGCAA-6	-0.335384	-13.0391	Endothelium
GAATCACTCGGAATGG-6	-0.454531	-12.6249	Endothelium
CCGATGGGTCTCCCTA-6	-0.192186	-13.0207	Endothelium
CCCGAAGAGCATTTGC-6	-0.381671	-11.6535	Endothelium
TGTTTGTTCGGTCGAC-6	-0.852785	-13.1838	Endothelium
CTGAATGTCCCTAGGG-6	-0.233879	-12.0517	Endothelium
GGGAGATCATGACGAG-6	-0.157902	-13.2196	Endothelium
TTGTTTGAGGAATTAC-6	-0.0686415	-12.3374	Endothelium
AGTACCACAAAGGCTG-6	-0.442901	-12.2888	Endothelium
GATTTCTAGGTAAGGA-6	-0.462078	-11.9563	Endothelium
AGACACTTCGAGTGAG-6	-0.17079	-12.9386	Endothelium
GTGTGGCTCTTCGCTG-6	-0.466423	-12.7937	Endothelium
CTCCTTTAGGGATCGT-6	-0.337234	-12.0331	Endothelium
TGAATGCGTATCGTAC-6	-1.13185	-11.9658	Endothelium
AAGCGAGCATTAGGAA-11	-0.717761	-13.3234	Endothelium
ACAGCCGGTTCGCGTG-11	-0.304243	-12.1167	Endothelium
ACCATTTTCCAACACA-11	-0.968355	-12.9625	Endothelium
AGAACAACATGCAGGA-11	-0.56128	-12.518	Endothelium
AGACCATTCTCCGCAT-11	-0.500891	-12.5246	Endothelium
AGAGCCCTCATTTGTC-11	-0.233988	-12.3577	Endothelium
AGATGAAGTCGGTACC-11	-0.412696	-13.3159	Endothelium
AGTAGCTTCTCACGAA-11	-0.808845	-13.2939	Endothelium
AGTCAACGTCAACGCC-11	-0.595512	-12.7658	Endothelium
ATCGTAGAGTAGCATA-11	0.0616398	-12.2259	Endothelium
ATGAGTCGTATCAGCT-11	-0.157478	-12.2433	Endothelium
CAACCTCCATCGGAAG-11	-0.318633	-13.0989	Endothelium
CAACGGCAGGGAGAAT-11	-0.17197	-12.0167	Endothelium
CAAGAGGAGCGTCAAG-11	-0.0696999	-11.8167	Endothelium
CACGAATGTAATACCC-11	-0.412101	-13.0927	Endothelium
CAGATTGTCATACGGT-11	-0.224873	-12.9192	Endothelium
CATACCCGTTTCGATG-11	-0.558455	-13.0792	Endothelium
CATGCTCAGTCATGAA-11	-0.352921	-13.2125	Endothelium
CCCTGATGTCTTACAG-11	-0.703169	-13.3965	Endothelium
CCGTTCATCAATGCAC-11	-0.259246	-11.979	Endothelium
CCTCACACAGAGCGTA-11	-0.0877101	-12.5025	Endothelium
CGTAATGCACATGGTT-11	-0.309367	-13.08	Endothelium
CTACTATTCATACGAC-11	-0.62041	-13.3347	Endothelium
CTCATGCAGTCCTACA-11	-0.515915	-13.4018	Endothelium
CTCCCTCCATGAAAGT-11	-0.31427	-13.0931	Endothelium
CTTCAATCAGAGGAAA-11	0.0585802	-12.1881	Endothelium
CTTCCGAGTATACCCA-11	0.0880447	-12.19	Endothelium
CTTCGGTTCTGCCTGT-11	-0.413438	-12.3223	Endothelium
CTTGAGAAGGAGGTTC-11	-0.804974	-13.1255	Endothelium
GACATCATCACGAGGA-11	0.0219955	-11.6362	Endothelium
GACCCTTTCCCAGGCA-11	-0.0978988	-12.4261	Endothelium
GATCGTACAACCTATG-11	-1.09799	-12.5084	Endothelium
GATGCTATCGGCTTGG-11	-0.557572	-13.4185	Endothelium
GATTCTTTCGACCAAT-11	-0.00539608	-12.7424	Endothelium
GCATGATCACTATCCC-11	-0.221712	-12.5864	Endothelium
GCCAACGCAACCGATT-11	-0.344339	-13.0941	Endothelium
GCCAGGTAGACTAGAT-11	0.0343886	-11.9813	Endothelium
GGCACGTAGTAGAATC-11	-0.307533	-12.4129	Endothelium
GTATTGGTCTCTCTTC-11	-0.311807	-13.3679	Endothelium
GTCCACTTCGTGCACG-11	-0.418612	-12.9128	Endothelium
GTCGTAACATGGCTGC-11	-0.677628	-12.9559	Endothelium
GTCTACCCATGAGTAA-11	-0.786022	-12.4522	Endothelium
GTGATGTCACCCTGAG-11	-0.259974	-12.1024	Endothelium
GTGGGAATCTTTGCGC-11	0.0391489	-12.0152	Endothelium
GTGTGGCTCGCTTTAT-11	0.0060158	-12.4514	Endothelium
GTTTGGACACGGCTAC-11	-0.720657	-12.8798	Endothelium
TAAGCGTGTGCATGAG-11	-0.0512694	-11.9266	Endothelium
TACCCGTAGAGTCGAC-11	-0.352582	-12.5858	Endothelium
TACCGGGAGATAACAC-11	-0.247363	-12.8061	Endothelium
TAGACTGCAGATCCTA-11	-0.589939	-13.2981	Endothelium
TAGGTACAGTCGCTAT-11	-0.496411	-13.2026	Endothelium
TCACTCGCACACCGCA-11	-0.699539	-13.2559	Endothelium
TCATTACTCTCTGCTG-11	-0.388837	-13.1618	Endothelium
TCGCTTGTCTGTCCGT-11	-0.268733	-11.462	Endothelium
TCTCCGACACAGCCTG-11	-0.586393	-12.2059	Endothelium
TCTCCGAGTAGGTTTC-11	-1.66691	-11.7874	Endothelium
TCTGCCAAGTGTGTTC-11	-0.478127	-12.8536	Endothelium
TGAGCATAGTCTTCCC-11	-0.302126	-13.0702	Endothelium
TGAGGGAGTAACCAGG-11	-0.662291	-13.4306	Endothelium
TGAGTCATCGGTCTAA-11	-0.5505	-13.3247	Endothelium
TGATTCTGTTTCGTTT-11	0.12615	-12.6637	Endothelium
TGATTTCCACGATTCA-11	-0.36213	-13.3403	Endothelium
TGCAGTAGTAGGTCAG-11	-0.646794	-12.5556	Endothelium
TGCGATACAATTCGTG-11	-0.0317991	-11.9934	Endothelium
TGCTCGTAGCGCCTTG-11	-0.114906	-12.6982	Endothelium
TGTTCCGCAGCCTATA-11	0.059983	-11.8669	Endothelium
TTACCATTCCTAGAGT-11	0.109766	-12.5781	Endothelium
TTCTGTATCTACACTT-11	0.130798	-11.9234	Endothelium
TTGGGTAGTTGGGTAG-11	-0.216941	-12.3126	Endothelium
TTTATGCTCCTTCACG-11	-0.647314	-12.901	Endothelium
TTTGGAGGTCCAGTTA-11	-0.277384	-12.91	Endothelium
CGCAGGTCAGCAGGAT-12	-0.155456	-11.8912	Endothelium
TCTTTGACAGTAGAAT-12	-0.288177	-12.7649	Endothelium
CTTCAATTCGGAATGG-12	-0.686164	-12.8067	Endothelium
GGTAATCGTTTCGTAG-12	-0.379436	-13.3466	Endothelium
GTGGAGAGTGCAGTGA-12	-0.552744	-13.3938	Endothelium
TGGCGTGTCTCCCAAC-12	-1.14978	-12.3227	Endothelium
AATCGACCAAATGGTA-12	-0.0382498	-12.4641	Endothelium
AGGTGTTTCAACACGT-12	0.143696	-12.5667	Endothelium
AGGTAGGAGCATGGGT-12	-0.293993	-12.0048	Endothelium
TCTCACGCACTCCGAG-12	-0.755402	-12.5229	Endothelium
CTAGACAAGCATTGTC-12	-0.0021025	-12.7923	Endothelium
TGATGGTCAGACAAAT-12	-0.570845	-13.0217	Endothelium
CAACAACTCAGCTTGA-12	-0.670134	-13.3547	Endothelium
GTAAGTCGTGCACGCT-12	-0.509104	-12.4965	Endothelium
TGTTTGTCAAGCGCAA-12	-0.145243	-12.7633	Endothelium
CACGTGGGTGGATTTC-12	-0.498042	-12.4438	Endothelium
TGCTCGTGTATGTGTC-12	0.0233923	-11.5968	Endothelium
GCCAACGCACAATGCT-12	-0.4884	-12.9222	Endothelium
CTTCTAATCCGCTGTT-12	-0.222661	-12.3677	Endothelium
TCACTATAGCCGCACT-12	-1.1422	-12.7487	Endothelium
CCTCATGCAGACAAGC-12	-0.447078	-12.4917	Endothelium
TCCCATGAGGCTAAAT-12	-0.389148	-13.2134	Endothelium
CCCATTGAGATAGTCA-12	-0.683437	-13.3547	Endothelium
ATATCCTCAACTCCCT-12	-0.0539264	-12.3991	Endothelium
CTCCTCCCACGGGTAA-12	-0.252427	-13.0802	Endothelium
CTAACCCGTGGAGGTT-12	0.107615	-12.5724	Endothelium
GGGTCACAGCGCTGCT-12	-0.405205	-12.741	Endothelium
ACCCTTGCAGCCCAGT-12	-0.705675	-13.288	Endothelium
GTAGGAGAGGGCCTCT-12	-0.0163104	-11.9186	Endothelium
GTGGAAGTCTATCGGA-12	-0.39458	-12.2345	Endothelium
TCCTTCTGTGCTCTCT-12	-0.847466	-12.941	Endothelium
AGTGATCCATATCGGT-12	-0.884537	-12.8606	Endothelium
ATAGACCAGACTGAGC-12	-0.446671	-12.3235	Endothelium
TATCAGGCATAATCCG-12	-0.232389	-13.0194	Endothelium
TGACTCCCAGCGTGCT-12	-0.573457	-13.4398	Endothelium
GTCCTCACAACAGATA-12	-0.233878	-12.8134	Endothelium
TTTGACTCACCGTGGT-12	-0.407352	-13.1637	Endothelium
CTGTACCGTCGCTCGA-12	0.0097126	-11.7303	Endothelium
AAAGTGAGTCCCACGA-12	-0.697109	-13.4584	Endothelium
CTCTGGTTCAAGCCAT-12	-0.195537	-12.4605	Endothelium
GAGTTTGTCGCTAGCG-12	-0.764204	-13.2515	Endothelium
TTAGGCATCAACCGAT-12	0.068647	-11.9101	Endothelium
TTATTGCAGTAGAATC-12	-0.521493	-13.3227	Endothelium
ATAGACCCAAGACTGG-12	-0.395211	-13.4135	Endothelium
AATCACGCAACAGTGG-13	0.0824844	-12.2626	Endothelium
TACATTCGTGTACATC-13	-0.569936	-12.0904	Endothelium
CATTGAGTCTCGTCAC-13	-0.847158	-11.2227	Endothelium
AGATAGACATAGAAAC-13	-0.48375	-11.663	Endothelium
CTGAGGCTCACATTGG-13	-1.08596	-12.9102	Endothelium
GAGTGTTTCCGCTAGG-13	-0.287473	-11.0307	Endothelium
TGGTTAGGTGAATTGA-13	0.0244237	-12.0661	Endothelium
ATCGTGATCGAGATGG-13	-0.58569	-12.2358	Endothelium
CAGGTATAGATACTGA-13	-0.778125	-13.3487	Endothelium
TCTAACTTCGGTCGGT-13	-0.0570662	-12.7688	Endothelium
TCACTCGAGTCACGCC-13	-0.141768	-11.2881	Endothelium
GAAATGAAGCATGCGA-13	-0.302086	-11.7737	Endothelium
ACGTAACCACACCGAC-13	-0.723291	-12.0347	Endothelium
TCGGGCAGTAGCCAGA-13	-0.360282	-12.0065	Endothelium
CATTCCGTCATCGACA-13	-1.12309	-11.8002	Endothelium
TCGATTTCACAGGATG-13	-0.320822	-12.1283	Endothelium
CCCATTGCAGTCTCTC-13	-0.178257	-11.3537	Endothelium
CCGGACACAGTGACCC-13	-0.679556	-12.6115	Endothelium
TTGTTGTTCACTGAAC-13	-0.842819	-13.1487	Endothelium
ACATGCACACCAGCGT-13	0.0530811	-12.618	Endothelium
ATGTCCCTCACATTGG-13	0.0852804	-12.1072	Endothelium
CATCCACTCATTACTC-13	-0.112642	-11.1229	Endothelium
CTGTGAAAGAGGTCGT-13	-0.830509	-12.5969	Endothelium
TTCCTCTTCTAAGCCA-13	-0.146301	-12.4791	Endothelium
CATTGAGCACATCATG-13	-0.440284	-12.5529	Endothelium
TCACACCTCATTGCGA-13	-0.648178	-12.4592	Endothelium
CATGCGGTCAGTGTTG-13	-0.478733	-11.6346	Endothelium
TAGGGTTAGGCCTGAA-13	-0.888516	-11.7921	Endothelium
AGAACCTTCGTAGCTA-13	-0.531584	-13.4771	Endothelium
ATCCTATCACAGAAGC-13	-0.627907	-10.6218	Endothelium
TATCTTGTCTTTCTAG-13	-0.875235	-12.2723	Endothelium
CACCAAACAGCGAACA-13	-0.585422	-12.1225	Endothelium
CATTCTACACACGGTC-13	-1.48054	-13.4228	Endothelium
TGGGTTAGTGAGACGT-13	-0.547603	-13.3035	Endothelium
TATCAGGAGCGATGGT-13	-0.289235	-11.1166	Endothelium
TAACGACTCTCGGGAC-13	-0.808182	-12.6238	Endothelium
ACTTTCAGTGATAGAT-13	-1.0268	-12.91	Endothelium
TAAGTCGAGCTTCTAG-13	-0.898284	-12.6328	Endothelium
ATCATTCGTAGTTAGA-13	-0.125388	-11.9485	Endothelium
GCATGATAGCTTTCTT-13	-0.26258	-12.2527	Endothelium
TTACCGCAGGTCTACT-13	-0.166395	-11.9322	Endothelium
TCATTCAAGAGGTATT-13	-0.20895	-11.3418	Endothelium
AATTTCCGTCACCGCA-13	-1.34567	-13.1922	Endothelium
[truncated: 15,012 more rows]

## Sheet: Fig2A
	UMAP_1	UMAP_2	Lineage
ATCTTCACACGGCGTT-4	8.80771	6.27441	Vascular smooth muscle SLMAP
TCGGTCTTCAAACGAA-4	9.16901	4.27908	Vascular smooth muscle SLMAP
CAAGAGGAGTACTGTC-4	9.50627	5.05263	Vascular smooth muscle SLMAP
ACGTAGTGTTGACTAC-4	8.57705	4.53849	Vascular smooth muscle SLMAP
CTCGAGGGTGTCACAT-4	8.69511	4.87282	Vascular smooth muscle SLMAP
ACAGCCGGTGTAAATG-4	9.35295	5.72664	Vascular smooth muscle SLMAP
GAACTGTAGCCTCAGC-4	8.5865	5.64128	Vascular smooth muscle SLMAP
GTGAGCCCAATTTCGG-4	9.41562	5.65072	Vascular smooth muscle SLMAP
ATGTCTTCAACCGACC-4	8.96784	5.63416	Vascular smooth muscle SLMAP
AAATGGAGTCCTGAAT-4	8.3907	4.21094	Vascular smooth muscle SLMAP
CCCAACTAGCCTCTGG-4	9.50956	5.17517	Vascular smooth muscle SLMAP
CTATAGGTCAAGTCTG-4	9.47835	4.67037	Vascular smooth muscle SLC38A11
GTGTGGCTCCATTGTT-4	8.53501	4.20867	Vascular smooth muscle SLMAP
CAAGCTACACACGGTC-4	8.34971	5.13426	Vascular smooth muscle SLMAP
CAGCGTGCAATTCTTC-4	8.50376	5.60928	Vascular smooth muscle SLMAP
GACCCAGTCCGTGCGA-4	9.42144	4.8455	Vascular smooth muscle SLMAP
GACACGCTCTGCCCTA-4	9.24719	5.52337	Vascular smooth muscle SLMAP
GCCCAGAGTCCGTACG-4	9.51121	4.81157	Vascular smooth muscle SLMAP
CCTTGTGAGAGAGCCT-4	9.10835	5.12592	Vascular smooth muscle SLMAP
TGCGGCAGTATGGTAA-4	9.69041	4.86731	Vascular smooth muscle SLMAP
ATTCCATAGCCATTGT-4	8.72761	3.56009	Vascular smooth muscle SLMAP
GATCAGTGTGTTCAGT-4	8.8336	5.95857	Vascular smooth muscle SLMAP
TAACTTCTCACCATGA-4	9.67369	4.71766	Vascular smooth muscle SLMAP
GATTTCTTCTTCCTAA-4	9.14793	5.84394	Vascular smooth muscle SLMAP
CAGCAGCGTTGCAACT-4	9.3325	5.73766	Vascular smooth muscle SLMAP
CCTCTCCCAGGCACAA-4	9.1112	4.93594	Vascular smooth muscle SLMAP
TGAGGTTAGTAAACGT-4	8.61747	6.1195	Vascular smooth muscle SLMAP
CATCGTCAGCGTGTTT-4	8.52684	5.95572	Vascular smooth muscle SLMAP
TGTTCCGAGCCTGGAA-4	8.98234	5.12512	Vascular smooth muscle SLMAP
TGAGACTCAAACTAGA-4	8.42978	6.07761	Vascular smooth muscle SLMAP
TAACACGAGTAATACG-4	8.44167	5.93886	Vascular smooth muscle SLMAP
GTCCTCACATCCGAGC-4	8.61494	5.20864	Vascular smooth muscle SLMAP
GAGACTTTCTGATTCT-4	9.23563	3.8568	Vascular smooth muscle SLMAP
TATATCCAGACGGTCA-4	8.22445	5.64952	Vascular smooth muscle SLMAP
GACTCTCCAGTAGAGC-4	8.31387	5.4093	Vascular smooth muscle SLMAP
TGCATCCTCTTAGTTC-4	9.07191	3.9086	Vascular smooth muscle SLMAP
CATGCTCTCATCGCTC-4	8.97822	4.63265	Vascular smooth muscle SLMAP
GACCAATTCGAACGCC-4	9.16504	3.44272	Vascular smooth muscle SLC38A11
GTCCCATAGCCTATCA-4	8.62202	4.62531	Vascular smooth muscle SLMAP
ATCCACCCAACAAAGT-4	9.6692	3.91947	Vascular smooth muscle SLMAP
TCGAAGTGTGACAGGT-4	9.30669	4.74155	Vascular smooth muscle SLC38A11
TTTGTTGTCTAAGAAG-4	9.82936	4.86233	Vascular smooth muscle SLMAP
TCATGTTCAACTCATG-4	8.67097	5.81432	Vascular smooth muscle SLMAP
CGCATGGCACTGTCCT-4	9.29362	4.25194	Vascular smooth muscle SLMAP
GTACAACAGTCTTGGT-4	8.63597	3.89661	Vascular smooth muscle SLMAP
GGTAATCTCTGGACTA-4	9.63753	4.82058	Vascular smooth muscle SLMAP
CTACGGGGTATCGCGC-4	8.67798	4.44705	Vascular smooth muscle SLMAP
ACTATCTGTAAGGAGA-4	8.26944	5.80544	Vascular smooth muscle SLMAP
AAGGTAAGTACTGTTG-4	8.57105	4.62944	Vascular smooth muscle SLMAP
TCTGGCTCACACACTA-4	9.51125	4.5386	Vascular smooth muscle SLMAP
TATCCTAAGGGTAGCT-4	8.56818	5.00975	Vascular smooth muscle SLMAP
AGTAGTCTCCAATGCA-5	9.02886	5.13497	Vascular smooth muscle SLMAP
TCAGTTTAGCATTTGC-5	9.1856	6.03504	Vascular smooth muscle SLMAP
CTCCCAACAACTGTGT-5	9.32663	5.73577	Vascular smooth muscle SLMAP
GGGTATTGTAACAGGC-5	9.2375	4.47336	Vascular smooth muscle SLMAP
GATCACAGTTCTCACC-6	9.59361	4.35143	Vascular smooth muscle SLMAP
TGCAGGCGTCGTGGTC-6	8.86631	6.22201	Vascular smooth muscle SLMAP
TCGCACTTCGTGGGAA-6	8.59413	5.15178	Vascular smooth muscle SLMAP
CTCCTTTGTAGTGCGA-6	8.43365	5.46014	Vascular smooth muscle SLMAP
CCGTTCAAGGCGAAGG-6	9.18652	5.6392	Vascular smooth muscle SLMAP
ACCCTCAAGGGATGTC-6	8.44725	4.88571	Vascular smooth muscle SLMAP
AATTCCTGTTTCGTAG-11	9.68448	4.68512	Vascular smooth muscle SLC38A11
ACAGAAAGTGGAAATT-11	8.46599	6.12258	Vascular smooth muscle SLMAP
ACTGTGAGTAACCCTA-11	8.9131	5.73761	Vascular smooth muscle SLMAP
AGAAGTAGTTACACTG-11	8.70409	4.74833	Vascular smooth muscle SLMAP
ATGAAAGCACGCCAGT-11	9.22997	5.41026	Vascular smooth muscle SLMAP
ATGATCGCAGACCATT-11	8.16326	4.9942	Vascular smooth muscle SLMAP
CAAGGGATCTCAACGA-11	8.86173	5.27459	Vascular smooth muscle SLMAP
CACAGGCCATCACAGT-11	8.32945	4.04805	Vascular smooth muscle SLC38A11
CATCGTCCAAGGCCTC-11	9.66559	4.84816	Vascular smooth muscle SLMAP
CCAATTTGTGGTCAAG-11	9.15847	3.50104	Vascular smooth muscle SLC38A11
CCGCAAGCAAGAATGT-11	8.93377	4.10604	Vascular smooth muscle SLC38A11
CCTCCAAAGTCTCTGA-11	8.86802	4.04118	Vascular smooth muscle SLC38A11
CCTCCTCTCCATTCGC-11	8.26453	4.68047	Vascular smooth muscle SLMAP
CGAGTGCCAAATGATG-11	9.5345	5.71608	Vascular smooth muscle SLMAP
CGGAACCGTCTGTAGT-11	9.27342	5.6065	Vascular smooth muscle SLMAP
CTACGGGTCGATACGT-11	8.3809	4.77	Vascular smooth muscle SLMAP
CTGGTCTCAAAGGCGT-11	8.93293	5.04629	Vascular smooth muscle SLMAP
CTTCTAAAGAAGTATC-11	9.17482	5.38878	Vascular smooth muscle SLMAP
GAATCGTGTTGTTTGG-11	8.4482	4.54677	Vascular smooth muscle SLC38A11
GAGACCCCACCGCTGA-11	8.91034	5.24624	Vascular smooth muscle SLMAP
GAGCCTGAGTCCCAAT-11	8.71503	6.13164	Vascular smooth muscle SLMAP
GCCAGCACAAGTGACG-11	9.41496	4.69288	Vascular smooth muscle SLMAP
GGGAGATTCCGACGGT-11	8.60247	4.78448	Vascular smooth muscle SLMAP
GGTCACGAGTCAGCCC-11	8.59538	5.15168	Vascular smooth muscle SLMAP
GTAGCTACATCAGCGC-11	8.40271	6.06852	Vascular smooth muscle SLMAP
GTCGAATAGATGTTGA-11	8.21643	5.6391	Vascular smooth muscle SLMAP
GTGTGGCAGGTCATCT-11	8.30572	4.48019	Vascular smooth muscle SLMAP
GTTATGGCAGAGGTTG-11	8.39658	4.62758	Vascular smooth muscle SLMAP
TACTGCCGTTGTTTGG-11	8.85497	4.96409	Vascular smooth muscle SLMAP
TAGACCAAGTAGTCCT-11	8.69591	3.84987	Vascular smooth muscle SLC38A11
TATCAGGAGCTTCTAG-11	9.65167	4.9285	Vascular smooth muscle SLMAP
TCAAGACCAGAAACCG-11	8.89782	5.76899	Vascular smooth muscle SLMAP
TCAAGTGTCCTCTAGC-11	8.76116	4.8957	Vascular smooth muscle SLC38A11
TCCACGTTCGTGCTCT-11	8.6363	6.20826	Vascular smooth muscle SLMAP
TCGTCCACACTCAGAT-11	8.83792	5.58322	Vascular smooth muscle SLMAP
TGAGCATAGAGGTTTA-11	9.09343	6.05422	Vascular smooth muscle SLMAP
TGAGGTTCAACTTCTT-11	8.23739	4.92595	Vascular smooth muscle SLMAP
TGCAGTACAACAGAGC-11	8.80557	5.17149	Vascular smooth muscle SLMAP
TGGTACACACCACTGG-11	8.69801	3.77356	Vascular smooth muscle SLC38A11
TGTACAGCAACATACC-11	8.30744	5.67473	Vascular smooth muscle SLMAP
TGTCCTGAGACCATAA-11	8.51418	5.93844	Vascular smooth muscle SLMAP
TTACTGTGTCTAACGT-11	8.2482	4.89995	Vascular smooth muscle SLMAP
TTCCTAATCTTCGACC-11	8.64357	5.06168	Vascular smooth muscle SLMAP
TTCGGTCAGACGATAT-11	9.11547	5.57951	Vascular smooth muscle SLMAP
TTGCATTCAGCCGTCA-11	8.33851	4.99771	Vascular smooth muscle SLMAP
TTGGTTTTCCAGTGCG-11	9.50166	5.29779	Vascular smooth muscle SLMAP
TGCGATACACAAGCCC-12	8.32181	5.64603	Vascular smooth muscle SLMAP
TTGTGGACAGCTGGTC-12	8.19453	5.48506	Vascular smooth muscle SLMAP
GCTTTCGCACATATGC-12	8.10721	4.76018	Vascular smooth muscle SLMAP
TAGACTGGTGTTATCG-12	9.33242	5.10012	Vascular smooth muscle SLMAP
CCTCTCCCAAGTGGTG-12	8.91842	5.1635	Vascular smooth muscle SLMAP
CAACGGCCATCGTCCT-12	9.80377	4.3693	Vascular smooth muscle SLMAP
GTGGAGATCGGTATGT-12	8.89952	6.0955	Vascular smooth muscle SLMAP
TTGAACGCAGGAGACT-12	8.98566	5.15009	Vascular smooth muscle SLMAP
CTAGACAAGGTTCACT-12	9.328	5.06943	Vascular smooth muscle SLMAP
CTTTCGGGTCCCTGTT-12	8.5892	4.56061	Vascular smooth muscle SLMAP
ACGCACGTCCGCAACG-12	9.4446	5.56361	Vascular smooth muscle SLMAP
CCCTAACAGTGGCGAT-12	8.50751	4.28593	Vascular smooth muscle SLMAP
GTAGGTTGTATGAGGC-12	9.49162	4.69898	Vascular smooth muscle SLMAP
CACTGAAGTCGTTGGC-12	8.54025	4.54452	Vascular smooth muscle SLC38A11
AACAGGGTCACGGAGA-12	8.98264	4.11794	Vascular smooth muscle SLC38A11
GCTACCTTCTGGTGGC-12	8.94059	6.05692	Vascular smooth muscle SLMAP
AAGATAGTCATTTCCA-12	10.0425	4.69057	Vascular smooth muscle SLMAP
GACATCATCTCATTGT-12	9.3087	4.55032	Vascular smooth muscle SLC38A11
GTGCAGCCAATGACCT-12	8.88261	4.8467	Vascular smooth muscle SLMAP
CACAGGCGTCGCTTGG-12	8.72547	5.84949	Vascular smooth muscle SLMAP
TCCTCCCAGTCTAGCT-12	9.44904	4.46995	Vascular smooth muscle SLMAP
GATCGTATCACACCCT-12	8.82158	3.94115	Vascular smooth muscle SLC38A11
GCAGCTGAGGGCAGTT-12	8.80838	5.22598	Vascular smooth muscle SLMAP
TGGGATTGTATGGTTC-12	8.92686	5.99107	Vascular smooth muscle SLMAP
TCTCCGATCTGCTTAT-12	9.68714	4.5503	Vascular smooth muscle SLMAP
CCTCTCCAGTCACTAC-12	8.59362	6.1897	Vascular smooth muscle SLMAP
TTGGTTTCACCCTAGG-12	9.31345	5.192	Vascular smooth muscle SLMAP
ATACCGAAGTGGATTA-12	9.1986	5.97203	Vascular smooth muscle SLMAP
GAGGGATCAGGCCTGT-12	8.70165	3.53358	Vascular smooth muscle SLC38A11
TACCGGGCAATCCTAG-12	8.14061	4.77568	Vascular smooth muscle SLMAP
GTAGATCCAGCAGATG-12	8.99203	5.87051	Vascular smooth muscle SLMAP
GTGACGCGTGTCCGGT-12	9.25879	5.39088	Vascular smooth muscle SLMAP
TCTCAGCCACAGTCGC-12	8.70087	5.4297	Vascular smooth muscle SLMAP
ATCGATGCACAGCTTA-12	8.28406	4.28071	Vascular smooth muscle SLMAP
CGCCATTCAGGTACGA-12	9.40436	4.68975	Vascular smooth muscle SLMAP
GCTGAATGTGCATCTA-12	9.80654	3.87279	Vascular smooth muscle SLMAP
AGGTGTTCATCCTCAC-12	9.50356	5.08686	Vascular smooth muscle SLMAP
TCGATTTCACGACGTC-12	9.04894	4.89575	Vascular smooth muscle SLMAP
AGATAGACACAGCTGC-12	8.75512	4.08821	Vascular smooth muscle SLMAP
TTTACCAAGGTCCGAA-12	9.19681	4.52326	Vascular smooth muscle SLMAP
GTTCCGTTCTGCATAG-12	8.1934	4.95214	Vascular smooth muscle SLMAP
ATAGAGACATGGGTCC-12	8.88756	6.00797	Vascular smooth muscle SLMAP
AGGACGACATGGCTGC-12	8.31964	5.05204	Vascular smooth muscle SLMAP
ATTCACTGTTGCTCCT-12	9.30429	3.9328	Vascular smooth muscle SLMAP
GACTCAATCGCCTTTG-12	9.40949	5.15114	Vascular smooth muscle SLMAP
GGAAGTGAGGCATCGA-12	8.56736	5.28673	Vascular smooth muscle SLMAP
ACGTAACTCTGGGCCA-12	9.08216	6.01376	Vascular smooth muscle SLMAP
GCTGGGTGTAGTGATA-12	9.73074	5.35978	Vascular smooth muscle SLMAP
ACAAGCTAGTGAGTTA-12	8.81298	4.36293	Vascular smooth muscle SLMAP
GCGTGCAAGTTAACAG-12	9.17718	4.88014	Vascular smooth muscle SLMAP
CTCAACCTCGGTTGTA-12	9.28289	4.96041	Vascular smooth muscle SLMAP
ATTCGTTGTCTCTCAC-13	9.0563	5.09542	Vascular smooth muscle SLMAP
TCTTTGAAGATTAGAC-13	9.34869	5.21483	Vascular smooth muscle SLMAP
CCGATGGTCTGCGATA-13	9.44798	4.94442	Vascular smooth muscle SLMAP
TTAATCCCAATACCTG-13	8.40545	6.13976	Vascular smooth muscle SLMAP
GTAACACGTGCATCTA-13	8.83441	5.28045	Vascular smooth muscle SLMAP
CTCCTTTTCATTCCTA-13	9.37236	4.92814	Vascular smooth muscle SLC38A11
TTCCAATAGAGGTTTA-13	8.52378	6.05447	Vascular smooth muscle SLMAP
GTCAAGTCAACACTAC-13	8.27176	4.90119	Vascular smooth muscle SLMAP
TCACACCGTCACTTCC-13	10.0501	4.90532	Vascular smooth muscle SLMAP
TACGGTAGTGTCATCA-13	9.35622	5.37157	Vascular smooth muscle SLMAP
ATGCCTCCAATGTTGC-13	9.08048	4.79678	Vascular smooth muscle SLC38A11
GTCTGTCAGGTCGAGT-13	9.70709	5.23044	Vascular smooth muscle SLMAP
AGACCATGTCCATACA-13	8.89748	5.35678	Vascular smooth muscle SLMAP
TAACGACTCGCTCTAC-13	8.98515	6.04194	Vascular smooth muscle SLMAP
CAACGATCAACAGCCC-13	8.94914	4.62063	Vascular smooth muscle SLMAP
ATCCCTGTCATGGATC-13	8.48575	4.93285	Vascular smooth muscle SLMAP
GGGTCACCACTGTGTA-13	9.339	5.00327	Vascular smooth muscle SLMAP
GTCAAGTGTGAGCTCC-13	9.12444	5.97895	Vascular smooth muscle SLMAP
TCTGGCTAGAGGCCAT-13	8.28297	4.18783	Vascular smooth muscle SLMAP
GTAACCAAGAAATTCG-13	8.76249	6.18831	Vascular smooth muscle SLMAP
GGAGAACCAATACCTG-13	8.82985	5.96518	Vascular smooth muscle SLMAP
CAACGATAGATGAACT-13	9.15105	5.65413	Vascular smooth muscle SLMAP
TTCGCTGCACATTACG-13	8.85604	5.39692	Vascular smooth muscle SLMAP
TCATTCACACGATTCA-13	8.3965	4.27387	Vascular smooth muscle SLC38A11
TCCTCCCTCCGTGTGG-13	8.77731	5.41953	Vascular smooth muscle SLMAP
GTCATCCCAGGTGGAT-13	8.38698	5.60327	Vascular smooth muscle SLMAP
ATTCCTATCACCTCTG-13	9.18876	4.88109	Vascular smooth muscle SLC38A11
AGATGCTGTTAACAGA-13	8.40044	5.37225	Vascular smooth muscle SLMAP
GGCGTCATCCTCTCGA-14	9.08651	5.48654	Vascular smooth muscle SLMAP
CACAGGCCAGGACTTT-14	8.58961	3.89701	Vascular smooth muscle SLC38A11
ACACTGATCGGCTATA-14	8.50364	6.14625	Vascular smooth muscle SLMAP
AATCACGAGGTCGTAG-14	8.96745	5.87893	Vascular smooth muscle SLMAP
GGACGTCTCGAGTGAG-14	9.02617	5.3093	Vascular smooth muscle SLMAP
CACACAATCGAGAGAC-14	8.30132	5.92688	Vascular smooth muscle SLMAP
CGCCATTGTTTACCAG-14	8.80112	5.7743	Vascular smooth muscle SLMAP
AGTAGTCGTCCACAGC-14	8.69989	5.36242	Vascular smooth muscle SLMAP
GTAATCGCAGTGCCTG-14	8.54778	4.55309	Vascular smooth muscle SLMAP
TTTGACTTCAAACCCA-14	8.54485	5.96674	Vascular smooth muscle SLMAP
CGTAAGTGTCGATTCA-14	8.80321	4.10939	Vascular smooth muscle SLMAP
TCTCCGATCGGATACT-14	9.74541	5.32898	Vascular smooth muscle SLMAP
ATCCGTCGTATCGCGC-14	8.57721	5.17815	Vascular smooth muscle SLMAP
ATTTCTGGTTCCTTGC-14	8.46371	4.00065	Vascular smooth muscle SLMAP
GCTTCACAGCCGAATG-14	9.35	5.13189	Vascular smooth muscle SLMAP
CGAGTGCCACTTCAGA-4	9.24215	-2.83531	Pericyte CCL21 CCL19
GGAGGATCACTCCGAG-4	9.465	-2.27627	Pericyte CCL21 CCL19
TTCAATCAGTTGGACG-4	9.27385	-1.04857	Pericyte CCL21 CCL19
TCTGCCAGTCGTATGT-4	9.12031	-1.95478	Pericyte CCL21 CCL19
AGCGTCGCACAGAGAC-4	9.39848	-2.30508	Pericyte CCL21 CCL19
ATTACTCCAGCTACTA-4	9.27514	-1.28589	Pericyte CCL21 CCL19
TCCTCGATCCTTCTTC-4	8.96396	-2.26751	Pericyte CCL21 CCL19
CATGGATCAGCTGAGA-4	9.03829	-2.54383	Pericyte CCL21 CCL19
ACTCCCAGTTGAAGTA-4	9.39974	-2.2383	Pericyte CCL21 CCL19
TAAGCACGTTGTTGTG-4	9.37058	-2.86093	Pericyte CCL21 CCL19
CTGCCATGTTATCTGG-4	8.59531	-1.48881	Pericyte CCL21 CCL19
AAGCGTTAGTTCCTGA-4	8.65201	-1.26259	Pericyte CCL21 CCL19
ACCCTCACATTGTCGA-4	9.10191	-2.02901	Pericyte CCL21 CCL19
CTCCGATCAAACCGGA-4	8.43436	-1.72784	Pericyte CCL21 CCL19
TTCATGTCAGCTCGGT-4	9.38342	-2.30352	Pericyte CCL21 CCL19
CAAGAGGAGCGCTTCG-4	10.0198	-2.06108	Pericyte CCL21 CCL19
TCGCTTGTCGTCGCTT-4	9.24092	-1.39213	Pericyte CCL21 CCL19
GTCACTCAGCTGTACT-4	8.52939	-2.0606	Pericyte CCL21 CCL19
TCTATACGTGACATCT-4	8.79825	-1.36047	Pericyte CCL21 CCL19
AAGACTCTCACCCATC-4	9.8493	-1.57452	Pericyte CCL21 CCL19
TCGTGCTCATCTTTCA-4	9.55637	-2.31544	Pericyte CCL21 CCL19
TCAGGTAAGCACGTCC-4	8.94268	-2.69731	Pericyte CCL21 CCL19
TCGCAGGTCCAGCCTT-4	9.48476	-1.66486	Pericyte CCL21 CCL19
GCGAGAAAGCCATTTG-4	8.69985	-1.56801	Pericyte CCL21 CCL19
CTTCAATCAGCGTTTA-4	8.84535	-2.25561	Pericyte CCL21 CCL19
ACTCCCACACGTTGGC-4	9.76389	-1.96021	Pericyte CCL21 CCL19
TACAGGTCACTGCATA-4	9.09305	-1.68132	Pericyte CCL21 CCL19
CATTGAGTCTGGAAGG-4	9.27176	-1.98251	Pericyte CCL21 CCL19
TAGCACATCCCGAACG-4	9.64141	-2.62504	Pericyte CCL21 CCL19
GTACAACAGGTTGCCC-4	9.21283	-2.80403	Pericyte CCL21 CCL19
TCAAGCAAGCTTTCTT-4	8.97091	-1.50627	Pericyte CCL21 CCL19
TGCATCCGTCTTCAAG-4	9.15547	-2.3296	Pericyte CCL21 CCL19
AGGTAGGGTGTCGATT-4	9.22548	-2.67784	Pericyte CCL21 CCL19
AGTAACCCATCCTTGC-4	9.77193	-1.72254	Pericyte CCL21 CCL19
CAATTTCGTCCATAGT-4	8.91386	-2.68716	Pericyte CCL21 CCL19
GTAGCTATCCACACAA-4	8.57562	-1.18463	Pericyte CCL21 CCL19
TGGATGTAGGATATGT-4	9.48721	-2.73975	Pericyte CCL21 CCL19
CAGGTATCATACCATG-4	9.2466	-2.49795	Pericyte CCL21 CCL19
CTGATCCGTTATTCCT-4	8.94906	-2.18266	Pericyte CCL21 CCL19
AAGCGAGGTAGTCGGA-4	9.30755	-2.86468	Pericyte CCL21 CCL19
TGTACAGCATCCCACT-4	9.48846	-1.87083	Pericyte CCL21 CCL19
CCGATGGGTATGGTAA-4	8.43195	-1.43487	Pericyte CCL21 CCL19
TGAGCATGTAAGGCCA-4	8.80069	-2.41662	Pericyte CCL21 CCL19
GTTGTCCTCAAATGAG-4	8.6201	-1.02935	Pericyte CCL21 CCL19
GAATCGTGTACAACGG-4	8.73224	-2.42557	Pericyte CCL21 CCL19
CGTGTCTGTAGTCTGT-5	8.87153	-1.12742	Pericyte CCL21 CCL19
GAGACCCTCAGATGCT-5	8.75176	-2.47666	Pericyte CCL21 CCL19
TCCTAATCATCCTGTC-5	9.05367	-1.64594	Pericyte CCL21 CCL19
ACTCCCAGTACACGTT-5	9.73332	-2.44418	Pericyte CCL21 CCL19
ACGTCCTAGCAGGGAG-5	8.58036	-1.1941	Pericyte CCL21 CCL19
CTGCCATTCCCTCGAT-5	9.10885	-1.16674	Pericyte CCL21 CCL19
CAGATTGGTCACATTG-5	9.22741	-2.95322	Pericyte CCL21 CCL19
ATCTTCATCCAACTGA-5	8.51617	-1.84799	Pericyte CCL21 CCL19
CTATAGGTCCTTCAGC-5	9.85461	-1.88229	Pericyte CCL21 CCL19
CCTCCAATCTGAGCAT-5	9.13276	-2.7444	Pericyte CCL21 CCL19
CACAGATTCATTATCC-5	9.56281	-2.22129	Pericyte CCL21 CCL19
TGACCCTCACCGGTCA-5	8.66634	-2.07392	Pericyte CCL21 CCL19
TTTCAGTCACCAGCCA-5	8.83708	-1.83544	Pericyte CCL21 CCL19
GGGACAAAGTTCCATG-5	8.46307	-1.51791	Pericyte CCL21 CCL19
GTAGATCTCCTAGCTC-5	8.509	-1.91969	Pericyte CCL21 CCL19
ATAGGCTGTGAGTTTC-5	8.76426	-2.59456	Pericyte CCL21 CCL19
GATTGGTGTAGTATAG-5	8.93206	-1.25465	Pericyte CCL21 CCL19
AGTACCACATCCAATG-5	9.06283	-1.98718	Pericyte CCL21 CCL19
ATCACGATCAGCAGAG-5	9.33349	-2.1327	Pericyte CCL21 CCL19
AATGGAACATTCTCTA-5	8.36296	-1.56555	Pericyte CCL21 CCL19
GGAGGATCAACCGATT-6	9.51372	-1.98636	Pericyte CCL21 CCL19
CGTAAGTAGCAGTACG-6	9.58602	-2.38756	Pericyte CCL21 CCL19
TGCTGAAGTACCACGC-6	8.85461	-1.30756	Pericyte CCL21 CCL19
GGGCTACCAATAGTAG-6	8.8176	-1.12196	Pericyte CCL21 CCL19
TGTTACTCACCAGGTC-6	9.60393	-2.49645	Pericyte CCL21 CCL19
TGTAAGCTCAACTCTT-6	8.66188	-2.43589	Pericyte CCL21 CCL19
TATATCCAGGTTGAGC-6	9.69469	-2.08667	Pericyte CCL21 CCL19
CATCGTCCAAAGGCGT-6	9.10402	-3.04818	Pericyte CCL21 CCL19
TAGTGCACATTGTACG-6	8.52272	-1.73349	Pericyte CCL21 CCL19
GTGTTCCTCGGCTATA-6	8.70464	-1.66135	Pericyte CCL21 CCL19
ACCCTCAAGAGCACTG-6	9.81418	-1.93893	Pericyte CCL21 CCL19
AAAGTCCCATCACGGC-6	8.97822	-2.00726	Pericyte CCL21 CCL19
TTTGGAGCACCGTACG-6	8.97578	-1.94088	Pericyte CCL21 CCL19
TGACGCGAGACAACAT-6	9.07038	-2.41371	Pericyte CCL21 CCL19
TCGAAGTGTTGGGCCT-6	8.6309	-2.48797	Pericyte CCL21 CCL19
GTTACCCCACAAATGA-6	9.2029	-2.03508	Pericyte CCL21 CCL19
AAAGTCCAGACAACTA-11	8.58224	-2.29375	Pericyte CCL21 CCL19
AACCAACTCTCGGCTT-11	9.95473	-1.83078	Pericyte CCL21 CCL19
ACGGTTATCTTCCACG-11	8.57055	-1.78258	Pericyte CCL21 CCL19
AGTGACTCAGTTGAAA-11	9.68325	-2.10078	Pericyte CCL21 CCL19
CAGCAATAGCTGACAG-11	8.8941	-2.38193	Pericyte CCL21 CCL19
CCATCACAGAGCTGCA-11	8.65238	-2.18324	Pericyte CCL21 CCL19
CCGCAAGGTACGACAG-11	8.96966	-1.82852	Pericyte CCL21 CCL19
CTCCCTCAGCTATCTG-11	9.07567	-1.88706	Pericyte CCL21 CCL19
CTGTACCCACAGTCGC-11	8.87105	-2.26804	Pericyte CCL21 CCL19
GACTCTCTCTGGCCTT-11	8.93201	-2.68121	Pericyte CCL21 CCL19
GGGTAGACAGCGTTGC-11	9.19564	-2.60247	Pericyte CCL21 CCL19
GTCAAACCAGCCCACA-11	8.9706	-1.97154	Pericyte CCL21 CCL19
GTGTAACTCGTAGCTA-11	9.43926	-1.12002	Pericyte CCL21 CCL19
TAGTGCATCGCGTCGA-11	9.73414	-2.26519	Pericyte CCL21 CCL19
TATCTGTAGATGGCAC-11	8.66776	-2.32319	Pericyte CCL21 CCL19
TCATGCCCAAGAATGT-11	9.01145	-2.87181	Pericyte CCL21 CCL19
TGTAACGTCTGCATGA-11	8.6592	-1.49144	Pericyte CCL21 CCL19
TTCCAATCAGAACTAA-11	9.311	-2.10609	Pericyte CCL21 CCL19
CATACCCGTAGATGTA-12	8.83308	-2.48458	Pericyte CCL21 CCL19
TCAAGACAGTTTCGAC-12	9.52003	-1.98417	Pericyte CCL21 CCL19
AGTACCAAGGAATCGC-12	9.25903	-2.45586	Pericyte CCL21 CCL19
CGTAAGTGTTTACGTG-12	8.78395	-0.964217	Pericyte CCL21 CCL19
AAGCGTTAGGGTCACA-12	9.47066	-2.75655	Pericyte CCL21 CCL19
GTTTACTAGCACTCAT-12	9.51138	-2.01785	Pericyte CCL21 CCL19
AGATGCTTCGGTCTAA-12	8.77827	-2.48983	Pericyte CCL21 CCL19
ACACCAAAGCTGACTT-12	9.00726	-0.941997	Pericyte CCL21 CCL19
AGTACTGGTTCTCGTC-12	9.52175	-2.529	Pericyte CCL21 CCL19
TTAGGCAAGCACCAGA-12	8.55861	-1.58551	Pericyte CCL21 CCL19
AAAGGATTCCTACCGT-12	9.00873	-1.34189	Pericyte CCL21 CCL19
AAGGTAACATTGAGGG-12	9.49164	-1.72587	Pericyte CCL21 CCL19
AGATCCACATTGTCGA-12	9.07277	-1.60389	Pericyte CCL21 CCL19
ATGGTTGGTCGTGTTA-12	8.80394	-0.95423	Pericyte CCL21 CCL19
GCAGCCACACGTACAT-12	9.94312	-2.17046	Pericyte CCL21 CCL19
CCAAGCGTCGCCTCTA-12	9.00585	-0.646886	Pericyte CCL21 CCL19
TGGTGATTCTTTGGAG-12	9.7428	-2.34746	Pericyte CCL21 CCL19
GTGCTTCAGTCTACCA-12	9.41375	-2.04189	Pericyte CCL21 CCL19
TCGGGTGGTGAACTAA-12	8.8935	-1.41084	Pericyte CCL21 CCL19
CTTCGGTAGGTTAAAC-12	9.07839	-3.03606	Pericyte CCL21 CCL19
ACATCCCTCAGACCTA-12	8.98477	-2.77484	Pericyte CCL21 CCL19
GATCAGTTCCCTATTA-12	9.31119	-2.71467	Pericyte CCL21 CCL19
AAAGGTAGTTGAATCC-12	9.07998	-2.85355	Pericyte CCL21 CCL19
TGAGCGCTCCCAAGTA-12	9.07415	-2.87284	Pericyte CCL21 CCL19
TAATCTCAGGCACAAC-12	8.60454	-1.34666	Pericyte CCL21 CCL19
GTTCATTTCTGTGTGA-12	9.81297	-1.42231	Pericyte CCL21 CCL19
AGTAACCCAAGTTCGT-12	9.36043	-1.74403	Pericyte CCL21 CCL19
ATTCTACGTCTAGGCC-12	8.42386	-1.38731	Pericyte CCL21 CCL19
AAGTACCTCCGAAATC-12	8.97462	-2.62069	Pericyte CCL21 CCL19
CGCGTGATCCAACTAG-12	8.76334	-1.93601	Pericyte CCL21 CCL19
TACCTGCAGCTTCGTA-12	9.78525	-1.99913	Pericyte CCL21 CCL19
CTAGGTACAGGACGAT-12	9.61912	-1.67985	Pericyte CCL21 CCL19
CTGCCATTCGCGAAGA-13	8.91233	-1.27063	Pericyte CCL21 CCL19
TCAGCCTTCAATCTCT-13	9.1915	-2.53535	Pericyte CCL21 CCL19
TGTTCATTCAGCTTCC-13	9.32079	-2.54905	Pericyte CCL21 CCL19
TTCACCGCATCCAATG-13	9.51823	-2.40982	Pericyte CCL21 CCL19
TTGTGTTTCGAGCCTG-13	8.7476	-1.7683	Pericyte CCL21 CCL19
ATCCTATTCCTTCAGC-13	9.74761	-2.53871	Pericyte CCL21 CCL19
AGACAAAAGTAAGCAT-13	8.55345	-1.29897	Pericyte CCL21 CCL19
GCCAGGTCAGGGACTA-13	9.37666	-1.09216	Pericyte CCL21 CCL19
AGCCAATGTGTAGTGG-13	9.10934	-1.85725	Pericyte CCL21 CCL19
CTCACTGTCACAAGGG-13	8.571	-2.22094	Pericyte CCL21 CCL19
CTTCGGTGTGGCTGCT-13	10.3643	-1.43638	Pericyte CCL21 CCL19
ATCGGCGGTCTAACTG-13	9.16882	-2.28455	Pericyte CCL21 CCL19
GACTTCCAGAGGACTC-13	10.2302	-1.35888	Pericyte CCL21 CCL19
AGGACGAGTGGGACAT-13	9.43842	-2.49959	Pericyte CCL21 CCL19
TTGGGTAAGGTCGCCT-13	8.60124	-1.0595	Pericyte CCL21 CCL19
GATTTCTTCGGTCGAC-13	8.88547	-2.9031	Pericyte CCL21 CCL19
GATCACAAGATTTGCC-13	8.93524	-2.0854	Pericyte CCL21 CCL19
GTGCTTCAGCACCGAA-13	10.0437	-2.10265	Pericyte CCL21 CCL19
GAAGAATCAGGAATCG-13	9.49558	-1.84274	Pericyte CCL21 CCL19
CAATACGAGAACAAGG-13	9.34333	-1.67791	Pericyte CCL21 CCL19
TTGATGGCATGGCACC-14	8.93977	-2.93674	Pericyte CCL21 CCL19
AGATAGAGTTACACTG-14	9.40277	-2.9328	Pericyte CCL21 CCL19
GTGCAGCGTTGTTGCA-14	9.20408	-2.92084	Pericyte CCL21 CCL19
GACGTTACAGCCGGTT-14	9.70962	-2.24237	Pericyte CCL21 CCL19
ATAGGCTTCATGAGTC-14	9.59784	-1.08573	Pericyte CCL21 CCL19
ATCGTAGCACAGTGAG-14	9.08708	-1.71939	Pericyte CCL21 CCL19
CATGCGGTCAGGTGTT-14	8.94535	-1.83273	Pericyte CCL21 CCL19
AGCTCAATCGCTAGCG-14	9.13893	-1.36153	Pericyte CCL21 CCL19
CGCCAGACACGACTAT-14	9.38411	-1.01998	Pericyte CCL21 CCL19
ATTACTCGTACAAGTA-14	8.47002	-1.65386	Pericyte CCL21 CCL19
GAGGGATGTACTCGAT-14	8.88256	-2.08929	Pericyte CCL21 CCL19
TCATGGAAGGTGCTGA-14	9.20948	-2.14871	Pericyte CCL21 CCL19
CCTAACCTCGCCAATA-14	8.72252	-1.51207	Pericyte CCL21 CCL19
CACGGGTGTACAGGTG-14	9.08515	-2.85144	Pericyte CCL21 CCL19
ATGAAAGCATTGTAGC-14	9.35433	-2.25011	Pericyte CCL21 CCL19
CATCGCTTCGCTAATG-14	8.83596	-2.26407	Pericyte CCL21 CCL19
AGTAGTCTCCGTTGGG-14	9.53158	-1.75591	Pericyte CCL21 CCL19
ATTCTTGCAGCGTACC-14	8.94289	-2.48481	Pericyte CCL21 CCL19
CGAATTGCAGATAAAC-14	9.83622	-1.1433	Pericyte CCL21 CCL19
CAGTTAGCATGAGTAA-14	8.94825	-1.44588	Pericyte CCL21 CCL19
AGTTCCCAGCCACCGT-14	8.79281	-2.72719	Pericyte CCL21 CCL19
ACCACAAAGAGCCCAA-14	8.91798	-1.4934	Pericyte CCL21 CCL19
GCTACAAGTGTCTTCC-14	9.22487	-2.145	Pericyte CCL21 CCL19
TTCTGTAAGAGGGTGG-14	8.66741	-2.65609	Pericyte CCL21 CCL19
GGAAGTGCAACTTCTT-14	9.69372	-2.50753	Pericyte CCL21 CCL19
AAGTACCCATACAGCT-14	8.7578	-2.47507	Pericyte CCL21 CCL19
GTGCTGGCAGGAATCG-14	8.57571	-2.06316	Pericyte CCL21 CCL19
TCATTGTCACAAATGA-14	8.86372	-2.55868	Pericyte CCL21 CCL19
AGTAGTCGTTCCTACC-4	9.61498	-1.66372	Pericyte CCL21 CCL19
ATCGGCGTCTGCACCT-4	8.491	-1.64056	Pericyte CCL21 CCL19
AGGCATTCAAGAAACT-4	10.2804	0.184153	Pericyte
TATTGGGAGCGACATG-4	10.9354	-0.498179	Pericyte
TACAGGTTCGCTAATG-4	10.7395	0.206405	Pericyte
CATGGATCACATACTG-4	9.79775	-1.6711	Pericyte
ATGATCGAGTGAACAT-4	10.3615	-0.612185	Pericyte
CAAAGAACAGCTGGTC-4	9.75973	-1.60397	Pericyte CCL21 CCL19
GCAACCGAGATGCCGA-4	10.5912	-0.845563	Pericyte
GCCAGTGCAGGCACAA-4	9.96161	-1.04439	Pericyte CCL21 CCL19
CCACAAAAGGTCATCT-4	10.1704	-0.0718707	Pericyte
ACTTATCGTTGCATGT-4	10.284	-0.445558	Pericyte
GCATGATGTAACATAG-4	9.54145	0.669338	Vascular smooth muscle SLC38A11
TACGGGCGTTTACACG-4	10.1263	-0.802269	Pericyte CCL21 CCL19
GTTCCGTGTGTTGCCG-4	10.0746	-0.359972	Pericyte
GGCTTGGTCCGGTAGC-4	10.8154	-0.282455	Pericyte
CTGCAGGGTTTCGTTT-4	9.71353	-1.25273	Pericyte CCL21 CCL19
AATGGAAAGCTCTTCC-4	10.2597	-1.6651	Pericyte
GACTATGCACGGCACT-4	10.9704	-0.310454	Pericyte
ACTGATGGTGTCCTAA-4	10.0826	0.267808	Pericyte
CTCCGATGTAAGATCA-4	9.62451	0.163855	Pericyte
GTGCTGGCATAGGAGC-4	11.0383	-0.0234994	Pericyte
ATTCCATAGTTAACGA-4	10.6928	0.295034	Pericyte
GCGATCGCAAATCCCA-4	10.7458	-0.577815	Pericyte
TCGCTTGTCAAGTGGG-4	10.7726	0.0476235	Pericyte
CATCCCATCTCGGTCT-4	10.8057	-0.00436771	Pericyte
CGAGTGCCAATCGCGC-4	10.9526	0.0900506	Pericyte
TCGGGTGGTCCTGTCT-4	10.5179	0.252296	Pericyte
AGGGTGAAGAAATTCG-4	10.8564	-0.100554	Pericyte
GGGACAATCGCGGTAC-4	10.2462	0.42074	Pericyte
CCCGAAGGTAGACTGG-4	10.5481	0.0452837	Pericyte
AAGGAATAGCTCAGAG-4	9.71789	2.63823	Vascular smooth muscle SLC38A11
GGGATCCGTCAAGGCA-4	9.69257	-0.161789	Pericyte
ACTTAGGTCTGCCTCA-4	10.7621	0.090874	Pericyte
AATCGTGGTGTATTGC-4	10.4798	0.329536	Pericyte
GAGTCTATCAGACTGT-4	9.78093	-0.691194	Pericyte
TATCCTACATATCTCT-4	10.2458	-0.783731	Pericyte
TTTCACAGTGTTCAGT-5	9.52707	-0.383632	Pericyte CCL21 CCL19
GCACTAATCTGAACGT-5	10.9002	0.453954	Pericyte
ATCTTCAGTTCTCGCT-5	10.586	-0.334658	Pericyte
GATGGAGGTGGTACAG-5	11.1076	0.128345	Pericyte
ACGGGTCGTTGGACCC-5	10.6417	0.172401	Pericyte
GAGACTTTCACACCCT-5	10.2545	0.144953	Pericyte
CACAACATCCGGCAAC-5	9.82225	0.106882	Pericyte CCL21 CCL19
ATCAGGTGTTCAAGGG-5	8.67731	-0.928338	Pericyte CCL21 CCL19
GAATCGTGTACGTAGG-5	9.78873	-1.50569	Pericyte CCL21 CCL19
TGCTCCATCAGATTGC-5	9.3764	-1.14208	Pericyte CCL21 CCL19
TGAGCGCCACAAGCAG-5	11.2183	-0.552924	Pericyte
GCCATGGGTATGCGGA-5	9.27666	2.19485	Vascular smooth muscle SLC38A11
TTCCACGGTGGTTTAC-5	10.5639	-0.0898244	Pericyte
GACCCAGCACGGGCTT-5	9.4223	-0.0499712	Pericyte
TCGGGACAGATAGCTA-6	10.8949	-0.476319	Pericyte
CTCGAGGTCCGCACGA-6	9.3853	1.11009	Pericyte
TGGGAGACACTTGACA-6	10.598	0.0963305	Pericyte
TCCGAAAAGAGGCTGT-6	10.9614	-0.440764	Pericyte
GGTGTTAAGGGAGGGT-6	11.2878	0.0581577	Pericyte
GTCAAACCATGACTTG-6	10.0957	0.15365	Pericyte
ACGTAGTCAGCTCTGG-6	9.44793	-1.98548	Pericyte CCL21 CCL19
TCCTGCATCCGTAGGC-6	9.96176	-1.13117	Pericyte CCL21 CCL19
TGCGGCACACTGCGAC-6	9.05646	-0.221122	Pericyte CCL21 CCL19
TAAGCCAGTGGAGGTT-6	11.0137	0.0983574	Pericyte
TCGTGGGCACTTGTGA-6	9.23282	-0.358393	Pericyte CCL21 CCL19
ACTACGACATCCGGTG-6	10.3247	0.0748638	Pericyte
ACCAAACAGGAGTACC-6	11.0366	-0.223923	Pericyte
GAAACCTCACAGAGCA-6	9.98547	-1.11456	Pericyte CCL21 CCL19
CTCACTGCAATCACGT-6	10.3788	-1.18667	Pericyte CCL21 CCL19
TCAAGCACAACGACTT-6	10.8328	-0.277297	Pericyte
CGGAATTCACAACGTT-6	9.90202	-1.01076	Pericyte
GTGACGCGTCATAACC-6	9.55071	1.55277	Pericyte
AGGTTACGTCAAAGAT-6	10.3726	-0.84684	Pericyte
GTGAGCCGTCCTATAG-6	10.3542	-0.721581	Pericyte
ACATCGATCAATCTCT-11	11.0722	-0.192582	Pericyte
ACGATCAGTCCTATAG-11	10.4373	0.0753818	Pericyte
ACTATGGCAACGCCCA-11	9.61635	0.463648	Pericyte
ACTGTCCTCACGAGGA-11	10.8007	-0.331409	Pericyte
AGAGCCCAGGTACAAT-11	10.6438	-0.872933	Pericyte
AGGTTACAGAGAGCAA-11	9.64754	-0.513551	Pericyte
AGGTTACTCGATCCCT-11	10.5189	-0.718309	Pericyte
ATCGGCGAGAACCCGA-11	10.5582	-1.01009	Pericyte
ATGACCACACTGATTG-11	10.5075	-0.486784	Pericyte
ATTTCACTCTTCGTAT-11	10.5167	-0.98802	Pericyte
CAGTGCGAGCCTCAAT-11	9.59326	-0.228894	Pericyte
CATAAGCTCACAAGGG-11	10.0365	0.703884	Pericyte
CATACAGCAGGTCCGT-11	9.82097	-0.347132	Pericyte
CATCCCACAACTTCTT-11	10.2772	-0.232763	Pericyte
CATGGATTCATTTGTC-11	9.89932	1.13728	Pericyte
CCACGTTCAGCTTCCT-11	11.0425	-0.355152	Pericyte
CCTCCAAAGCCGTAAG-11	9.40148	-1.13224	Pericyte
CGAAGGATCACCCTCA-11	10.4967	0.367643	Pericyte
CGCAGGTCATTGTACG-11	8.83932	-1.1501	Pericyte CCL21 CCL19
CTAACTTTCTTGGCTC-11	10.6168	-0.13389	Pericyte
CTCCTCCGTGGGAGAG-11	11.0465	-0.436458	Pericyte
CTGCAGGTCCGGACGT-11	9.9638	-0.2159	Pericyte
GCTGAATCATGACTGT-11	9.41252	2.22732	Vascular smooth muscle SLC38A11
GCTTGGGCACTGTCGG-11	10.6889	-0.603007	Pericyte
GGGACTCGTCGGAACA-11	10.8516	0.30208	Pericyte
GTAATGCTCATCCCGT-11	10.751	-0.521403	Pericyte
GTAGGAGCATCTTTCA-11	10.7838	-0.144926	Pericyte
GTCCCATGTAAGGCCA-11	9.26421	-0.058374	Pericyte CCL21 CCL19
GTGCTGGCAGGTGACA-11	9.69957	0.191187	Pericyte
GTGGCGTCACAGTGAG-11	11.0449	0.258662	Pericyte
TAATTCCTCACCTCAC-11	10.306	-0.0964845	Pericyte
TACAGGTTCCTTATGT-11	11.0347	-0.592384	Pericyte
TAGGAGGTCACTAGCA-11	10.321	-0.0485034	Pericyte
TCCGTGTCAGGTACGA-11	9.9473	0.209645	Vascular smooth muscle SLC38A11
AACCTGAGTATCCCTC-12	9.82643	1.52417	Vascular smooth muscle SLC38A11
ATGAGTCGTACTGCGC-12	10.9229	0.0810945	Pericyte
TGTGGCGTCTCTGACC-12	10.8672	-0.538404	Pericyte
TCAGCCTTCGTTCTGC-12	9.40907	-0.0604059	Vascular smooth muscle SLC38A11
AAGACTCGTCCAGCGT-12	9.6461	0.291691	Pericyte
CGGTCAGAGCTGTCCG-12	9.81522	0.0236616	Pericyte
TCGGGACGTATTGACC-12	11.0889	0.299404	Pericyte
TCCATCGAGACGGTCA-12	9.68926	-0.689732	Pericyte
TTGGGCGTCGAAGCCC-12	10.0279	1.40424	Pericyte
GGTGGCTTCACGACTA-12	10.1101	0.102415	Pericyte
TTGCGTCAGGTTAGTA-12	10.3857	-0.89294	Pericyte
TGCAGATTCCATACTT-12	10.7011	-0.176996	Pericyte
CGCATGGTCAGCTGAT-12	10.2792	-0.156009	Pericyte
TGCATGAGTTAAGAAC-12	11.2129	-0.068929	Pericyte
CTGCGAGGTATTGACC-12	10.8068	-0.275052	Pericyte
CATTCCGGTCGCATCG-12	11.211	-0.308757	Pericyte
AGCGTATGTATAGCTC-12	10.1307	-1.33281	Pericyte
GCAGTTAGTCTACATG-12	10.9739	0.454717	Pericyte
TGGGTTATCGCTGCGA-12	11.0327	-0.0305876	Pericyte
CAGAGCCAGGCTTAAA-12	10.6255	-0.928564	Pericyte
GTTATGGAGTAGGATT-13	10.7843	0.328816	Pericyte
AATCGTGTCTGACAGT-13	11.3847	-0.291672	Pericyte
AATGAAGCAGTTAAAG-13	10.3394	-0.0536842	Pericyte CCL21 CCL19
GCAGGCTCAAGATGGC-13	9.20212	1.75613	Vascular smooth muscle SLC38A11
ACATCCCAGTGGACGT-13	9.42277	-1.62627	Pericyte CCL21 CCL19
TTCTTGAGTGGGTCAA-13	10.5869	-0.0372277	Pericyte
CGTGTCTGTCGAGTTT-13	11.1455	0.00244313	Pericyte
CACTGGGGTTTCGTAG-13	9.37619	-0.00410927	Pericyte CCL21 CCL19
TTGAACGGTGATACAA-13	10.7035	0.129376	Pericyte
CTGCTCAGTGGAAGTC-13	9.20081	-0.925455	Pericyte CCL21 CCL19
TGATGCATCCCTCAAC-13	10.4943	0.454679	Pericyte
ACCATTTTCTGATGGT-13	10.4499	-0.185152	Pericyte
GGAGATGTCGACGCTG-13	10.1798	0.278308	Pericyte
CTCCCAACATGTCGTA-13	10.3216	-0.117004	Pericyte
GATCACACACACCGAC-13	10.9099	0.0940866	Pericyte
TTTCGATAGCTAGATA-13	10.7332	-0.84086	Pericyte
AAGTACCAGATTGGGC-13	9.33951	-0.765022	Pericyte CCL21 CCL19
TTCTTCCAGCTGGCCT-13	10.0141	-0.44902	Pericyte
ATCACGAGTTGATGTC-13	10.168	-0.0737855	Pericyte
CCAATTTGTCAACCTA-13	10.4086	-0.217447	Pericyte
AAGAACAGTTGGGCCT-13	9.67421	1.81342	Vascular smooth muscle SLC38A11
AGTTCGATCGTGGTAT-13	9.4423	1.99655	Vascular smooth muscle SLC38A11
TCATGTTTCATCTACT-13	9.04655	-0.58009	Pericyte CCL21 CCL19
AGGGTTTGTACTCGAT-13	9.72287	1.39362	Pericyte
CTTCTAATCGGCTGGT-13	10.9987	-0.402558	Pericyte
GACGTTATCTCGACCT-13	9.81358	-2.4714	Pericyte
TCCGTGTCAGATACTC-13	10.2626	-0.601499	Pericyte
ATTTACCCAGAGTAAT-13	10.7872	0.519627	Pericyte
AACGTCATCGACGATT-13	10.8097	-0.558117	Pericyte
GTTGTCCTCGCTCATC-13	9.45735	-0.574851	Vascular smooth muscle SLC38A11
AGCCAATAGGTCTACT-13	10.9369	-0.282522	Pericyte
TTACGTTCAGTCACGC-13	10.4724	-1.05852	Pericyte
ATCACAGAGTGATTCC-13	10.7842	-0.423802	Pericyte
GAATCGTAGACATCAA-13	9.77314	0.67478	Pericyte
CGAGGCTGTTCCACAA-14	10.6675	0.0373644	Pericyte
TGAATCGGTATGTCCA-14	10.2442	-0.60967	Pericyte
AACTTCTGTGAGGAAA-14	11.1184	0.136168	Pericyte
GTCGAATGTCGAGCTC-14	9.46475	0.716134	Pericyte
ATGACCACAACAAGTA-14	9.93557	0.0263001	Pericyte
GATGAGGAGACATACA-14	10.3497	0.272702	Pericyte
TGTTCATAGTAGGTTA-14	10.1849	-0.323922	Pericyte
CACTGGGAGTCCCGGT-14	10.7687	-0.47537	Pericyte
TGCGGGTCACCCTAAA-14	9.48904	-0.718929	Pericyte CCL21 CCL19
TTCTTCCGTCGTTGGC-14	10.1924	-0.48105	Pericyte
GTAGGAGTCTACGCGG-14	10.1658	0.172635	Pericyte
CCCATTGCAACCGTGC-14	10.4479	-0.488897	Pericyte
GACTGATCACAAGGTG-14	10.9268	0.194204	Pericyte
CATACCCTCTCCACTG-14	10.4356	-0.683963	Pericyte
CGTTAGATCACTGTTT-14	10.4751	0.275082	Pericyte
GTAGATCTCTCAGAAC-14	10.8254	0.051183	Pericyte
TCATCATCACGAGGTA-14	10.8502	-0.42732	Pericyte
ACCCTTGCATGCAGGA-14	10.0981	-0.469522	Pericyte
GTAATCGTCTTCGACC-14	10.118	-0.168503	Pericyte
CAGCGTGTCAAGTGTC-14	9.46849	0.277163	Pericyte
AAGACTCGTTGCCGAC-14	10.451	-0.290745	Pericyte
CTCAGTCAGCGGTAAC-14	10.8705	0.0851677	Pericyte
TTGATGGTCACCTTGC-14	9.74323	-0.607685	Pericyte
CATAAGCTCAGATGCT-14	9.32061	0.419725	Pericyte
GAGATGGAGGTCACAG-14	10.4892	0.239855	Pericyte
TGGGAAGTCTTCGTAT-14	9.82403	-0.28019	Pericyte
ATGCGATAGCTGTGCC-14	9.52649	-0.356869	Pericyte
CGGTCAGAGTAGAATC-14	10.2102	0.00679046	Pericyte
ATCACGAGTACCTTCC-14	10.7724	-0.141374	Pericyte
TGCTTCGAGTGCAACG-14	10.3174	-0.00721878	Pericyte
AGTGTTGAGATGCTAA-14	10.6393	0.620664	Pericyte
TAACGACTCAAGTGTC-14	10.0698	0.099173	Pericyte
TTCAATCGTAAGCGGT-14	10.7616	0.218088	Pericyte
TAACACGCAGAAACCG-14	10.1741	-0.361461	Pericyte
TTTGATCAGAGTCTTC-14	10.461	-0.222148	Pericyte
CCAATGAAGCGCGTTC-14	9.46903	0.889246	Pericyte
CGAATTGTCTCAGTCC-14	10.2676	-0.451231	Pericyte
GGGTAGATCATCGCCT-14	10.8623	-0.45104	Pericyte
TGCGACGTCGAACTCA-14	11.1435	-0.252516	Pericyte
GTAATCGAGGTGATCG-14	9.80537	0.426	Pericyte
TCAAGACAGATGCCGA-14	11.2361	0.136248	Pericyte
TGCCGAGGTGGTATGG-14	10.1909	-0.212783	Pericyte
TACTTGTCAATGCTCA-14	10.2677	-0.43574	Pericyte
CTACATTGTCCGGATC-14	10.4363	-0.388156	Pericyte
GTGCACGCAATGTGGG-14	11.2794	0.0745723	Pericyte
TTTGATCAGCTAATCC-4	-4.83431	-1.09981	Pericyte
GATTCGAAGATACAGT-4	9.10873	4.45869	Vascular smooth muscle SLMAP
TTAATCCAGAGAAGGT-4	9.71432	3.55857	Vascular smooth muscle SLC38A11
ACTTCGCAGCTAGTTC-4	9.48817	3.73074	Vascular smooth muscle SLC38A11
ATACCGATCTCATGGA-4	8.68066	3.78002	Vascular smooth muscle SLC38A11
TTGCGTCCAAGCCATT-4	9.2439	3.41836	Vascular smooth muscle SLC38A11
TCTCACGCAGGTAGTG-4	9.24176	3.56469	Vascular smooth muscle SLC38A11
CGCCATTCACTACAGT-4	9.95988	3.60765	Vascular smooth muscle SLC38A11
CTATCCGAGGGTATAT-4	9.62675	2.74023	Vascular smooth muscle SLC38A11
TGTAAGCCAGCACACC-4	9.01677	2.43542	Vascular smooth muscle SLC38A11
TCGGGTGCAGGAGGAG-4	9.05663	5.7324	Vascular smooth muscle SLMAP
ACATGCAGTGCGACAA-4	10.0439	3.50796	Vascular smooth muscle SLC38A11
GTTCTATAGCAGATAT-4	9.6337	2.08527	Vascular smooth muscle SLC38A11
AGCCAGCTCCAACTGA-4	9.94062	3.19841	Vascular smooth muscle SLC38A11
AGCTACACACCCTGTT-4	9.72805	3.16962	Vascular smooth muscle SLC38A11
ACACCAATCAGAGCGA-4	9.6944	3.0303	Vascular smooth muscle SLC38A11
CTTCTCTGTTTCGTAG-4	9.95726	3.0897	Vascular smooth muscle SLC38A11
AGTGACTTCGAAGAAT-4	9.38478	4.22208	Vascular smooth muscle SLC38A11
GGAGAACAGGCGAACT-4	9.51725	2.40647	Vascular smooth muscle SLC38A11
ATACCGACATACCGTA-4	9.56307	2.91501	Vascular smooth muscle SLC38A11
ACCATTTAGGCGACAT-4	9.45689	2.71196	Vascular smooth muscle SLC38A11
ACCACAACAGAAGTTA-4	10.1472	3.49203	Vascular smooth muscle SLC38A11
CCTCCAAAGGCTTCCG-4	9.92887	3.43485	Vascular smooth muscle SLC38A11
CCAAGCGGTGGATCGA-4	9.35411	3.83873	Vascular smooth muscle SLC38A11
GAGAGGTCATAGCACT-4	9.92225	3.71194	Vascular smooth muscle SLC38A11
ACGGGTCAGCATGGGT-4	9.33388	2.49916	Vascular smooth muscle SLC38A11
TCCACGTCATACTGAC-4	9.39938	2.35249	Vascular smooth muscle SLC38A11
GGACGTCGTAATCAGA-4	9.86225	2.80493	Vascular smooth muscle SLC38A11
CTCCCTCTCTACGCGG-4	9.76464	3.76909	Vascular smooth muscle SLC38A11
GGGAGATAGTATTGCC-4	9.15784	2.52873	Vascular smooth muscle SLC38A11
AACAACCCATCGATAC-4	9.85132	4.61075	Vascular smooth muscle SLC38A11
TCATGGAAGCCTCGTG-4	8.85752	3.07567	Vascular smooth muscle SLC38A11
GTAGGAGTCGGTCATA-4	9.87261	4.06717	Vascular smooth muscle SLC38A11
CAACCTCTCCGTCACT-4	10.0694	3.27353	Vascular smooth muscle SLC38A11
TAGTGCACAGCGAGTA-4	8.92377	2.83777	Vascular smooth muscle SLC38A11
AATCGACCAGTTGGTT-5	9.26702	3.7731	Vascular smooth muscle SLC38A11
GTAGGAGGTAGGACCA-5	9.1209	3.77817	Vascular smooth muscle SLC38A11
CGAATTGCATACGCAT-5	9.08166	2.84667	Vascular smooth muscle SLC38A11
GTTGAACTCCGAAGGA-5	9.42703	2.56883	Vascular smooth muscle SLC38A11
AGGACGATCCCTCGAT-5	9.79699	3.65124	Vascular smooth muscle SLC38A11
CGAATTGAGGTAATCA-5	8.74215	3.12116	Vascular smooth muscle SLC38A11
GGTCACGCAGCACCCA-5	9.72807	3.12425	Vascular smooth muscle SLC38A11
TTGTGTTGTGCTCTCT-5	9.11092	3.14888	Vascular smooth muscle SLC38A11
TGTTCATAGGCACGAT-5	9.81445	4.79253	Vascular smooth muscle SLC38A11
TAGATCGTCCGACAGC-5	9.86073	4.11506	Vascular smooth muscle SLC38A11
GTAATGCAGACTAAGT-5	9.84489	3.82751	Vascular smooth muscle SLC38A11
CTTGAGATCCGTGGGT-5	9.50623	3.48467	Vascular smooth muscle SLC38A11
GTCTTTAAGGTGCTAG-5	9.17128	2.83915	Vascular smooth muscle SLC38A11
CATCGGGTCCGATGTA-5	8.35772	3.69307	Vascular smooth muscle SLC38A11
GTCAGCGTCATTCACT-5	9.01968	4.06517	Vascular smooth muscle SLC38A11
CAACCTCCACATTACG-5	9.67938	4.51199	Vascular smooth muscle SLC38A11
GAAGGACAGAATCGCG-6	9.4045	3.31796	Vascular smooth muscle SLC38A11
ATATCCTTCCACTTTA-6	9.07207	2.68678	Vascular smooth muscle SLC38A11
TATTGCTTCCGAGTGC-6	9.82668	3.51256	Vascular smooth muscle SLC38A11
CTATCTAAGAAACCAT-6	10.0171	4.06586	Vascular smooth muscle SLC38A11
GCCATTCGTAGATTGA-6	10.091	4.13659	Vascular smooth muscle SLMAP
TTTCAGTAGTGAACAT-6	9.90495	4.28997	Vascular smooth muscle SLMAP
AGTGATCAGTCCTGTA-6	9.62002	3.11283	Vascular smooth muscle SLC38A11
AAGGTAACAGCTCCTT-11	8.92714	2.74286	Vascular smooth muscle SLC38A11
AATGACCCAGACATCT-11	9.50869	2.30234	Vascular smooth muscle SLC38A11
ACGATGTGTATTTCGG-11	9.9069	4.13634	Vascular smooth muscle SLC38A11
ACGGAAGTCGCATAGT-11	9.85607	2.84073	Vascular smooth muscle SLC38A11
AGTAGTCAGGTAGCCA-11	8.693	4.07277	Vascular smooth muscle SLC38A11
ATGATCGCATGGCCCA-11	9.76802	4.23962	Vascular smooth muscle SLC38A11
ATTTACCGTCCGCAGT-11	9.92859	3.50926	Vascular smooth muscle SLC38A11
CACAACACAGGCTTGC-11	8.50211	3.81845	Vascular smooth muscle SLC38A11
CACAGATGTCGTTTCC-11	9.31817	2.25729	Vascular smooth muscle SLC38A11
CATACCCAGGTCCGAA-11	9.89089	3.49861	Vascular smooth muscle SLC38A11
CCACCATCAAGTGGCA-11	8.5191	3.38365	Vascular smooth muscle SLC38A11
CCGGGTATCTGAGGCC-11	9.45298	3.40309	Vascular smooth muscle SLC38A11
CCGGTAGCAGTGACCC-11	10.0214	3.85252	Vascular smooth muscle SLC38A11
CCGGTAGGTTCCACAA-11	10.0159	3.2543	Vascular smooth muscle SLC38A11
CCGTAGGAGCTCCACG-11	9.4917	4.37167	Vascular smooth muscle SLC38A11
CCTTCAGGTCCCGGTA-11	9.76183	2.53242	Vascular smooth muscle SLC38A11
CGAGGAACACAATTCG-11	8.9264	2.84908	Vascular smooth muscle SLC38A11
CTGTAGAGTGCCTATA-11	9.07959	2.42362	Vascular smooth muscle SLC38A11
GACAGCCTCGTCCATC-11	9.42898	3.7952	Vascular smooth muscle SLC38A11
GAGTGTTCAAGTATAG-11	10.1142	3.78509	Vascular smooth muscle SLMAP
GCACTAACATCCGTGG-11	9.65705	2.99659	Vascular smooth muscle SLC38A11
GGAGGATGTTGCACGC-11	9.98675	4.30214	Vascular smooth muscle SLMAP
GGCTTTCCACATGACT-11	9.41119	3.90209	Vascular smooth muscle SLC38A11
GGTAACTAGTTGCCCG-11	9.82406	3.87039	Vascular smooth muscle SLC38A11
GTATTTCTCAACCGAT-11	8.78613	3.69108	Vascular smooth muscle SLMAP
GTCCTCATCTACCTTA-11	9.21038	5.13225	Vascular smooth muscle SLMAP
GTTACAGCACCTGCTT-11	9.80344	3.1888	Vascular smooth muscle SLC38A11
TATTGCTAGAATCGAT-11	9.43262	2.11651	Vascular smooth muscle SLC38A11
TCAATTCCAATAGTGA-11	8.84765	4.94789	Vascular smooth muscle SLMAP
TCAGTCCTCCTGGGAC-11	8.79011	2.69907	Vascular smooth muscle SLC38A11
TCCATGCGTCCTGTCT-11	9.60985	4.11891	Vascular smooth muscle SLC38A11
TCCTCTTAGGTCCAGA-11	9.35601	2.4423	Vascular smooth muscle SLC38A11
TCCTTTCCAGAGGTTG-11	9.38191	4.14363	Vascular smooth muscle SLC38A11
TCTAACTGTAACTGCT-11	8.86783	5.03465	Vascular smooth muscle SLMAP
TCTATCATCTTGTGCC-11	9.04591	3.41351	Vascular smooth muscle SLC38A11
TGAATGCCAAATCAAG-11	9.39303	4.3783	Vascular smooth muscle SLC38A11
TGACAGTGTACTAACC-11	8.9872	2.59575	Vascular smooth muscle SLC38A11
TGTTGGATCAATCCGA-11	9.28204	3.06565	Vascular smooth muscle SLC38A11
TTGTTTGGTCGGTACC-11	9.71409	3.76003	Vascular smooth muscle SLC38A11
TGATGGTAGTAGACAT-12	9.6564	4.2749	Vascular smooth muscle SLMAP
GATCAGTCAGACGGAT-12	8.66252	6.16219	Vascular smooth muscle SLMAP
GCATCGGAGGTAGCCA-12	9.70394	4.29016	Vascular smooth muscle SLMAP
GGCAGTCTCAGAGTTC-12	9.5365	5.16094	Vascular smooth muscle SLMAP
CCCGGAAGTGTTAACC-12	8.92528	3.12055	Vascular smooth muscle SLC38A11
GTGCAGCCATACCGTA-12	9.78015	5.10832	Vascular smooth muscle SLMAP
CAACCTCAGTCCCAAT-12	8.95267	3.33839	Vascular smooth muscle SLC38A11
CCGATCTGTGCGAACA-12	9.51623	3.34665	Vascular smooth muscle SLMAP
GTGTGGCTCACTCACC-12	8.89779	3.00722	Vascular smooth muscle SLC38A11
ACCGTTCAGGAAACGA-12	9.28797	2.21244	Vascular smooth muscle SLC38A11
TTGGGCGAGGTAGATT-12	9.88307	4.64902	Vascular smooth muscle SLMAP
TGTGATGAGAATCGCG-12	9.93691	3.88003	Vascular smooth muscle SLC38A11
GATAGAACAACTGGTT-12	8.9563	2.3506	Vascular smooth muscle SLC38A11
TCAGTTTGTTCCTAGA-12	9.34559	4.13535	Vascular smooth muscle SLMAP
GTGCTTCCAGTCAGAG-12	9.78144	2.97548	Vascular smooth muscle SLC38A11
TTAGGCAAGTCGAAAT-12	9.58666	2.02643	Vascular smooth muscle SLC38A11
CTCTCGAAGGGTCACA-12	8.61039	3.39154	Vascular smooth muscle SLC38A11
TACGCTCAGGTCCCTG-12	9.19522	3.17274	Vascular smooth muscle SLC38A11
TTCAGGACAAGTTCCA-12	8.93051	3.40178	Vascular smooth muscle SLC38A11
CTTCCGAAGAGGCTGT-12	9.47411	4.51834	Vascular smooth muscle SLC38A11
AGCCAGCTCCATGCAA-12	10.0103	4.13145	Vascular smooth muscle SLC38A11
TCACGGGTCATTGCCC-12	9.65131	2.24449	Vascular smooth muscle SLC38A11
TGAGCGCTCGTGGAAG-12	9.89273	3.4063	Vascular smooth muscle SLC38A11
TAGACTGGTAGGAGGG-12	9.77248	3.36772	Vascular smooth muscle SLC38A11
ACTATTCTCTGGAAGG-12	10.0761	3.22266	Vascular smooth muscle SLC38A11
ATGTCTTAGGTCCGAA-12	9.64443	5.61174	Vascular smooth muscle SLMAP
GTGGCGTCACGAGGAT-12	9.9051	3.637	Vascular smooth muscle SLC38A11
ATCCACCAGATACTGA-12	9.04588	3.08618	Vascular smooth muscle SLC38A11
GGGATGACAAGGCCTC-12	10.0861	3.75512	Vascular smooth muscle SLC38A11
TAAGCCATCTAACACG-12	9.45501	3.00438	Vascular smooth muscle SLC38A11
CTGGCAGTCGCAGTCG-12	9.68211	3.94358	Vascular smooth muscle SLC38A11
TTCCACGCAAGGACAC-12	9.77409	4.23116	Vascular smooth muscle SLC38A11
AAAGTGATCAAGCCGC-12	9.79813	3.23778	Vascular smooth muscle SLC38A11
CATGAGTTCAGGACGA-12	9.44867	5.52268	Vascular smooth muscle SLMAP
TACCTGCAGCACACCC-12	9.68455	1.30913	Pericyte
CCGTGAGTCTCAAAGC-12	9.83443	3.07156	Vascular smooth muscle SLC38A11
CTACATTCATGGGTTT-12	8.96049	4.05576	Vascular smooth muscle SLC38A11
CGAAGGACAGAAGCTG-12	9.47754	2.89252	Vascular smooth muscle SLC38A11
TACACCCTCACATACG-13	10.1496	3.55493	Vascular smooth muscle SLC38A11
TAGGAGGGTGTTCCAA-13	9.79997	3.38851	Vascular smooth muscle SLC38A11
CGAAGGAAGTATGACA-13	8.83356	3.19	Vascular smooth muscle SLC38A11
TTTGACTTCTGGGATT-13	9.32706	4.01851	Vascular smooth muscle SLC38A11
TATCAGGCATACATCG-13	9.93954	3.32187	Vascular smooth muscle SLC38A11
AGACACTTCTCCATAT-13	9.12443	3.26441	Vascular smooth muscle SLC38A11
TGCTCCATCGCCTTGT-13	8.74445	2.92321	Vascular smooth muscle SLC38A11
TCCTCTTAGGCCGCTT-13	8.88759	2.38995	Vascular smooth muscle SLC38A11
CCTAACCGTGGGCTTC-13	8.7252	3.46193	Vascular smooth muscle SLC38A11
CTCCATGCACTAACCA-13	9.38627	3.26081	Vascular smooth muscle SLC38A11
CATACAGTCCCGAGTG-13	9.8446	4.06239	Vascular smooth muscle SLC38A11
TGACCCTCAAAGCGTG-13	9.5151	2.40307	Vascular smooth muscle SLC38A11
GCCATTCGTGATTAGA-13	9.39227	2.6907	Vascular smooth muscle SLC38A11
AGGGAGTTCAAGCGTT-13	9.1416	2.35791	Vascular smooth muscle SLC38A11
CCGGTGAGTTGATCGT-13	10.1529	3.74813	Vascular smooth muscle SLC38A11
TTAGGCATCGTTACCC-13	8.95279	3.76318	Vascular smooth muscle SLC38A11
AGGCATTAGTTACGAA-13	9.37074	3.49516	Vascular smooth muscle SLC38A11
TCCTCCCTCCCAGGCA-13	9.34082	5.82423	Vascular smooth muscle SLMAP
ACTATGGAGCGCCATC-13	9.25458	2.94703	Vascular smooth muscle SLC38A11
ACTTAGGTCATTGGTG-13	8.97576	2.83116	Vascular smooth muscle SLC38A11
CTATAGGAGAGCAACC-13	9.74639	2.29583	Vascular smooth muscle SLC38A11
AACGGGAGTTCAATCG-13	8.78122	3.07922	Vascular smooth muscle SLC38A11
CCCGGAACAACTGCTA-13	9.22551	3.15313	Vascular smooth muscle SLC38A11
TATCTTGAGCGTGCCT-13	8.54643	3.37928	Vascular smooth muscle SLC38A11
CGTGCTTGTCGATTAC-13	9.17802	4.00751	Vascular smooth muscle SLC38A11
GAGTCATGTATGATCC-13	9.97195	3.64101	Vascular smooth muscle SLC38A11
AGCGTCGGTCCCGTGA-13	8.90899	3.54709	Vascular smooth muscle SLC38A11
TGGAGGAAGGGTGAGG-13	9.25116	2.84922	Vascular smooth muscle SLC38A11
CTGAGGCGTGCCCACA-13	9.18337	2.49141	Vascular smooth muscle SLC38A11
CGCATAATCCCATTTA-13	9.93102	5.06439	Vascular smooth muscle SLC38A11
CTGTACCAGCTTGTGT-13	8.69677	3.00243	Vascular smooth muscle SLC38A11
AGAACAATCGAAGCAG-14	9.41829	4.11	Vascular smooth muscle SLMAP
CATCCACGTTGCACGC-14	9.07131	3.1991	Vascular smooth muscle SLC38A11
CGGGTCAGTCCGGTGT-14	9.65856	4.55978	Vascular smooth muscle SLC38A11
TAAGTCGAGCTGACCC-14	10.0629	4.35615	Vascular smooth muscle SLMAP
TGCGGCACACACACTA-14	9.31999	2.71379	Vascular smooth muscle SLC38A11
GTAGCTAAGGATTTGA-14	8.6868	3.23138	Vascular smooth muscle SLC38A11
CCTCTCCGTATGAGCG-14	9.18092	3.35185	Vascular smooth muscle SLC38A11
TTACCGCAGGAACGCT-14	9.35896	4.49586	Vascular smooth muscle SLMAP
TTCATGTAGCGAGAAA-14	9.43714	3.66388	Vascular smooth muscle SLC38A11
CTGTACCGTGTCCAAT-14	9.33869	3.06474	Vascular smooth muscle SLC38A11
ACCCTTGTCATCTACT-14	8.83827	4.53209	Vascular smooth muscle SLMAP
ACACAGTCACAGAGAC-14	9.47255	4.27262	Vascular smooth muscle SLMAP
AGGCATTAGTGAGGCT-14	9.60696	3.17076	Vascular smooth muscle SLC38A11
CACTGGGCACAAGTTC-14	9.71962	2.99495	Vascular smooth muscle SLC38A11
GAGTGAGCAACAGAGC-14	8.85743	3.51407	Vascular smooth muscle SLC38A11
TACCGAATCGCTACAA-14	9.34801	2.91626	Vascular smooth muscle SLC38A11
GGGACAATCACAGAGG-14	8.64872	3.38694	Vascular smooth muscle SLC38A11
TGGTTAGCAGCTTTGA-14	9.06065	2.52768	Vascular smooth muscle SLC38A11
ACGGTTACAAATTGCC-14	9.80762	4.52329	Vascular smooth muscle SLC38A11
AGGTTACGTCTCTCTG-14	9.56132	5.02448	Vascular smooth muscle SLC38A11
CCCAACTAGAGGTCAC-14	9.97136	4.72069	Vascular smooth muscle SLC38A11
AGGACTTAGAGTGGCT-14	8.25027	5.86672	Vascular smooth muscle SLMAP
TGAGCATGTACAGTAA-14	9.34761	3.80029	Vascular smooth muscle SLC38A11
GAGGCAAAGGTGCAGT-14	9.82202	-1.3494	Vascular smooth muscle SLC38A11
GAGTCTACACAAATCC-14	9.19285	3.82702	Vascular smooth muscle SLC38A11
CGTCCATCAACAACAA-14	9.74411	4.69213	Vascular smooth muscle SLC38A11
TCCATGCGTGCATCTA-14	8.43195	4.37864	Vascular smooth muscle SLC38A11
AACCTTTTCTATCACT-14	9.10859	2.82332	Vascular smooth muscle SLC38A11
ATTACCTTCGTGCATA-14	9.46924	4.458	Vascular smooth muscle SLC38A11
TTCGCTGAGTAGCTCT-14	9.93067	4.15858	Vascular smooth muscle SLC38A11
ATTACCTGTAGGCTGA-14	9.78363	3.22425	Vascular smooth muscle SLC38A11
CGGAATTTCGCGTCGA-5	-7.56069	-2.88728	Fibroblast CCL19 TNFSF13B
TCTCCGACAGTTGTCA-4	-7.15314	-1.54382	Fibroblast FOSB CDKN1A
TTTCATGCACGCTGTG-4	-6.87947	-2.30259	Fibroblast CCL19 TNFSF13B
ATTTACCCACCCGTAG-4	-6.09716	-1.21224	Fibroblast FOSB CDKN1A
CGAGTTATCGCTGATA-4	-6.79372	-1.41835	Fibroblast FOSB CDKN1A
GTGTTCCTCGTCCTTG-4	-7.45206	-2.94886	Fibroblast CCL19 TNFSF13B
GAGTTGTTCGTAGTCA-4	-7.33715	-2.43709	Fibroblast FOSB CDKN1A
GTAATCGGTTGACGGA-4	-7.66958	-2.40922	Fibroblast CCL19 TNFSF13B
TGCTGAACAAGCGATG-4	-5.95068	-2.88229	Fibroblast SERPINE2 F2R
GATGTTGTCCATTCGC-4	-7.01955	-3.0465	Fibroblast CCL19 TNFSF13B
CATACCCCATTCGGGC-4	-6.33863	-2.14684	Fibroblast ABCC9
CGTGATAAGGAGTACC-4	-5.94624	-1.32593	Fibroblast FOSB CDKN1A
ACTTTGTCAAGACGGT-4	-5.54807	-2.42808	Fibroblast FOSB CDKN1A
CACACAACAAGTAGTA-4	-5.60462	-3.45899	Fibroblast FOSB CDKN1A
ATAGAGAAGTAATCCC-4	-5.44351	-2.08443	Fibroblast FOSB CDKN1A
TCGACGGTCTTACGTT-4	-6.2469	-1.72039	Fibroblast FOSB CDKN1A
GCACTAACATCTCGTC-4	-6.79423	-1.0692	Fibroblast FOSB CDKN1A
ACTATCTGTGTCGATT-4	-7.14277	-2.9184	Fibroblast CCL19 TNFSF13B
CCTCAGTGTTACCCAA-4	-7.54216	-1.93883	Fibroblast CCL19 TNFSF13B
CATTGCCGTAGCGTCC-4	-6.39895	-1.22874	Fibroblast FOSB CDKN1A
CACGGGTTCGACGCTG-4	-7.52816	-2.22892	Fibroblast CCL19 TNFSF13B
GATCAGTTCACTGATG-4	-5.58288	-2.33442	Fibroblast FOSB CDKN1A
GGGACAACAAAGTGTA-4	-7.57274	-2.67104	Fibroblast CCL19 TNFSF13B
GGACGTCAGCATTTGC-4	-5.37414	-2.02519	Fibroblast FOSB CDKN1A
TTCATTGAGTATGAAC-5	-5.36181	-2.88841	Fibroblast CCL19 TNFSF13B
GTAACCATCACAGAGG-5	-7.55734	-2.30892	Fibroblast CCL19 TNFSF13B
GAGCTGCTCCAGCACG-5	-5.6823	-2.46786	Fibroblast CCL19 TNFSF13B
GGTGTCGGTTTACTGG-5	-5.81961	-2.9755	Fibroblast CCL19 TNFSF13B
GCTGAATTCTGGTGGC-5	-5.78315	-2.42042	Fibroblast CCL19 TNFSF13B
TAGGTACCACTCTGCT-5	-5.37209	-3.21957	Fibroblast CCL19 TNFSF13B
GTTCCGTAGCTTGTTG-5	-6.31933	-2.89001	Fibroblast CCL19 TNFSF13B
CGAGTGCGTACTTGTG-5	-7.63835	-2.73206	Fibroblast CCL19 TNFSF13B
TCGGTCTTCTCATTGT-5	-7.24536	-2.3912	Fibroblast CCL19 TNFSF13B
CTGGTCTGTCCTTTGC-5	-7.56285	-2.50528	Fibroblast CCL19 TNFSF13B
TTGTGGACACTGCACG-5	-6.09142	-2.52628	Fibroblast FOSB CDKN1A
TGGATCACAGAGTCTT-5	-6.71139	-2.5455	Fibroblast CCL19 TNFSF13B
ACACAGTGTGGTCAAG-5	-6.2716	-2.25541	Fibroblast CCL19 TNFSF13B
AACTTCTCACGGTCTG-5	-6.00818	-2.44188	Fibroblast CCL19 TNFSF13B
CAATTTCCACACCGCA-5	-7.08682	-2.67636	Fibroblast CCL19 TNFSF13B
CAAGAGGCAGAGATTA-5	-6.00203	-3.29447	Fibroblast CCL19 TNFSF13B
ATGGTTGCATACATCG-5	-7.54706	-2.49692	Fibroblast CCL19 TNFSF13B
AACAAGAGTCGAGATG-5	-5.77192	-2.67483	Fibroblast CCL19 TNFSF13B
GGCTTTCTCCCAAGCG-5	-5.49466	-1.52792	Fibroblast FOSB CDKN1A
GGTGAAGTCGCACGAC-5	-7.01373	-2.55288	Fibroblast CCL19 TNFSF13B
GCGTTTCAGCCGCACT-5	-7.39723	-2.96001	Fibroblast CCL19 TNFSF13B
CTCTCGAAGGTCACTT-5	-7.65004	-2.37093	Fibroblast CCL19 TNFSF13B
GCTTGGGCACGCAAAG-5	-5.20174	-2.38571	Fibroblast FOSB CDKN1A
TGTGGCGAGACCGTTT-5	-7.14253	-2.54774	Fibroblast CCL19 TNFSF13B
GTCATTTCAGTCGAGA-5	-7.28385	-2.99652	Fibroblast CCL19 TNFSF13B
GATTGGTGTACTCAAC-5	-7.49891	-2.43099	Fibroblast CCL19 TNFSF13B
CTACTATTCCGTGACG-5	-7.2941	-3.00392	Fibroblast CCL19 TNFSF13B
GGAATGGTCATAGGCT-5	-5.72465	-0.506951	Fibroblast FOSB CDKN1A
AACAAGACAATATCCG-5	-5.26684	0.195136	Fibroblast ABCC9
TCGTCCAAGCTGAAGC-5	-6.60432	-2.88167	Fibroblast CCL19 TNFSF13B
GCTGAATCAACATCGT-5	-4.79906	-1.79213	Fibroblast FOSB CDKN1A
TCAGTGACAACGCCCA-5	-7.30821	-2.04358	Fibroblast CCL19 TNFSF13B
TTTGGTTTCCATCTGC-5	-6.97422	-3.01605	Fibroblast CCL19 TNFSF13B
GATGACTTCTTTCCGG-5	-7.66535	-2.72663	Fibroblast CCL19 TNFSF13B
AGAGCCCTCTTAGCAG-5	-6.54314	-2.72742	Fibroblast CCL19 TNFSF13B
CTCCCTCAGAATCCCT-5	-5.78746	-0.90159	Fibroblast FOSB CDKN1A
AATGCCAGTTAGTCGT-5	-5.97796	-1.89724	Fibroblast FOSB CDKN1A
TCGGGTGAGAGGCTGT-5	-7.1131	-1.88067	Fibroblast CCL19 TNFSF13B
GTCAGCGAGGACTGGT-5	-7.15037	-1.96674	Fibroblast CCL19 TNFSF13B
CGAGAAGTCTACGCAA-5	-7.60595	-2.7698	Fibroblast CCL19 TNFSF13B
ACTTTGTTCTGGTGCG-5	-4.15372	-0.706763	Fibroblast FOSB CDKN1A
TTGTGGAAGTGCTCGC-6	-7.13613	-3.0135	Fibroblast CCL19 TNFSF13B
GTTGTCCAGCGCCGTT-6	-6.83692	-1.72017	Fibroblast CCL19 TNFSF13B
TACCCGTCATGGGAAC-6	-6.69452	-1.76956	Fibroblast CCL19 TNFSF13B
AACCACAAGTCGTCTA-6	-6.57641	-2.47351	Fibroblast CCL19 TNFSF13B
TGCCGAGAGCGACTAG-6	-5.06241	-0.640841	Fibroblast FOSB CDKN1A
TCCACCATCAGGACAG-6	-7.09482	-2.54823	Fibroblast CCL19 TNFSF13B
TTACCATGTATCAAGA-6	-6.21158	-2.58537	Fibroblast CCL19 TNFSF13B
AGGAATATCTTCCACG-6	-7.00007	-3.02123	Fibroblast CCL19 TNFSF13B
CAGCAATCATGTACGT-6	-6.52919	-2.99699	Fibroblast CCL19 TNFSF13B
GCTGAATAGCGGTATG-6	-6.81253	-1.86064	Fibroblast ABCC9
CATGGATCATACTGAC-6	-6.73747	-3.1237	Fibroblast CCL19 TNFSF13B
CCTCAGTTCCTCAGAA-6	-6.7654	-2.18973	Fibroblast CCL19 TNFSF13B
CAGTTAGAGATTGATG-6	-7.49759	-2.34908	Fibroblast CCL19 TNFSF13B
TTTGATCTCAAACGAA-6	-7.35231	-2.83974	Fibroblast CCL19 TNFSF13B
CGAAGGATCTAATTCC-6	-7.41941	-2.44209	Fibroblast CCL19 TNFSF13B
GTCAAACAGATACATG-6	-6.90495	-2.47031	Fibroblast CCL19 TNFSF13B
TTTGGAGCACTAGGTT-6	-6.47785	-2.34779	Fibroblast CCL19 TNFSF13B
CCCATTGAGTGGTTCT-6	-7.16731	-2.75269	Fibroblast CCL19 TNFSF13B
AGGAAATCAGATAAAC-6	-5.77115	-1.51218	Fibroblast FOSB CDKN1A
TAGCACAAGCCTCTCT-6	-6.87817	-2.21241	Fibroblast CCL19 TNFSF13B
ACAGAAACACCTGATA-6	-6.91266	-3.1197	Fibroblast CCL19 TNFSF13B
GAAGTAAGTAGTTCCA-6	-6.908	-2.5136	Fibroblast CCL19 TNFSF13B
GTTTACTCAATCCTTT-6	-6.75244	-2.91527	Fibroblast CCL19 TNFSF13B
CATACCCGTATCGAAA-6	-7.18347	-2.27553	Fibroblast CCL19 TNFSF13B
AACCAACCAATCAGCT-11	-7.32981	-1.54787	Fibroblast CCL19 TNFSF13B
AAGCGTTTCACAATGC-11	-5.84502	-1.72243	Fibroblast FOSB CDKN1A
ACGGAAGCACAAGGTG-11	-6.97452	-1.43847	Fibroblast FOSB CDKN1A
ACGGTCGAGTCTGGAG-11	-6.86602	-1.88656	Fibroblast CCL19 TNFSF13B
AGACAGGTCTGTAACG-11	-6.03572	-1.00883	Fibroblast FOSB CDKN1A
ATCCACCGTAACGATA-11	-7.37027	-0.911425	Fibroblast FOSB CDKN1A
ATCCATTGTATCCCAA-11	-6.56815	-0.94975	Fibroblast FOSB CDKN1A
ATGGGAGAGATCGCTT-11	-5.78832	-1.56794	Fibroblast FOSB CDKN1A
ATTGTTCCACTTCCTG-11	-6.60869	-1.65885	Fibroblast CCL19 TNFSF13B
CACGGGTGTGTAGCAG-11	-6.16296	-1.31463	Fibroblast FOSB CDKN1A
CACTAAGGTCATCCGG-11	-5.96976	-1.76787	Fibroblast FOSB CDKN1A
CACTGTCTCGGTCTGG-11	-5.77749	-2.20058	Fibroblast FOSB CDKN1A
CCACGAGTCACTGCTC-11	-5.71408	-1.31664	Fibroblast FOSB CDKN1A
CTAACCCGTGGACTGA-11	-5.53123	-1.70123	Fibroblast FOSB CDKN1A
CTCCACACATTAGGAA-11	-5.64392	-2.39477	Fibroblast CCL19 TNFSF13B
CTCCCAAAGTTCCAGT-11	-4.85345	-0.976382	Fibroblast CCL19 TNFSF13B
CTCCCTCTCATCACTT-11	-6.91538	-2.13643	Fibroblast CCL19 TNFSF13B
CTGTACCTCATGGGAG-11	-6.33201	-1.44504	Fibroblast FOSB CDKN1A
CTTCCTTGTGCCCAGT-11	-5.75092	-1.42778	Fibroblast FOSB CDKN1A
CTTTCAAAGCGTCTCG-11	-7.02261	-1.83809	Fibroblast CCL19 TNFSF13B
GACCAATTCGGCTTGG-11	-7.68893	-2.46195	Fibroblast CCL19 TNFSF13B
GACCGTGTCAATGCAC-11	-5.60629	-1.99563	Fibroblast CCL19 TNFSF13B
GAGAAATCAGTTTCAG-11	-6.17247	-1.20824	Fibroblast FOSB CDKN1A
GATGGAGAGGAGAATG-11	-7.04076	-1.79995	Fibroblast CCL19 TNFSF13B
GCGGAAACACTCCCTA-11	-5.82146	-1.83804	Fibroblast FOSB CDKN1A
GCGGAAATCTGGCCTT-11	-5.05791	-1.54675	Fibroblast FOSB CDKN1A
GGGACAAAGCAAATCA-11	-6.10643	-2.08364	Fibroblast FOSB CDKN1A
GTAGATCAGTGCCAGA-11	-6.75678	-1.07224	Fibroblast FOSB CDKN1A
GTCTACCCAGAGTGAC-11	-6.15939	-1.6817	Fibroblast FOSB CDKN1A
GTGAGCCCACAAACGG-11	-5.93849	-2.14186	Fibroblast FOSB CDKN1A
GTTGCGGAGCGAATGC-11	-6.93507	-1.10601	Fibroblast ABCC9
TACCGAAAGGTGAGAA-11	-5.93142	-1.61529	Fibroblast FOSB CDKN1A
TACGCTCTCGCTGCGA-11	-7.56405	-0.809975	Fibroblast FOSB CDKN1A
TAGGGTTTCCCGTGTT-11	-5.89773	-1.60631	Fibroblast FOSB CDKN1A
TCACATTGTTAGGCCC-11	-7.25986	-1.37763	Fibroblast CCL19 TNFSF13B
TCACTATTCACACCCT-11	-5.37587	-2.55175	Fibroblast SERPINE2 F2R
TCAGGGCAGTGATGGC-11	-5.0984	-2.58512	Fibroblast FOSB CDKN1A
TCATATCCACCATAAC-11	-7.43516	-1.01507	Fibroblast CCL19 TNFSF13B
TCATCCGTCGGTCGGT-11	-7.19166	-0.179592	Fibroblast CCL19 TNFSF13B
TCATGCCGTCTACAGT-11	-5.04589	-2.18066	Fibroblast FOSB CDKN1A
TCCCATGTCTTCCTAA-11	-6.40884	-1.95526	Fibroblast FOSB CDKN1A
TCCTAATAGTTTGGCT-11	-5.54673	-2.34896	Fibroblast CCL19 TNFSF13B
TCGACGGTCATCTACT-11	-5.49089	-2.29723	Fibroblast FOSB CDKN1A
TCGGGACTCCTTCTAA-11	-6.3069	-1.35158	Fibroblast ABCC9
TGAGACTTCGGCTTGG-11	-7.16575	-0.979425	Fibroblast CCL19 TNFSF13B
TGAGCGCTCCACAGGC-11	-6.03026	-1.8965	Fibroblast CCL19 TNFSF13B
TGCATGACACTGCTTC-11	-5.19025	-3.11313	Fibroblast FOSB CDKN1A
TGGTACAAGCTAAGTA-11	-7.69548	-2.63456	Fibroblast CCL19 TNFSF13B
TGTACAGTCTGAATGC-11	-6.16358	-1.85375	Fibroblast FOSB CDKN1A
TGTTGAGGTAACGCGA-11	-5.48654	-0.299195	Fibroblast FOSB CDKN1A
TTAGGCACAATACGCT-11	-5.57579	-0.967166	Fibroblast FOSB CDKN1A
TTCGCTGCACCTCTGT-11	-6.17311	-1.32294	Fibroblast FOSB CDKN1A
TTGGGTACATGGGAAC-11	-6.90869	-2.02356	Fibroblast CCL19 TNFSF13B
TTTACCAAGAGGGTCT-11	-7.22414	-1.52059	Fibroblast CCL19 TNFSF13B
AGGACGAGTGCTGCAC-12	-7.19161	-1.15283	Fibroblast FOSB CDKN1A
ATGACCACAATTCACG-12	-5.59697	-0.372808	Fibroblast FOSB CDKN1A
AAGTGAACAACCTATG-12	-6.94686	-1.66605	Fibroblast CCL19 TNFSF13B
GAACGTTTCGAGCCTG-12	-4.61107	0.216573	Fibroblast ABCC9
GTGTGGCTCCGTGTGG-12	-7.24825	-2.48559	Fibroblast CCL19 TNFSF13B
TGAACGTCACGCGTCA-12	-6.84531	-1.1423	Fibroblast CCL19 TNFSF13B
TTACGCCTCTCGTGAA-12	-6.21112	-1.76911	Fibroblast FOSB CDKN1A
CCGGTAGTCAGCGCAC-12	-5.82	-0.727395	Fibroblast ACKR3 CD55
CTCCTTTTCAAATGCC-12	-6.48041	-2.63664	Fibroblast CCL19 TNFSF13B
AGTTCCCTCAATGTCG-12	-6.68648	0.0895965	Fibroblast ABCC9
CTCATTACAGATTAAG-12	-5.79285	-3.42187	Fibroblast CCL19 TNFSF13B
AGTCATGCACACGGAA-12	-7.1731	-0.554008	Fibroblast FOSB CDKN1A
AACCATGTCCCTGTTG-12	-6.17964	-3.30347	Fibroblast CCL19 TNFSF13B
GTGTTCCAGCGGGTAT-12	-6.76005	-1.00838	Fibroblast FOSB CDKN1A
CGCAGGTGTTCAGGTT-12	-5.6531	-3.80087	Fibroblast CCL19 TNFSF13B
CAATGACTCTTCTGGC-12	-7.09229	-1.97038	Fibroblast CCL19 TNFSF13B
GTTCATTTCCATTGGA-12	-7.24116	-1.33243	Fibroblast CCL19 TNFSF13B
TCATTTGCAGAAGCGT-12	-7.22184	-2.8393	Fibroblast CCL19 TNFSF13B
CTCCATGCATGAGATA-12	-7.16037	-2.91127	Fibroblast CCL19 TNFSF13B
TTGTTTGAGTTACTCG-12	-7.39297	-1.78112	Fibroblast CCL19 TNFSF13B
CGTAAGTTCGTAACTG-12	-6.91597	-2.03673	Fibroblast CCL19 TNFSF13B
CTTTCGGGTAACACCT-12	-5.75412	-2.4302	Fibroblast CCL19 TNFSF13B
ATTTCACGTGTGGACA-12	-7.43888	-0.894033	Fibroblast CCL19 TNFSF13B
GTAAGTCCAACTCCCT-12	-6.06672	-1.81119	Fibroblast CCL19 TNFSF13B
GTATTGGAGCTTTCTT-12	-7.40967	-2.82098	Fibroblast CCL19 TNFSF13B
TGGTGATAGTGGCCTC-12	-7.14803	-1.29452	Fibroblast CCL19 TNFSF13B
CAGATTGTCTGCAGCG-12	-6.32456	-2.07164	Fibroblast CCL19 TNFSF13B
TCTGGCTGTAATGTGA-12	-6.69919	-1.5939	Fibroblast FOSB CDKN1A
TTTGACTAGGAACGCT-12	-5.23367	-3.1098	Fibroblast SERPINE2 F2R
ACCTACCGTAGACTGG-12	-6.88423	-2.48682	Fibroblast CCL19 TNFSF13B
TGCTTGCCAACCACGC-12	-7.1426	-2.70165	Fibroblast CCL19 TNFSF13B
CTAACTTTCACTGGTA-12	-7.24383	-2.9109	Fibroblast CCL19 TNFSF13B
GCTTTCGCACTGCATA-12	-7.56577	-2.43361	Fibroblast CCL19 TNFSF13B
ACCACAACAATCGAAA-12	-6.69718	-0.310067	Fibroblast CCL19 TNFSF13B
AAGGTAATCACGAACT-12	-6.95226	-0.87304	Fibroblast ABCC9
CCCTAACAGACGAGCT-12	-6.77116	-1.3804	Fibroblast CCL19 TNFSF13B
GCTTTCGGTGATGAAT-12	-6.30206	-1.873	Fibroblast CCL19 TNFSF13B
TCAAGCACACGAGAAC-13	-6.52102	-3.11224	Fibroblast CCL19 TNFSF13B
AGTGACTAGACTCTAC-13	-5.86744	-1.73413	Fibroblast FOSB CDKN1A
CCTCACAGTTCGAACT-13	-5.71854	-2.10249	Fibroblast FOSB CDKN1A
CTGTGGGGTACGACAG-13	-6.22088	-1.79934	Fibroblast FOSB CDKN1A
GCGTTTCTCCTTCAGC-13	-5.03072	-1.80223	Fibroblast FOSB CDKN1A
TCATTTGGTAGTCGTT-13	-6.44111	-1.54008	Fibroblast FOSB CDKN1A
AAAGTGACACGGTCTG-13	-5.64329	-1.96915	Fibroblast FOSB CDKN1A
GGTCTGGAGACTTCCA-13	-6.59273	-1.66407	Fibroblast FOSB CDKN1A
CATCCACCAGCACACC-13	-6.10899	-1.29775	Fibroblast FOSB CDKN1A
GTTTGGACAACCACAT-13	-6.53964	-1.40232	Fibroblast FOSB CDKN1A
TGCGGGTCAACGTATC-13	-4.93042	-2.40152	Fibroblast FOSB CDKN1A
CACACAAAGTGGCGAT-13	-6.71669	-2.10635	Fibroblast CCL19 TNFSF13B
TTGTTTGAGGATAATC-13	-5.33437	-3.09962	Fibroblast FOSB CDKN1A
AACAACCAGACGCTCC-13	-6.46106	-1.37342	Fibroblast FOSB CDKN1A
TCTAACTGTCCGGACT-14	-7.12464	-2.4728	Fibroblast CCL19 TNFSF13B
TGGTGATAGGTAGGCT-14	-6.91426	-2.93962	Fibroblast CCL19 TNFSF13B
TCAATCTCACGACGCT-14	-6.70204	-3.22011	Fibroblast CCL19 TNFSF13B
TATTTCGAGAAACTCA-14	-7.0228	-1.88991	Fibroblast CCL19 TNFSF13B
ATACCTTAGTCACTGT-14	-6.74205	-1.3982	Fibroblast ABCC9
TTGCTGCAGATCCTAC-4	-4.16067	-3.44166	Fibroblast SERPINE2 F2R
CAATCGACACCAGCTG-4	-6.68685	-3.12018	Fibroblast CCL19 TNFSF13B
GTAGGTTAGAAGCGGG-4	-4.97135	-2.73252	Fibroblast SERPINE2 F2R
ATGGTTGGTCTCGGGT-4	-6.23524	-3.45273	Fibroblast CCL19 TNFSF13B
AGCGATTCATGGAAGC-4	-3.81826	-3.29024	Fibroblast SERPINE2 F2R
TCTCCGATCGGTATGT-4	-4.81387	-4.37914	Fibroblast SERPINE2 F2R
GTAAGTCAGATGGCGT-4	-4.06231	-2.81109	Fibroblast SERPINE2 F2R
TCCTTTCTCCACACAA-4	-4.48583	-1.02965	Fibroblast FOSB CDKN1A
TCAGTCCAGCCTCCAG-4	-4.82904	-2.01608	Fibroblast FOSB CDKN1A
GCTTTCGGTAAGGAGA-4	-4.05849	-3.12556	Fibroblast SERPINE2 F2R
TGCGGGTGTAAGCTCT-4	-5.57886	-3.43224	Fibroblast SERPINE2 F2R
TGGTAGTTCGAGATAA-4	-4.66723	-3.1189	Fibroblast SERPINE2 F2R
AACCATGGTTTACACG-4	-5.41273	-2.58735	Fibroblast FOSB CDKN1A
ATTGGGTCATGGTGGA-4	-4.96445	-4.20154	Fibroblast SERPINE2 F2R
ACTTCCGGTATGATCC-4	-4.31636	-3.90142	Fibroblast SERPINE2 F2R
ACGGGTCTCAAGAAAC-4	-4.31543	-2.85311	Fibroblast SERPINE2 F2R
TCATGAGCAAACACGG-4	-5.51825	-3.16859	Fibroblast SERPINE2 F2R
AATGGAACACGTAGTT-4	-3.80477	-2.78255	Fibroblast SERPINE2 F2R
CGCATAAAGAGGTTAT-4	-4.15352	-2.71708	Fibroblast SERPINE2 F2R
GTGTGGCGTCCCTCAT-4	-3.73446	-2.70335	Fibroblast SERPINE2 F2R
GTAATGCTCTCCGTGT-4	-4.01908	-2.95089	Fibroblast SERPINE2 F2R
CCTTTGGTCCACCCTA-4	-4.45832	-3.918	Fibroblast SERPINE2 F2R
AATCGTGAGACTCATC-4	-3.81055	-0.237384	Fibroblast ABCC9
AGTGATCAGGTTCTTG-4	-4.54203	-4.60056	Fibroblast SERPINE2 F2R
TACTGCCGTACTCAAC-4	-3.97836	-2.54129	Fibroblast SERPINE2 F2R
GAGTCTATCTATCACT-4	-4.29829	-2.73701	Fibroblast SERPINE2 F2R
TCTTTGATCCGATCTC-4	-3.88007	-2.53518	Fibroblast ACKR3 CD55
AATCACGCATGTCTAG-4	-4.43983	-3.33074	Fibroblast SERPINE2 F2R
TTTGTTGTCTGCGATA-4	-4.63969	-2.75844	Fibroblast SERPINE2 F2R
CCCATTGGTGGTTTAC-4	-4.4172	-3.47397	Fibroblast SERPINE2 F2R
GAAATGAGTATCCTTT-4	-6.08428	-3.2518	Fibroblast CCL19 TNFSF13B
TTCTAGTAGTCAGGGT-4	-4.44124	-1.50774	Fibroblast FOSB CDKN1A
AATGCCACAAACGGCA-4	-5.75152	-2.10482	Fibroblast FOSB CDKN1A
TCTTAGTCACCGGAAA-4	-6.00824	-1.83264	Fibroblast FOSB CDKN1A
GTGGGAAAGCATATGA-4	-4.81505	-4.6307	Fibroblast SERPINE2 F2R
CACTGAAAGCTGGAGT-4	-5.8205	-3.59266	Fibroblast SERPINE2 F2R
GGAATCTAGAATTCAG-4	-4.46489	-2.92099	Fibroblast SERPINE2 F2R
GTTAGTGTCTAGCATG-4	-5.07591	-3.31606	Fibroblast SERPINE2 F2R
TGAATGCCATCAACCA-4	-4.23639	-0.760928	Fibroblast SERPINE2 F2R
GTACAACAGAAACTCA-4	-4.22323	-2.38328	Fibroblast SERPINE2 F2R
ATGGTTGAGGGTACGT-4	-5.04662	-1.11367	Fibroblast SERPINE2 F2R
TACCGGGTCAAAGGTA-4	-5.71062	-2.45972	Fibroblast FOSB CDKN1A
ACAGCCGGTTGTGGCC-4	-4.64477	-4.72996	Fibroblast SERPINE2 F2R
AGGTCTAAGGAACGAA-4	-4.84314	-2.52493	Fibroblast SERPINE2 F2R
CATACTTCACTCATAG-4	-4.18907	-2.64459	Fibroblast SERPINE2 F2R
AGTTCGATCTCGCAGG-4	-5.3946	-4.16277	Fibroblast SERPINE2 F2R
TCAGGGCGTACCGGAA-4	-4.11426	-3.38926	Fibroblast SERPINE2 F2R
TACTTGTCATGACTAC-4	-4.73956	-3.23788	Fibroblast SERPINE2 F2R
AGGAGGTTCCCGTGAG-4	-4.66279	-3.25481	Fibroblast SERPINE2 F2R
CCCATTGGTGCATACT-4	-4.63177	-1.94206	Fibroblast SERPINE2 F2R
CCTCAACCACAGTGTT-4	-4.45273	-4.67825	Fibroblast SERPINE2 F2R
ACTGCAAAGGATACGC-4	-5.038	-3.52725	Fibroblast SERPINE2 F2R
GTCAAACGTGACGTCC-4	-5.23856	-1.093	Fibroblast FOSB CDKN1A
CACACAAGTTCGAAGG-4	-4.54152	-3.91592	Fibroblast SERPINE2 F2R
TTTCAGTTCGCCAACG-4	-3.59166	-3.56333	Fibroblast SERPINE2 F2R
ATGGAGGTCGCGATCG-4	-4.90117	-2.41907	Fibroblast FOSB CDKN1A
GTATTGGAGAATTGCA-4	-4.78736	-0.222665	Fibroblast FOSB CDKN1A
AGTTCCCGTCCACACG-4	-4.2786	-3.19335	Fibroblast SERPINE2 F2R
CTCGAGGCATTGCTTT-4	-3.79927	-0.746768	Fibroblast SERPINE2 F2R
GAGTGTTAGGTCACAG-4	-4.46912	-4.55891	Fibroblast SERPINE2 F2R
ACGTACAAGGATACAT-4	-4.76584	-3.39207	Fibroblast SERPINE2 F2R
CGCATGGAGGTCTTTG-4	-4.57886	-2.41988	Fibroblast SERPINE2 F2R
GATCCCTTCCTACCAC-4	-5.42054	-2.4362	Fibroblast FOSB CDKN1A
AGATGCTGTCTACTGA-4	-5.20012	-2.68266	Fibroblast FOSB CDKN1A
TAAGCCACATGGGTTT-4	-4.71731	-0.634774	Fibroblast FOSB CDKN1A
ATCGATGAGGTAGTCG-4	-3.97203	-2.05468	Fibroblast ABCC9
GGTGATTAGTCATTGC-4	-5.04484	-3.54341	Fibroblast CCL19 TNFSF13B
GTACAACCAGCATACT-4	-5.39291	-2.13278	Fibroblast SERPINE2 F2R
ATCCGTCTCCCTCGTA-4	-4.67212	-1.67739	Fibroblast FOSB CDKN1A
ATGAGTCAGCTCATAC-4	-4.97644	-4.81985	Fibroblast SERPINE2 F2R
GAATAGAAGAAGTCAT-4	-5.86395	-3.5345	Fibroblast CCL19 TNFSF13B
CTAAGTGTCAATCCGA-4	-4.38362	-4.40462	Fibroblast SERPINE2 F2R
CGCCATTGTGCTTCAA-4	-3.9154	-2.24717	Fibroblast SERPINE2 F2R
TAGGGTTGTGTTCAGT-4	-4.27144	-3.27368	Fibroblast SERPINE2 F2R
CGGTCAGGTCAGTCCG-4	-4.73815	-4.05594	Fibroblast SERPINE2 F2R
ACGTAGTCACTTTAGG-4	-5.53498	-2.26583	Fibroblast FOSB CDKN1A
GGAAGTGAGAGCCATG-4	-4.22368	-2.39834	Fibroblast SERPINE2 F2R
ATCGCCTAGCGACCCT-4	-3.95514	-2.62234	Fibroblast SERPINE2 F2R
ACGGGTCGTCCACGCA-4	-4.53177	-1.38862	Fibroblast FOSB CDKN1A
TACAGGTGTTTGTTCT-4	-4.1047	-3.71618	Fibroblast SERPINE2 F2R
ATTTCACTCTCATAGG-4	-5.29051	-2.2014	Fibroblast SERPINE2 F2R
CATGCCTTCGCATTAG-4	-4.63119	-2.83998	Fibroblast SERPINE2 F2R
AATCACGGTCCGACGT-4	-4.20478	-1.92236	Fibroblast SERPINE2 F2R
GAGTCTATCGCTGACG-4	-2.96088	-2.03089	Fibroblast SERPINE2 F2R
GGGTGTCCATTGACAC-4	-4.16951	-2.11709	Fibroblast SERPINE2 F2R
TAACGACCAATGTCTG-4	-4.15011	-0.485984	Fibroblast FOSB CDKN1A
AGTACTGCAAGCAGGT-4	-5.00407	-2.7101	Fibroblast SERPINE2 F2R
GAATAGACAGCCGTCA-4	-3.9873	-2.4382	Fibroblast SERPINE2 F2R
GTTGAACTCTGTCGTC-4	-5.17977	-2.74629	Fibroblast SERPINE2 F2R
TCACTCGAGAGAGTGA-4	-4.71923	-1.94601	Fibroblast FOSB CDKN1A
AACAGGGCATGGCTGC-4	-3.98963	-2.13925	Fibroblast SERPINE2 F2R
GGAGGTACAACTTCTT-4	-5.12077	-4.33293	Fibroblast SERPINE2 F2R
GGGTAGAAGACAGTCG-4	-3.87678	-0.956384	Fibroblast ABCC9
ACTTATCTCTGGTTGA-4	-5.94351	-3.14476	Fibroblast CCL19 TNFSF13B
TCGACCTAGCCTGAGA-5	-4.7873	-1.87392	Fibroblast FOSB CDKN1A
CCACCATGTTCCAAAC-5	-3.64346	-1.92848	Fibroblast SERPINE2 F2R
GAATCGTAGAGCCCAA-5	-3.64811	-2.13082	Fibroblast SERPINE2 F2R
TCATTTGCAATGAGCG-5	-4.41105	-3.06177	Fibroblast SERPINE2 F2R
CATGCAACATCTAACG-5	-3.88946	-1.88588	Fibroblast SERPINE2 F2R
GATAGAACACGAGGTA-5	-5.37445	-1.86278	Fibroblast FOSB CDKN1A
CATAAGCTCATTCATC-5	-4.71382	-1.55961	Fibroblast FOSB CDKN1A
TTGGGATAGAGGTCGT-5	-3.67874	-1.44532	Fibroblast SERPINE2 F2R
CAATCGAAGTGATAGT-5	-4.24994	-3.52833	Fibroblast SERPINE2 F2R
TCCTTCTTCATAGACC-5	-3.25657	-3.04635	Fibroblast SERPINE2 F2R
CCTCAACTCGAGCTGC-5	-4.87228	-1.09437	Fibroblast FOSB CDKN1A
GGGTGTCCATGAAGCG-5	-4.82193	-4.0988	Fibroblast SERPINE2 F2R
AGGTCATTCCGACAGC-5	-4.11724	-2.38983	Fibroblast SERPINE2 F2R
GGGCTACAGTCTGTAC-5	-4.70024	-3.99145	Fibroblast SERPINE2 F2R
AACGAAAAGGTCATCT-5	-3.52985	-2.72597	Fibroblast SERPINE2 F2R
TGGAGGACATCGATAC-5	-4.28643	-4.01491	Fibroblast SERPINE2 F2R
AATCACGCAGGATGAC-5	-3.86101	-2.61726	Fibroblast SERPINE2 F2R
AGGACTTAGAAACTGT-5	-4.52109	-2.94021	Fibroblast CCL19 TNFSF13B
TGCTCGTTCTCGTCAC-6	-3.99082	-3.30972	Fibroblast SERPINE2 F2R
ACATCGATCGAGAACG-6	-3.75505	-3.03535	Fibroblast SERPINE2 F2R
CGGAGAATCTAGCAAC-6	-5.37805	-4.02338	Fibroblast CCL19 TNFSF13B
ACTTCCGCAGACCATT-6	-4.87641	-2.12668	Fibroblast FOSB CDKN1A
GGCTTTCTCGCGTGAC-6	-4.51938	-3.62819	Fibroblast SERPINE2 F2R
CTTTCGGTCGAAGCAG-6	-4.19891	-2.67785	Fibroblast SERPINE2 F2R
GGATGTTTCGTGGACC-6	-6.08608	-2.58691	Fibroblast CCL19 TNFSF13B
CTCCATGGTGACGTCC-6	-3.54033	-1.41383	Fibroblast SERPINE2 F2R
AGTCAACTCCGATCTC-6	-4.55886	-2.37904	Fibroblast FOSB CDKN1A
GGTCTGGGTCTTAGTG-6	-4.83323	-2.66972	Fibroblast SERPINE2 F2R
TCATCATTCGTTACCC-6	-3.66223	-2.4335	Fibroblast SERPINE2 F2R
TACAGGTAGGTCCTGC-6	-4.64644	-2.54693	Fibroblast CCL19 TNFSF13B
TACCTCGTCGCTTGCT-6	-4.69046	-4.67497	Fibroblast SERPINE2 F2R
TCGCAGGTCACTGGTA-6	-3.61975	-2.29518	Fibroblast SERPINE2 F2R
ACTTATCCACGACTAT-6	-3.15448	-1.76885	Fibroblast SERPINE2 F2R
CACGTGGAGAAACTCA-6	-3.85625	-2.13588	Fibroblast SERPINE2 F2R
GAATAGATCTGACGCG-6	-4.41536	-4.29605	Fibroblast SERPINE2 F2R
AACAAAGAGACCGCCT-6	-4.50675	-1.52915	Fibroblast FOSB CDKN1A
ATGCATGAGCACAAAT-6	-3.94017	-1.60298	Fibroblast SERPINE2 F2R
TGTCCTGGTATGAGGC-6	-4.07928	-3.62942	Fibroblast SERPINE2 F2R
TCGTCCACAAAGAGTT-6	-4.57985	-1.99852	Fibroblast FOSB CDKN1A
AGCCAATTCGCGGTAC-6	-4.48377	-4.56811	Fibroblast SERPINE2 F2R
CATTCTACAGAGAAAG-6	-4.88324	-4.78721	Fibroblast SERPINE2 F2R
AACCATGTCGTAATGC-11	-4.59112	-4.7812	Fibroblast SERPINE2 F2R
ACTCTCGAGCAAGTCG-11	-5.33008	-3.08781	Fibroblast SERPINE2 F2R
AGAACCTGTGACAACG-11	-4.23678	-3.92532	Fibroblast SERPINE2 F2R
AGGGTTTGTAGGGTAC-11	-5.18397	-3.91056	Fibroblast SERPINE2 F2R
AGGTCTAGTAGCGATG-11	-4.94367	-4.72878	Fibroblast SERPINE2 F2R
AGGTCTATCGAAATCC-11	-4.25439	-3.75323	Fibroblast SERPINE2 F2R
CAACCTCAGGTTTACC-11	-4.56785	-1.32835	Fibroblast SERPINE2 F2R
CAATACGAGATGCCGA-11	-4.11947	-3.557	Fibroblast SERPINE2 F2R
CAGCCAGCAAGCAGGT-11	-4.19548	-4.06008	Fibroblast SERPINE2 F2R
CATCGCTCATTGTGCA-11	-4.46926	-0.72718	Fibroblast ABCC9
CATGCAATCAACCGAT-11	-3.97808	-2.97297	Fibroblast SERPINE2 F2R
CCAATGAGTGTTCCTC-11	-5.97886	-3.25346	Fibroblast CCL19 TNFSF13B
CCATAAGGTCGGCACT-11	-4.71974	-2.36552	Fibroblast FOSB CDKN1A
CCCTAACCAGATAAAC-11	-5.30664	-1.7168	Fibroblast FOSB CDKN1A
CCTCATGAGCACTCGC-11	-3.64189	-2.77997	Fibroblast SERPINE2 F2R
CGCGTGAAGGAAACGA-11	-4.07243	-3.03922	Fibroblast SERPINE2 F2R
CGTCCATCAGGGTTGA-11	-4.91795	-3.33881	Fibroblast SERPINE2 F2R
CTCCGATGTACGTACT-11	-4.68144	-4.61869	Fibroblast SERPINE2 F2R
GAGCCTGGTGGTCCGT-11	-4.0196	-3.28759	Fibroblast SERPINE2 F2R
GAGGGATGTAGGCAGT-11	-5.21142	-2.86559	Fibroblast SERPINE2 F2R
GATAGCTCATGACTTG-11	-4.5543	-4.39867	Fibroblast SERPINE2 F2R
GCAACATTCGGACCAC-11	-4.21362	-3.94788	Fibroblast SERPINE2 F2R
GCCATTCTCTAGTCAG-11	-3.29218	-2.07103	Fibroblast ACKR3 CD55
TCAAGACGTGTTACTG-11	-4.55889	-3.55315	Fibroblast SERPINE2 F2R
TCAAGTGCACAAGTGG-11	-4.37594	-3.12019	Fibroblast SERPINE2 F2R
TCAGGTAAGAAGGTAG-11	-3.7329	-3.07599	Fibroblast SERPINE2 F2R
TCCCACATCGGCTATA-11	-4.94653	-4.48894	Fibroblast SERPINE2 F2R
TCCGTGTCATTGTGCA-11	-3.63705	-2.69703	Fibroblast SERPINE2 F2R
TCTCAGCGTGACTATC-11	-3.80287	-2.96161	Fibroblast SERPINE2 F2R
TGCCGAGGTCCGGTCA-11	-3.94514	-2.00731	Fibroblast SERPINE2 F2R
TTTATGCTCCGTCAAA-11	-5.19836	-1.6678	Fibroblast FOSB CDKN1A
TCTTCCTTCCATATGG-12	-5.20517	-1.19818	Fibroblast FOSB CDKN1A
GCAGCTGAGTATGTAG-12	-5.21454	-4.49014	Fibroblast SERPINE2 F2R
AGAGAGCAGTGTCATC-12	-5.02851	-1.5489	Fibroblast FOSB CDKN1A
ATCCACCAGGTTAAAC-12	-5.17661	-3.36743	Fibroblast CCL19 TNFSF13B
AGCCACGAGCATGCGA-12	-4.94756	-1.75231	Fibroblast SERPINE2 F2R
GCCCGAACAACGGCCT-12	-4.83783	-2.60096	Fibroblast SERPINE2 F2R
GCACGTGAGGGTAATT-12	-4.41585	-3.43016	Fibroblast SERPINE2 F2R
TACTTACTCTCGGTCT-12	-4.88158	-4.68033	Fibroblast SERPINE2 F2R
GTATTTCGTGTTCCTC-12	-4.92167	-4.76144	Fibroblast SERPINE2 F2R
TCCTTTCAGCACGGAT-12	-4.71016	-1.40101	Fibroblast FOSB CDKN1A
AAAGTCCAGGGCCTCT-12	-3.4127	-1.86728	Fibroblast SERPINE2 F2R
TGCTGAAAGGCATCTT-12	-5.83105	-3.59127	Fibroblast CCL19 TNFSF13B
CCCAACTCAAAGCAAT-12	-4.62336	-0.652848	Fibroblast FOSB CDKN1A
ATCGATGGTACGAGCA-12	-3.90444	-3.07487	Fibroblast SERPINE2 F2R
GTTGAACGTGGGTTGA-12	-4.24193	-1.02746	Fibroblast ABCC9
CGTTCTGTCATTTGTC-12	-4.85847	-4.35656	Fibroblast SERPINE2 F2R
GTTCATTCAGACTCTA-12	-4.10821	-3.21502	Fibroblast SERPINE2 F2R
TCAAGCAAGTGTTCAC-12	-7.13594	-2.57662	Fibroblast CCL19 TNFSF13B
TTTAGTCCATAGCTGT-12	-5.09045	-2.58179	Fibroblast SERPINE2 F2R
TATCGCCGTATCTCTT-12	-3.66324	-1.79781	Fibroblast SERPINE2 F2R
TGGGCTGAGTTGCGAG-12	-4.30054	-1.23759	Fibroblast CCL19 TNFSF13B
CTGCATCCACTGGCCA-12	-6.17318	1.27709	Fibroblast FOSB CDKN1A
TAAGCGTCAACCGCTG-12	-3.82513	-2.89326	Fibroblast SERPINE2 F2R
TTTAGTCAGGCCCAAA-12	-4.95746	-2.12432	Fibroblast SERPINE2 F2R
GGGAGATTCTGCTGAA-12	-4.9014	-4.65537	Fibroblast SERPINE2 F2R
GTGGTTATCGGTGCAC-12	-5.47051	-3.72439	Fibroblast CCL19 TNFSF13B
CAACAGTTCGGTCTAA-12	-5.33234	-3.12967	Fibroblast CCL19 TNFSF13B
GTCTTTACATGCACTA-12	-5.77419	-2.83374	Fibroblast CCL19 TNFSF13B
GTGTAACCATACGCAT-12	-4.01636	-2.64941	Fibroblast SERPINE2 F2R
GACCCAGCAGCACAGA-12	-5.31805	-1.74142	Fibroblast FOSB CDKN1A
TACGTCCTCTGGGATT-12	-5.283	-1.77737	Fibroblast SERPINE2 F2R
GCACTAAAGTCACTAC-12	-4.93823	-3.02794	Fibroblast SERPINE2 F2R
GAGTCATAGCGAGAAA-12	-5.78431	-3.64471	Fibroblast CCL19 TNFSF13B
CATCGTCGTTATGACC-12	-3.8493	-3.09154	Fibroblast SERPINE2 F2R
ATTCCTAGTGATGTAA-12	-4.40838	-4.38742	Fibroblast SERPINE2 F2R
CATGCCTAGTTGAATG-12	-6.75259	-3.18882	Fibroblast CCL19 TNFSF13B
GTAACCAGTCTCACAA-12	-5.48742	-3.29114	Fibroblast CCL19 TNFSF13B
CGGGTCACACAAATGA-12	-4.87525	-2.28056	Fibroblast SERPINE2 F2R
CACTAAGCATCTGGGC-12	-5.42308	-2.21223	Fibroblast FOSB CDKN1A
ATATCCTCAAGTGCAG-12	-4.55608	-4.57304	Fibroblast SERPINE2 F2R
CCACGAGCAATAAGGT-12	-4.27171	-2.04185	Fibroblast SERPINE2 F2R
GCGTGCATCTCTTCAA-12	-4.50429	-4.51959	Fibroblast SERPINE2 F2R
TCCTCCCCACGATAGG-12	-5.28332	-3.34786	Fibroblast SERPINE2 F2R
AGGGCTCTCGTGAGAG-12	-5.4937	-3.40756	Fibroblast CCL19 TNFSF13B
CAACCTCAGGTGCCAA-13	-5.64483	-2.49074	Fibroblast FOSB CDKN1A
GTTACGAAGTAGGTTA-13	-5.6428	-2.11533	Fibroblast FOSB CDKN1A
GAAGCGATCGGACAAG-13	-4.32944	-2.35685	Fibroblast SERPINE2 F2R
TTAGGGTAGAAGCGAA-13	-6.09913	-2.02063	Fibroblast FOSB CDKN1A
AGATGCTTCTGCGGGT-13	-5.20128	-2.34994	Fibroblast SERPINE2 F2R
GGGCCATGTACAGAAT-13	-4.18859	-2.67492	Fibroblast SERPINE2 F2R
AACCACAGTCAGGCAA-13	-4.76937	-2.08593	Fibroblast SERPINE2 F2R
AGACCCGGTAATGCTC-13	-5.30657	-2.17159	Fibroblast FOSB CDKN1A
TGGAGGAAGACTTAAG-13	-5.30213	-3.1849	Fibroblast SERPINE2 F2R
TTCAGGACAGGTAGTG-13	-4.65555	-1.52686	Fibroblast SERPINE2 F2R
AAAGGGCAGAACAAGG-13	-4.54589	-3.26032	Fibroblast SERPINE2 F2R
CTATCCGCACGCAAAG-13	-4.60605	-1.70222	Fibroblast FOSB CDKN1A
TAGACCACACCTTCCA-13	-3.45663	-2.02283	Fibroblast SERPINE2 F2R
GTAGGAGCAACTGCTA-13	-4.76324	-2.07606	Fibroblast FOSB CDKN1A
CAGGGCTCAAGTGTCT-13	-5.6057	-2.92153	Fibroblast SERPINE2 F2R
ACCAAACCAATAAGGT-13	-3.72195	-1.53978	Fibroblast SERPINE2 F2R
GGAGCAAGTATTAAGG-13	-5.58631	-3.11498	Fibroblast FOSB CDKN1A
TGACGCGTCTAAGCCA-13	-5.04802	-2.97696	Fibroblast FOSB CDKN1A
CACGGGTGTATCGGTT-13	-4.85705	-3.79204	Fibroblast SERPINE2 F2R
ATAGACCTCCCATTTA-13	-3.96517	-1.8964	Fibroblast SERPINE2 F2R
ATTATCCCAATTGCAC-13	-4.50067	-3.9421	Fibroblast SERPINE2 F2R
TCTGGCTAGGCGTTGA-13	-5.21899	-2.64158	Fibroblast SERPINE2 F2R
ATCAGGTGTTGTGCAT-13	-4.71251	-3.38492	Fibroblast SERPINE2 F2R
GTCGTTCGTAGCCAGA-13	-4.33391	-1.90773	Fibroblast FOSB CDKN1A
CATTGTTTCAGAATAG-13	-5.3972	-2.68558	Fibroblast FOSB CDKN1A
TGTTGAGCAACGATTC-13	-4.43361	-4.51344	Fibroblast SERPINE2 F2R
GAATAGATCGGTAAGG-13	-4.56724	-3.36509	Fibroblast SERPINE2 F2R
CTCCACAAGTGATCGG-13	-3.77533	-3.09631	Fibroblast SERPINE2 F2R
TAAGCCATCCAAATGC-13	-6.03591	-2.58348	Fibroblast SERPINE2 F2R
CCCTGATCAGACAAAT-13	-3.02739	-1.07776	Fibroblast ACKR3 CD55
AACCTGATCCCGTAAA-13	-5.27264	-3.91033	Fibroblast SERPINE2 F2R
TGTTACTCAAGGGCAT-13	-5.18058	-4.20065	Fibroblast SERPINE2 F2R
AGACTCACAGCACAGA-13	-5.23801	-1.51485	Fibroblast FOSB CDKN1A
AACCATGTCTCCACTG-13	-4.1597	-3.81552	Fibroblast SERPINE2 F2R
TACTTCAAGGCTCCCA-13	-5.39067	-1.68365	Fibroblast FOSB CDKN1A
TGTAACGCATCGGAGA-13	-4.86908	-3.90292	Fibroblast SERPINE2 F2R
GGGTTTAAGGCGCTTC-13	-4.52851	-4.65552	Fibroblast SERPINE2 F2R
GGAGATGCATTGGGAG-13	-4.3641	-3.71804	Fibroblast SERPINE2 F2R
GACCCTTTCGAACGGA-13	-4.36033	-3.09254	Fibroblast SERPINE2 F2R
GTCATCCTCGTAGGGA-13	-3.63226	-1.66317	Fibroblast ACKR3 CD55
CAAGAGGCAACCAGAG-13	-4.70249	-3.41038	Fibroblast SERPINE2 F2R
ACCTGTCCAATACCTG-13	-4.95278	-1.76864	Fibroblast FOSB CDKN1A
CATACAGTCAAGTGTC-13	-3.68089	-2.79495	Fibroblast SERPINE2 F2R
TTGGGTACATGAATCC-13	-5.59687	-3.46367	Fibroblast FOSB CDKN1A
TTACCGCAGTAAATGC-13	-3.87443	-3.42393	Fibroblast SERPINE2 F2R
ACGGTCGAGGACGCTA-13	-3.50099	-1.32496	Fibroblast SERPINE2 F2R
AGACCCGCACGGCACT-13	-4.86513	-4.75738	Fibroblast SERPINE2 F2R
TTAATCCAGCGGGTAT-13	-5.14706	-4.11218	Fibroblast SERPINE2 F2R
GCCAGCAGTATTTCGG-13	-4.69372	-2.60013	Fibroblast SERPINE2 F2R
AGCATCACACCAGCCA-13	-4.36061	-3.74297	Fibroblast SERPINE2 F2R
CGCATGGCACACCTGG-13	-3.79503	-3.46741	Fibroblast SERPINE2 F2R
TCATGAGAGGATACGC-13	-4.54286	-4.11677	Fibroblast SERPINE2 F2R
GATGACTGTCGCGTCA-13	-4.55051	-3.51579	Fibroblast SERPINE2 F2R
GGGAGATGTATCGTGT-13	-4.82808	-3.89105	Fibroblast SERPINE2 F2R
CTGGTCTTCGAGTGGA-13	-4.73592	-2.99905	Fibroblast SERPINE2 F2R
CGCATGGAGATTCGAA-13	-5.5938	-3.69941	Fibroblast SERPINE2 F2R
TGTGATGGTGGCACTC-13	-6.0187	-1.77536	Fibroblast FOSB CDKN1A
TAGGAGGAGCCGTAAG-13	-3.65072	-2.27311	Fibroblast SERPINE2 F2R
ATTTACCGTGCCTGCA-13	-3.96768	-1.63298	Fibroblast FOSB CDKN1A
TCATTCACAACTCATG-13	-4.98209	-1.60207	Fibroblast FOSB CDKN1A
ATGGGTTAGCGATGGT-13	-5.69922	-2.34212	Fibroblast FOSB CDKN1A
GGCACGTCACATGTTG-13	-5.03315	-4.55085	Fibroblast SERPINE2 F2R
GGCTTTCTCCGTATGA-13	-4.56977	-2.21228	Fibroblast SERPINE2 F2R
TCGAAGTCACATTGTG-13	-3.85723	-3.02205	Fibroblast SERPINE2 F2R
CATCCGTTCTGGAGAG-13	-5.59024	-3.10788	Fibroblast FOSB CDKN1A
CGATGCGAGGTAGCCA-13	-5.66698	-2.12565	Fibroblast FOSB CDKN1A
TCAATCTCACTGTCGG-13	-4.986	-3.0836	Fibroblast SERPINE2 F2R
AAACGCTTCTGTACAG-13	-5.24102	-4.41582	Fibroblast SERPINE2 F2R
TGCATCCTCAGCGTCG-13	-4.32413	-2.2743	Fibroblast SERPINE2 F2R
TGATGGTAGGTGCGAT-13	-4.9913	-2.03908	Fibroblast FOSB CDKN1A
GCCATGGGTTCCGCAG-13	-4.9382	-3.73807	Fibroblast SERPINE2 F2R
CCACACTCACTCCGAG-13	-3.92678	-2.43985	Fibroblast SERPINE2 F2R
CTACTATTCCGATCGG-13	-3.59148	-2.71383	Fibroblast SERPINE2 F2R
CGTTCTGGTCGAAACG-13	-3.73084	-3.53711	Fibroblast SERPINE2 F2R
CTCACTGTCCCATAAG-13	-5.0505	-4.41758	Fibroblast SERPINE2 F2R
TTCACCGGTTGCTAGT-13	-4.21436	-3.70012	Fibroblast SERPINE2 F2R
AACCTGACAATACAGA-13	-5.06286	-2.2039	Fibroblast SERPINE2 F2R
TGCTTCGCAATTTCCT-13	-4.64998	-2.24302	Fibroblast SERPINE2 F2R
GATCCCTCACATGTTG-13	-5.79503	-2.21654	Fibroblast FOSB CDKN1A
TCTCCGATCATGAAAG-13	-3.81551	-1.80312	Fibroblast SERPINE2 F2R
ATAGACCTCACCGCTT-13	-3.97172	-2.86694	Fibroblast SERPINE2 F2R
AGTGTTGTCGCCCAGA-13	-5.09005	-1.83853	Fibroblast FOSB CDKN1A
GTCTTTAGTTAGAGTA-13	-5.07415	-4.64669	Fibroblast SERPINE2 F2R
GTTAGACTCGATACAC-13	-3.52078	-2.45539	Fibroblast SERPINE2 F2R
GTTACCCCAGAGTCTT-13	-3.66939	-2.1353	Fibroblast SERPINE2 F2R
AGTGCCGAGTCCGTCG-13	-4.50398	-2.54944	Fibroblast SERPINE2 F2R
AGTCAACGTGGACTAG-13	-5.68347	-1.78844	Fibroblast FOSB CDKN1A
GGCACGTGTCCTCCAT-13	-3.94015	-3.48822	Fibroblast SERPINE2 F2R
TGTGTGAGTCAGCTTA-13	-3.69264	-2.35187	Fibroblast ACKR3 CD55
AATGAAGGTCAGGAGT-13	-6.18779	-3.39638	Fibroblast SERPINE2 F2R
GAACTGTAGAGATGCC-13	-5.13037	-3.76469	Fibroblast SERPINE2 F2R
CGAGTTAGTTGTTGTG-13	-7.41723	-2.06843	Fibroblast CCL19 TNFSF13B
CTGGCAGCAGAGTGAC-13	-3.26984	-1.55179	Fibroblast ACKR3 CD55
ATTCCTAGTGTAACGG-13	-5.46105	-2.59089	Fibroblast FOSB CDKN1A
GGGTATTCATAGCACT-13	-4.66	-4.47679	Fibroblast SERPINE2 F2R
GTAGCTAAGGCATTTC-13	-5.4001	-2.19321	Fibroblast FOSB CDKN1A
CCCTAACGTCTCTCAC-13	-4.74999	-4.58565	Fibroblast SERPINE2 F2R
GGGTCACCAAGTTCCA-13	-5.55998	-3.03295	Fibroblast SERPINE2 F2R
GCGGAAAGTGGCTTAT-13	-3.64555	-1.75641	Fibroblast SERPINE2 F2R
AGACAAAAGTCTGGAG-13	-3.63286	-2.0868	Fibroblast SERPINE2 F2R
CAACAGTGTTTGGCTA-13	-4.26774	-3.10535	Fibroblast SERPINE2 F2R
CCTTCAGGTCACTCGG-13	-4.23808	-3.53032	Fibroblast SERPINE2 F2R
AGTAGCTCAAGCGGAT-13	-3.48113	-3.09285	Fibroblast SERPINE2 F2R
ACCTGAATCAGATTGC-13	-4.74627	-2.58228	Fibroblast SERPINE2 F2R
ATCGGCGGTACGTTCA-13	-4.19928	-3.66012	Fibroblast SERPINE2 F2R
GTGGTTATCGTGCACG-13	-5.93152	-3.12183	Fibroblast CCL19 TNFSF13B
CTCAACCGTCATGACT-13	-4.86972	-4.75176	Fibroblast SERPINE2 F2R
GAGTGAGTCGCCAGTG-13	-5.31025	-4.12835	Fibroblast SERPINE2 F2R
GCTTGGGGTTCTAACG-13	-4.61067	-1.97478	Fibroblast FOSB CDKN1A
GTCATGATCTCATGGA-13	-5.29588	-2.10053	Fibroblast SERPINE2 F2R
CAAAGAACATGCACTA-13	-5.50061	-3.53964	Fibroblast SERPINE2 F2R
GCACATAAGTCTTCGA-13	-4.60638	-4.68632	Fibroblast SERPINE2 F2R
GAGTCTAGTGGACTGA-13	-4.90426	-4.57543	Fibroblast SERPINE2 F2R
AGTACCACAGCTCATA-13	-5.014	-4.59454	Fibroblast SERPINE2 F2R
TCGAAGTTCTGACAGT-13	-3.39836	-1.29197	Fibroblast FOSB CDKN1A
ATGCATGTCACAGTGT-13	-5.33876	-3.58203	Fibroblast SERPINE2 F2R
GAAGGACGTTGCAAGG-13	-7.33134	-1.88596	Fibroblast CCL19 TNFSF13B
CACACAATCCGTACGG-13	-5.85299	-2.67197	Fibroblast FOSB CDKN1A
GGGTGTCTCTCTAGGA-13	-5.44592	-3.18565	Fibroblast SERPINE2 F2R
TTGGTTTTCCCGGTAG-13	-5.73055	-2.46957	Fibroblast FOSB CDKN1A
GTACAACAGCGTCGAA-13	-3.68329	-2.19324	Fibroblast SERPINE2 F2R
GGTGATTTCGCCGAGT-13	-3.69964	-0.948582	Fibroblast SERPINE2 F2R
CCACGTTGTGGTACAG-13	-4.9914	-4.47874	Fibroblast SERPINE2 F2R
GTCATGAGTTATGACC-13	-5.05037	-4.61508	Fibroblast SERPINE2 F2R
GCATCTCGTGGAATGC-14	-4.22686	-3.73331	Fibroblast SERPINE2 F2R
ACTTTCAGTGACACAG-14	-4.48583	-2.12302	Fibroblast SERPINE2 F2R
CTTACCGAGTGAGCCA-14	-3.73397	-2.80704	Fibroblast SERPINE2 F2R
TCACGCTAGTCTTCCC-14	-4.26294	-1.73538	Fibroblast SERPINE2 F2R
TGTCCACCAAATAGCA-14	-3.93215	-2.89714	Fibroblast SERPINE2 F2R
AGTGATCAGAATAGTC-14	-4.62959	-1.25736	Fibroblast SERPINE2 F2R
CGGGACTTCGCATAGT-14	-4.19578	-2.88875	Fibroblast SERPINE2 F2R
ACTTTCAAGGCATCGA-14	-4.23616	-2.10721	Fibroblast FOSB CDKN1A
CGCATGGTCGCTTGAA-14	-3.86309	-1.87029	Fibroblast SERPINE2 F2R
CCGATCTGTCTACACA-14	-3.83883	-2.27773	Fibroblast SERPINE2 F2R
GTTACAGCACATATCG-14	-6.00612	-2.21215	Fibroblast FOSB CDKN1A
CAACAACCATACCACA-14	-3.57857	-3.25091	Fibroblast SERPINE2 F2R
GTCGAATAGCCTAACT-14	-3.84717	-1.39425	Fibroblast FOSB CDKN1A
CTGAGGCCATGGAACG-14	-3.8743	-1.48028	Fibroblast ABCC9
TGTAAGCGTTAAGGAT-14	-3.90852	-2.96927	Fibroblast SERPINE2 F2R
GGGTGAACAAACCACT-14	-4.76152	-4.77419	Fibroblast SERPINE2 F2R
AGGAATAGTTCTTGCC-14	-4.9641	-2.56567	Fibroblast SERPINE2 F2R
ATCGTGAAGTCTCCTC-14	-6.56151	-3.12664	Fibroblast CCL19 TNFSF13B
CCACACTGTGAGCCAA-14	-4.03851	-1.93726	Fibroblast ABCC9
AACCCAAGTATCAGCT-14	-3.91924	-1.50066	Fibroblast SERPINE2 F2R
ATCCGTCGTCTGTTAG-14	-3.97287	-2.5859	Fibroblast SERPINE2 F2R
CCGAACGTCAATCGGT-14	-3.81948	-1.9348	Fibroblast SERPINE2 F2R
CAACCTCGTTTGACAC-4	-5.89309	-0.816472	Fibroblast ABCC9
TGATTCTCACTTCAGA-4	-6.65725	-0.250488	Fibroblast FOSB CDKN1A
ATAGGCTAGGTTATAG-4	-5.32091	0.672144	Fibroblast ABCC9
TCATGGATCGGTAAGG-4	-6.04262	0.931884	Fibroblast ABCC9
GGTGTTATCGGCTCTT-4	-6.59023	-0.0400298	Fibroblast ABCC9
ACTATGGAGTGTTCAC-4	-6.21825	0.73437	Fibroblast ABCC9
TTGCCTGAGTCGCCCA-4	-5.42741	1.15577	Fibroblast ABCC9
AGGTTGTAGGCCTTCG-4	-5.70675	-1.09526	Fibroblast FOSB CDKN1A
CTCCATGCACTTGGGC-4	-5.97971	0.904752	Fibroblast ABCC9
CGTTCTGCAGTAGTTC-4	-6.41552	-0.441401	Fibroblast FOSB CDKN1A
AACAAAGTCGTCGACG-4	-6.27019	1.21845	Fibroblast ABCC9
GAGACTTAGCGATGCA-4	-6.00428	0.252403	Fibroblast FOSB CDKN1A
AGGGCCTGTGAGCTCC-4	-6.3998	0.556323	Fibroblast ABCC9
GTGTTCCTCCTGATAG-4	-6.4369	1.09448	Fibroblast ABCC9
ACTGTGATCTTGGCTC-4	-6.74224	0.856121	Fibroblast ABCC9
CATGCCTCATCTCATT-4	-6.6037	0.407178	Fibroblast FOSB CDKN1A
AACGAAACAAGAGGCT-4	-6.21032	-0.779064	Fibroblast ABCC9
GACTCTCCAGTCGGTC-4	-6.19334	-0.963006	Fibroblast ABCC9
GGGAAGTTCTACTTCA-4	-5.7553	-0.721268	Fibroblast FOSB CDKN1A
AGAGCCCTCCAAGGGA-4	-6.42843	-0.205578	Fibroblast FOSB CDKN1A
GTTGAACTCCCGAAAT-4	-6.61807	-0.458565	Fibroblast ABCC9
TACTTCACAGTGTGGA-4	-5.91262	0.40413	Fibroblast ABCC9
CCCGGAACATCATTGG-4	-5.29772	0.155591	Fibroblast FOSB CDKN1A
CAGTTAGTCGTCGCTT-4	-5.76751	-0.45191	Fibroblast FOSB CDKN1A
TTCCTAAAGACCGCCT-4	-5.3712	-1.08565	Fibroblast FOSB CDKN1A
CGTGTCTCAGAGAATT-4	-5.7679	0.381797	Fibroblast FOSB CDKN1A
ACGATGTAGAGGTGCT-4	-5.92893	-0.777041	Fibroblast FOSB CDKN1A
ACTCCCACAGTGTATC-4	-6.41937	-1.0856	Fibroblast FOSB CDKN1A
AGCCACGGTTGAAGTA-4	-5.45363	-1.02149	Fibroblast FOSB CDKN1A
AGCCAGCTCAATCCGA-4	-7.00983	0.580333	Fibroblast ABCC9
AATGAAGTCACCTTGC-4	-5.2804	-0.345098	Fibroblast FOSB CDKN1A
TGATGGTTCACGTCCT-4	-5.92416	0.679625	Fibroblast ABCC9
ATGGGTTCAGCATCTA-4	-4.71944	-0.300624	Fibroblast FOSB CDKN1A
ACGTCCTAGCCTTGAT-4	-5.76141	-1.18691	Fibroblast FOSB CDKN1A
AGAGAATTCCGATAAC-4	-5.37484	0.394454	Fibroblast ABCC9
CGTTGGGTCTGTGCGG-4	-5.03564	-0.33086	Fibroblast FOSB CDKN1A
GAACGTTGTTCCAGGC-4	-5.46197	0.0606268	Fibroblast FOSB CDKN1A
TCGTCCATCACCTCAC-4	-5.58425	-0.426566	Fibroblast FOSB CDKN1A
TCATGCCAGCACGATG-4	-5.51498	1.38558	Fibroblast ABCC9
TGCACGGTCTCCTGAC-4	-6.33876	0.362337	Fibroblast FOSB CDKN1A
TTGGTTTAGCCGAACA-4	-5.58065	0.596672	Fibroblast FOSB CDKN1A
CCCGGAAGTGCTCTTC-4	-5.76224	-1.13081	Fibroblast FOSB CDKN1A
AGACAGGTCCTGATAG-4	-6.88422	-1.12828	Fibroblast FOSB CDKN1A
TCTCTGGAGGTCATCT-4	-4.55871	-0.0492849	Fibroblast FOSB CDKN1A
GATAGAAAGATGCCGA-4	-6.74701	-0.418449	Fibroblast ABCC9
CGGAGAAAGAGTTCGG-4	-6.76233	1.05484	Fibroblast ABCC9
TTTAGTCCATGGCACC-4	-5.33797	-0.585539	Fibroblast FOSB CDKN1A
TCTCAGCAGAGAATCT-4	-6.3397	-0.738454	Fibroblast FOSB CDKN1A
TAGAGTCGTGTCCGTG-4	-6.83901	-0.425284	Fibroblast ABCC9
CATCCGTTCTGCATAG-4	-6.27167	0.497255	Fibroblast ABCC9
TCTATACTCAAAGACA-4	-5.74234	-0.00787491	Fibroblast FOSB CDKN1A
TCTCCGAGTTGGGTTT-4	-5.13882	0.86059	Fibroblast ABCC9
AGTTAGCAGATACAGT-4	-5.17555	-1.2781	Fibroblast ABCC9
AAACGAAAGCTCCGAC-4	-5.98641	1.49694	Fibroblast ABCC9
TACATTCAGGAGACCT-4	-6.12885	1.10615	Fibroblast ABCC9
AGGTTACAGTTCCATG-4	-6.45713	-0.318626	Fibroblast ABCC9
GTGACGCTCGCATTAG-4	-6.33984	1.52487	Fibroblast ABCC9
CAATCGAAGTTTCAGC-4	-6.08836	-0.963285	Fibroblast ABCC9
CCTCCAAAGACGGTCA-4	-4.54143	0.430106	Fibroblast ABCC9
ATGGTTGCACGAGGAT-4	-5.15703	0.181087	Fibroblast ABCC9
TGGGAGAGTTTCGTGA-4	-5.37391	-0.14872	Fibroblast FOSB CDKN1A
GTGCACGAGACACACG-4	-5.95909	0.0231937	Fibroblast FOSB CDKN1A
CCGGACATCCACCTCA-4	-5.75677	0.789348	Fibroblast ABCC9
CCGTGAGAGATGGCGT-4	-5.4139	-0.610027	Fibroblast FOSB CDKN1A
TGCCGAGCAAGCAGGT-4	-5.5653	0.193065	Fibroblast ABCC9
TTCTAACCATACATCG-4	-6.23214	1.28238	Fibroblast ABCC9
ATTCTACCACTATCCC-4	-6.80376	-0.302852	Fibroblast ABCC9
AGTTAGCAGCTAAGTA-4	-5.49627	-1.12108	Fibroblast FOSB CDKN1A
GATCACACAATGCAGG-4	-6.27563	-0.704315	Fibroblast FOSB CDKN1A
GTAATCGAGAATAACC-4	-6.44253	0.836951	Fibroblast ABCC9
AGAGCCCGTAGCTTTG-4	-6.48735	0.145483	Fibroblast FOSB CDKN1A
AGCGCTGCACTTGGGC-4	-5.52716	0.592465	Fibroblast FOSB CDKN1A
GACTCAACAACCGACC-4	-5.99204	-0.432884	Fibroblast FOSB CDKN1A
ACCAACAAGCACTCGC-4	-6.15864	-0.0304948	Fibroblast FOSB CDKN1A
CAATGACCATGGACAG-4	-6.01807	-0.242232	Fibroblast ABCC9
GCAGCCAGTCTGTGGC-4	-6.85696	0.967104	Fibroblast ABCC9
GGTTCTCTCCAACTAG-4	-6.02236	-0.162167	Fibroblast FOSB CDKN1A
TGGAGGATCTTCGGAA-4	-6.19989	1.45937	Fibroblast ABCC9
ATCGTGAGTACAGGTG-4	-6.16967	1.24313	Fibroblast ABCC9
ATCGTCCAGTAGACCG-4	-4.72309	-1.05903	Fibroblast FOSB CDKN1A
TTACGTTTCATGGTAC-4	-6.58069	-0.507416	Fibroblast FOSB CDKN1A
CCACTTGGTGTTTACG-4	-6.5582	1.37478	Fibroblast ABCC9
AGGATCTTCGCATTAG-4	-6.23469	0.599025	Fibroblast ABCC9
TGAGGGACAGAGTCTT-4	-6.13506	-0.328491	Fibroblast FOSB CDKN1A
TCGCTTGCAGCACAGA-4	-6.12222	-0.507012	Fibroblast ABCC9
GAAGTAACATGCAGCC-4	-5.32458	0.088701	Fibroblast FOSB CDKN1A
GGGAAGTGTTATGTGC-4	-6.47131	0.0644595	Fibroblast ABCC9
AGCCAGCAGCTCCATA-4	-5.40379	-0.449746	Fibroblast FOSB CDKN1A
CAATTTCTCGGTCACG-4	-6.15703	0.103404	Fibroblast FOSB CDKN1A
TTCTTGACAGACTGCC-5	-6.22242	0.0368206	Fibroblast FOSB CDKN1A
ACGTTCCTCAAAGAAC-5	-4.397	0.360181	Fibroblast FOSB CDKN1A
TTACGCCAGCGCAATG-5	-6.23202	1.00664	Fibroblast FOSB CDKN1A
TTGGTTTAGCCTATCA-5	-5.82135	-1.59032	Fibroblast FOSB CDKN1A
ACAAGCTGTCAATCTG-5	-4.88054	1.42972	Fibroblast ABCC9
GTCACTCGTTTCGGCG-5	-4.69019	-0.920257	Fibroblast FOSB CDKN1A
GTTCATTAGCAGTCTT-5	-6.09316	-0.980188	Fibroblast FOSB CDKN1A
TCATGTTCAGAGGACT-5	-4.95142	0.218423	Fibroblast ABCC9
CCCAACTTCAAGAGGC-5	-4.93002	-0.595552	Fibroblast ABCC9
TAAGCGTCAAACGAGC-5	-4.88728	1.44846	Fibroblast ABCC9
TACAACGCAATCCTTT-5	-5.08142	-0.325015	Fibroblast FOSB CDKN1A
TGTAACGAGCGCATCC-5	-5.54032	-0.632377	Fibroblast ABCC9
GTGGTTAAGACCATTC-5	-5.84709	-1.26866	Fibroblast FOSB CDKN1A
ATTTCACGTTCTCGCT-5	-6.20829	-1.49578	Fibroblast FOSB CDKN1A
CCCGAAGCAGTTCTAG-5	-4.39464	0.46284	Fibroblast ABCC9
AAGGAATAGAGCAGCT-5	-6.72307	-0.0911392	Fibroblast ABCC9
ACCTGAAAGCTGTGCC-5	-5.67496	1.85178	Fibroblast ABCC9
GTTGCTCGTATGACAA-5	-5.11818	-1.03807	Fibroblast FOSB CDKN1A
GTTGCTCGTGAGTAGC-5	-6.15753	0.806391	Fibroblast ABCC9
CAAAGAAGTCTCAGAT-5	-5.83193	1.24361	Fibroblast FOSB CDKN1A
ATTCCTATCCGAGGCT-5	-6.20168	1.03932	Fibroblast FOSB CDKN1A
AAGTTCGGTTCCGCGA-5	-5.1174	1.72863	Fibroblast ABCC9
CGTGATAAGGTACTGG-5	-6.07798	1.18702	Fibroblast ABCC9
TTGCTGCCAGATACTC-5	-4.70874	0.986733	Fibroblast ABCC9
CCCTAACTCCGTGTGG-5	-4.83507	-1.22004	Fibroblast FOSB CDKN1A
GATCATGTCGATGCAT-5	-6.39036	1.70805	Fibroblast ABCC9
GTAAGTCCACATAGCT-5	-5.34401	1.08752	Fibroblast ABCC9
TGAGGAGAGGCACTAG-5	-6.02878	1.38611	Fibroblast ABCC9
CCTCAGTAGTAATTGG-5	-6.58777	0.972013	Fibroblast ABCC9
AATTTCCCACAGCATT-5	-5.22141	-1.26766	Fibroblast FOSB CDKN1A
CATCAAGTCAGCGTCG-5	-5.86103	-0.952778	Fibroblast FOSB CDKN1A
CGCCATTAGAGAAGGT-5	-5.07247	0.77851	Fibroblast ABCC9
AGGTCTAGTCTAGGTT-5	-5.68489	-0.264849	Fibroblast FOSB CDKN1A
TCATTTGAGTTGCATC-6	-6.09154	-0.849243	Fibroblast FOSB CDKN1A
GATGATCCACAATGCT-6	-6.19728	0.449622	Fibroblast ABCC9
GTTACCCTCATTGTGG-6	-6.65666	-1.08622	Fibroblast FOSB CDKN1A
ATGAGGGAGGGTTGCA-6	-5.73693	-0.216513	Fibroblast FOSB CDKN1A
CGGTCAGCAGGTGGAT-6	-6.68127	0.874111	Fibroblast FOSB CDKN1A
CTTCTCTGTATCGAGG-6	-6.20537	0.825607	Fibroblast ABCC9
AGAAGTACATACTTTC-6	-5.92991	0.369865	Fibroblast FOSB CDKN1A
TTCTTGACATAGAGGC-6	-5.62805	0.143243	Fibroblast ABCC9
ATTATCCAGGCCATAG-6	-6.50787	-0.800664	Fibroblast FOSB CDKN1A
GTGAGGACAGCCTACG-6	-4.99744	0.296153	Fibroblast ABCC9
ACTTTGTGTTGGCTAT-6	-5.4115	0.202476	Fibroblast FOSB CDKN1A
AACTTCTGTGCAACAG-6	-6.45431	-0.225848	Fibroblast ABCC9
GTCACTCGTTGGCTAT-6	-5.72448	-0.130962	Fibroblast ABCC9
GACCCTTTCTCTCTAA-6	-5.64296	0.660684	Fibroblast FOSB CDKN1A
AGAACCTCACTTCATT-6	-7.15891	0.319632	Fibroblast FOSB CDKN1A
ATCCATTTCGCTGTTC-6	-6.67815	0.912229	Fibroblast FOSB CDKN1A
CATGGTAGTTGTTTGG-6	-6.64194	-1.50855	Fibroblast FOSB CDKN1A
CTGTCGTAGGTAGTCG-6	-6.13238	-0.271652	Fibroblast FOSB CDKN1A
GGGAGTACAGTCGGAA-6	-6.54199	0.56753	Fibroblast FOSB CDKN1A
AGACACTCAGATCACT-6	-6.20714	1.96405	Fibroblast ABCC9
CAACCTCGTTGCGTAT-6	-4.93106	-0.790747	Fibroblast FOSB CDKN1A
AGATGAATCGAGTCCG-6	-6.81852	0.256406	Fibroblast FOSB CDKN1A
CTCCAACAGTCCGCCA-6	-6.61363	1.34241	Fibroblast FOSB CDKN1A
GTCTCACAGAAGGGAT-6	-5.97094	1.8463	Fibroblast ABCC9
GAGTTACAGCGCCTTG-6	-6.19964	1.93948	Fibroblast ABCC9
ATCGTCCCAGCATTGT-6	-6.02821	-0.241608	Fibroblast FOSB CDKN1A
GTCTACCAGTAGACCG-6	-5.93021	1.90722	Fibroblast ABCC9
ACATCCCCACTCCTTG-6	-6.23838	0.609138	Fibroblast FOSB CDKN1A
TAGGGTTTCTAGTGTG-6	-3.98379	0.736535	Fibroblast ABCC9
AGCGCTGCAGTCGGAA-6	-6.42579	-0.172079	Fibroblast FOSB CDKN1A
TTAGGGTGTTGAATCC-6	-5.07827	-0.686135	Fibroblast ABCC9
GCTACCTAGTATTGCC-6	-4.12831	-0.0830734	Fibroblast FOSB CDKN1A
TTGGGTAGTCTGTCAA-6	-5.77053	-0.549493	Fibroblast FOSB CDKN1A
GGAATGGTCATCGGGC-6	-5.77785	-0.639499	Fibroblast FOSB CDKN1A
TAGTGCACAGGTGTTT-6	-6.5166	0.739345	Fibroblast ABCC9
CTACTATGTTTAGACC-6	-6.60002	1.24617	Fibroblast ABCC9
ACCTACCCAAGTTTGC-6	-4.9451	-0.277312	Fibroblast FOSB CDKN1A
TGTGATGAGCTAGTTC-6	-6.2129	1.81769	Fibroblast ABCC9
CTAACCCGTGACCGTC-6	-5.9041	1.16522	Fibroblast ABCC9
GGGTGTCGTGGTTCTA-6	-6.24291	-0.685138	Fibroblast FOSB CDKN1A
TGCAGGCTCGCTAAAC-6	-5.79233	0.342961	Fibroblast ABCC9
TGACTCCAGAAGTCCG-6	-6.6144	-0.393393	Fibroblast FOSB CDKN1A
AGAGAATGTAATACCC-6	-6.19861	0.679094	Fibroblast FOSB CDKN1A
AAATGGACAGTTGAAA-11	-6.46617	-0.240707	Fibroblast ABCC9
AACCTTTCATCCTTGC-11	-6.92271	0.910659	Fibroblast FOSB CDKN1A
AAGGTAATCAAGTTGC-11	-5.60054	0.0485127	Fibroblast ABCC9
ACCCAAATCGATCCAA-11	-5.63101	-0.118357	Fibroblast ABCC9
ACCCTTGGTGGCTGAA-11	-6.27776	0.335599	Fibroblast ABCC9
ACGATGTAGGGCAAGG-11	-4.74041	0.0600461	Fibroblast ABCC9
ACTATGGTCTGCGGGT-11	-4.78591	-0.95248	Fibroblast FOSB CDKN1A
AGGACGATCGTTCTGC-11	-5.40017	-1.29759	Fibroblast FOSB CDKN1A
ATCCACCTCCACAGCG-11	-6.67396	0.244375	Fibroblast FOSB CDKN1A
ATTACTCCATCGCTCT-11	-6.43546	-0.223226	Fibroblast FOSB CDKN1A
CAATTTCTCTCACCCA-11	-3.94756	0.626169	Fibroblast ABCC9
CAGATTGCATGACTTG-11	-7.23367	-0.0631383	Fibroblast ABCC9
CAGGGCTTCGATGCAT-11	-6.98152	0.418472	Fibroblast ABCC9
CAGTTCCAGTCTAACC-11	-6.4108	0.570195	Fibroblast ABCC9
CATAGACTCTCGCTCA-11	-6.18408	-0.569445	Fibroblast ABCC9
CATCCCAAGAGGTCAC-11	-5.37743	-0.282552	Fibroblast FOSB CDKN1A
CATTGAGAGCCAAGGT-11	-5.2603	1.51232	Fibroblast ABCC9
CCGGGTATCATTGCCC-11	-6.94817	-0.00105232	Fibroblast ABCC9
CCGTAGGTCACGACTA-11	-5.5943	0.69102	Fibroblast ABCC9
CGACAGCAGACCTCCG-11	-4.85632	-0.566218	Fibroblast FOSB CDKN1A
CGATCGGGTTGATCGT-11	-5.46679	-0.871543	Fibroblast FOSB CDKN1A
CGGGACTCATGCCGAC-11	-7.26723	-0.21114	Fibroblast CCL19 TNFSF13B
CTCAGAAGTGTGGTCC-11	-6.28301	-0.643495	Fibroblast FOSB CDKN1A
CTGAGGCAGTTTGTCG-11	-6.04977	-1.10178	Fibroblast FOSB CDKN1A
GAGTTACCATTGTGCA-11	-6.70112	0.570633	Fibroblast FOSB CDKN1A
GCGATCGTCATGGCCG-11	-4.95295	1.83339	Fibroblast ABCC9
GCGTTTCCAGTAACAA-11	-7.217	0.133866	Fibroblast CCL19 TNFSF13B
GGAGAACCAGGAGACT-11	-5.68058	0.486459	Fibroblast ABCC9
GGAGCAAGTACTCCCT-11	-6.93625	-0.781009	Fibroblast CCL19 TNFSF13B
GGGTGAATCGGTCGGT-11	-5.64418	1.25504	Fibroblast ABCC9
GGGTTATTCGCGCTGA-11	-6.2359	0.215846	Fibroblast ABCC9
GTTGCTCAGGCATGCA-11	-6.71185	-0.570695	Fibroblast FOSB CDKN1A
TACAGGTTCTTGTGCC-11	-6.76368	0.421422	Fibroblast ABCC9
TATTTCGAGGGTCAAC-11	-5.59167	1.25841	Fibroblast ABCC9
TCACTCGTCTTTCAGT-11	-6.69952	0.966967	Fibroblast FOSB CDKN1A
TCTGTCGTCATCGCTC-11	-6.58001	0.911239	Fibroblast ABCC9
TGACTCCAGCTTAAGA-11	-5.3018	1.49575	Fibroblast ABCC9
TGGATGTCAGTGAGCA-11	-5.30112	-0.817126	Fibroblast FOSB CDKN1A
TTAATCCGTATTGACC-11	-5.2636	-0.833744	Fibroblast ABCC9
TTCACCGAGCGGGTAT-11	-5.32829	0.387985	Fibroblast ABCC9
TTCCTCTGTATTGACC-11	-6.15809	1.5716	Fibroblast ABCC9
TTGGATGAGCAATAAC-11	-5.4282	0.899852	Fibroblast ABCC9
TTTCACAGTTGGCTAT-11	-5.07911	-0.259534	Fibroblast FOSB CDKN1A
GTTGTGAGTTCCGTTC-12	-4.62663	0.667394	Fibroblast ACKR3 CD55
TGCCGAGAGGACGCTA-12	-5.68722	0.734109	Fibroblast ABCC9
ACTATTCGTACTGACT-12	-5.88657	-0.618836	Fibroblast FOSB CDKN1A
TATCTTGCAATCCTTT-12	-5.18301	1.57719	Fibroblast ABCC9
GGTAATCTCCAAGAGG-12	-6.31973	0.203603	Fibroblast ABCC9
TTGACCCCAGCCGTTG-12	-6.97631	0.0285146	Fibroblast FOSB CDKN1A
CAAGACTGTCTACAGT-12	-5.60896	-0.176962	Fibroblast FOSB CDKN1A
GTGCGTGGTGGTACAG-12	-6.04633	0.547222	Fibroblast FOSB CDKN1A
GTGTTAGGTGCCGAAA-12	-5.85777	0.360656	Fibroblast ABCC9
AATTCCTCACGTCTCT-12	-5.83628	1.04323	Fibroblast FOSB CDKN1A
TCATGTTCAGAATGTA-12	-6.28447	-0.221464	Fibroblast FOSB CDKN1A
GACCGTGTCCGCATAA-12	-5.09426	0.33294	Fibroblast FOSB CDKN1A
ACGTAGTCAATGTCTG-12	-5.02735	-0.934331	Fibroblast FOSB CDKN1A
ACTTCGCCACCACTGG-12	-5.9306	1.2316	Fibroblast ABCC9
TTCGATTGTCAATGGG-12	-4.5624	-0.0779084	Fibroblast FOSB CDKN1A
AGACTCAGTTACTCAG-12	-5.02315	-1.37807	Fibroblast FOSB CDKN1A
TTACTGTGTACTCCGG-12	-5.78211	0.502482	Fibroblast FOSB CDKN1A
CTGATCCGTTTCGATG-12	-6.156	-1.1531	Fibroblast FOSB CDKN1A
ACATCGACACCAGTTA-12	-6.1657	0.165819	Fibroblast FOSB CDKN1A
GTGTTCCCACTCTGCT-12	-6.26175	-0.277367	Fibroblast ABCC9
GGAGAACTCGTTACCC-12	-5.75919	0.528786	Fibroblast ABCC9
CACTGAACACTCTAGA-12	-6.7333	0.540742	Fibroblast FOSB CDKN1A
GTAACACCAACTTCTT-12	-6.42632	-0.787175	Fibroblast FOSB CDKN1A
AGAGAATTCTGTAAGC-12	-5.51991	1.22034	Fibroblast ABCC9
CTGAGGCAGACGCATG-12	-6.60643	-0.844334	Fibroblast CCL19 TNFSF13B
GGGTGTCGTTCTCTAT-12	-5.75401	1.96286	Fibroblast ABCC9
ACCATTTCACCTCAGG-12	-5.45335	-0.226136	Fibroblast FOSB CDKN1A
CTTAGGAGTCCCGTGA-12	-6.48696	0.0777924	Fibroblast FOSB CDKN1A
TTTGGAGAGTGATGGC-13	-6.77837	0.753768	Fibroblast FOSB CDKN1A
CATTGTTGTAAGATTG-13	-6.09563	0.374953	Fibroblast FOSB CDKN1A
GCATCTCAGTTAGTGA-13	-4.50389	-1.1605	Fibroblast FOSB CDKN1A
GAACACTGTTGTATGC-13	-6.11189	-0.802342	Fibroblast FOSB CDKN1A
GAGGCCTCAATCAGCT-13	-5.91451	1.34915	Fibroblast ABCC9
TTTCACAAGTTCATGC-13	-7.23765	-0.254519	Fibroblast FOSB CDKN1A
GCACATAGTTGCTAGT-13	-5.00261	-0.446123	Fibroblast ABCC9
GAGGCAAAGCAGAAAG-13	-6.32319	-0.814805	Fibroblast FOSB CDKN1A
AAGACAACAAGTGCTT-13	-5.94426	-0.451363	Fibroblast ABCC9
CATACCCTCACTTCTA-13	-6.3989	1.69857	Fibroblast ABCC9
CCGATGGTCTCGCGTT-13	-5.44024	-0.395139	Fibroblast FOSB CDKN1A
AACAACCCATGGTGGA-13	-5.99705	0.121878	Fibroblast FOSB CDKN1A
GTGAGGACACCTGAAT-13	-6.71673	-0.139959	Fibroblast ABCC9
AGTAACCGTCGATGCC-13	-6.29165	1.55252	Fibroblast ABCC9
GACCTTCTCGATTTCT-13	-6.25519	-0.473077	Fibroblast ABCC9
GCAGGCTTCCAGGACC-13	-6.79722	0.446671	Fibroblast ABCC9
ATACCTTTCGGCATCG-13	-7.07599	-0.528526	Fibroblast FOSB CDKN1A
GTCATCCGTACCCACG-13	-6.88634	-0.865832	Fibroblast FOSB CDKN1A
CCGGTGAGTTAAACAG-13	-6.94983	-0.886653	Fibroblast FOSB CDKN1A
CCGAACGAGAGCCCAA-13	-6.81138	-0.128847	Fibroblast FOSB CDKN1A
TATCAGGGTTCCGGTG-13	-6.78699	-1.01234	Fibroblast ABCC9
GCAGTTATCCCTCTAG-13	-4.94976	-0.419802	Fibroblast ABCC9
AGTTCCCCATAGGTTC-13	-5.60874	-1.58857	Fibroblast FOSB CDKN1A
ATTCATCTCCAGTGTA-13	-7.01496	-1.17723	Fibroblast CCL19 TNFSF13B
AGTGACTCAACGTTAC-13	-6.52586	1.66489	Fibroblast ABCC9
ACTTAGGTCGTAGTCA-13	-5.14694	-1.21879	Fibroblast FOSB CDKN1A
TATGTTCAGTGTTCCA-13	-5.73879	1.9279	Fibroblast ABCC9
TCGAACAAGATTGCGG-13	-7.14288	-0.494504	Fibroblast FOSB CDKN1A
GGGTTATGTCCTATAG-13	-6.05906	-0.975046	Fibroblast ABCC9
TCATGCCAGAACCGCA-13	-5.40878	-0.944431	Fibroblast FOSB CDKN1A
GAGACTTGTACCTGTA-13	-5.20028	-0.157094	Fibroblast FOSB CDKN1A
TAACTTCCACAACCGC-13	-7.09588	-0.503142	Fibroblast FOSB CDKN1A
TGCAGATCATGCGTGC-13	-5.76669	-0.529776	Fibroblast FOSB CDKN1A
TTAGGCAGTCAACACT-13	-5.52107	-0.801986	Fibroblast ABCC9
CACGTTCGTCTCGCGA-13	-6.85975	0.679553	Fibroblast FOSB CDKN1A
GATCAGTTCAGTGTCA-13	-6.99695	0.313911	Fibroblast FOSB CDKN1A
TGTTGGACACGCGCTA-13	-5.26532	-0.39075	Fibroblast FOSB CDKN1A
GATCAGTCAAACGTGG-13	-6.29736	0.370344	Fibroblast FOSB CDKN1A
AACAAGAGTACTGGGA-13	-5.4567	1.61595	Fibroblast ABCC9
CCACCATGTAGGAGTC-13	-7.12153	0.584277	Fibroblast FOSB CDKN1A
TTTAGTCGTATGGTTC-13	-5.48186	1.72355	Fibroblast ABCC9
ACGTCCTTCGTGGGTC-13	-5.65171	1.83884	Fibroblast ABCC9
ATGGATCAGTGCAGCA-13	-6.1816	0.921762	Fibroblast ABCC9
TTCCTAAAGGCCGCTT-13	-6.99814	-1.54932	Fibroblast FOSB CDKN1A
GAAGCGATCTACCACC-13	-5.03404	-1.59579	Fibroblast FOSB CDKN1A
TGATCTTTCTTGGCTC-13	-5.89918	-0.215977	Fibroblast FOSB CDKN1A
AGCCAATGTCCTCATC-13	-6.68309	-0.154463	Fibroblast FOSB CDKN1A
CAACGGCAGGTGGTTG-13	-6.63184	-0.877557	Fibroblast FOSB CDKN1A
CTGAGCGCAAGCTGCC-13	-6.65113	0.319696	Fibroblast ABCC9
CGTTAGAGTTGACGGA-13	-5.83035	-0.189756	Fibroblast ABCC9
CAGAGCCCACGGTGCT-13	-6.89422	-0.604242	Fibroblast FOSB CDKN1A
GCTTTCGCATAACTCG-13	-5.46275	-0.400422	Fibroblast FOSB CDKN1A
CCTCAGTGTAGAGGAA-13	-6.26765	-1.39199	Fibroblast FOSB CDKN1A
CGGACACCAGACCATT-13	-6.10352	-0.544825	Fibroblast FOSB CDKN1A
CCCGGAATCCATGATG-13	-5.74311	-1.05512	Fibroblast FOSB CDKN1A
GTGTGGCAGAACAGGA-13	-5.80821	-1.0214	Fibroblast FOSB CDKN1A
GAAGTAAAGATCCCAT-13	-6.3543	0.730484	Fibroblast ABCC9
CACAGGCTCTTGCGCT-13	-6.3205	0.45242	Fibroblast ABCC9
GTGTCCTTCGAGGCAA-13	-5.97022	1.36245	Fibroblast FOSB CDKN1A
ACTGTCCAGGCACTAG-13	-6.77816	0.837665	Fibroblast ABCC9
ATTTACCTCTCTCCGA-13	-7.39413	-1.79318	Fibroblast CCL19 TNFSF13B
GCAGCCAGTCGCGGTT-13	-7.06723	-0.409876	Fibroblast FOSB CDKN1A
CATGAGTAGTGGTTGG-13	-6.57341	1.25437	Fibroblast ABCC9
CAGCGTGCAACCCGCA-13	-7.00492	-1.14669	Fibroblast FOSB CDKN1A
GTGCTGGTCTCTTAAC-13	-6.34576	-1.04849	Fibroblast ABCC9
TGTTCTAGTAAGAACT-13	-6.02406	-1.1729	Fibroblast ABCC9
CACGTTCAGACGCCCT-13	-6.49018	0.686429	Fibroblast FOSB CDKN1A
CACGGGTGTCTTCATT-13	-6.51044	-1.09412	Fibroblast FOSB CDKN1A
TACAGGTGTTCGGCTG-13	-6.60166	-0.143004	Fibroblast FOSB CDKN1A
CTCATTATCTTAGTTC-13	-4.98706	-0.85894	Fibroblast FOSB CDKN1A
ACCGTTCTCTGCAGCG-13	-3.90765	-0.00186128	Fibroblast FOSB CDKN1A
TGAGACTCACTTGACA-13	-5.62144	-0.135145	Fibroblast ABCC9
TCAGCAATCTCAGAAC-13	-7.56311	-1.51259	Fibroblast FOSB CDKN1A
GACGTTATCCACCTCA-13	-6.36881	-0.400206	Fibroblast FOSB CDKN1A
TACATTCTCGGTGTAT-13	-5.50487	-1.36971	Fibroblast FOSB CDKN1A
GTTGCGGAGGTTCACT-13	-6.69022	0.667657	Fibroblast FOSB CDKN1A
GCGGAAACATCCTGTC-13	-5.41805	-1.12342	Fibroblast FOSB CDKN1A
TCATTCATCGCCAGAC-13	-6.78967	0.817728	Fibroblast FOSB CDKN1A
TGCTCCACACAATTCG-13	-6.88097	-1.80859	Fibroblast FOSB CDKN1A
CGAGAAGCATCGCTAA-13	-6.67956	-0.894446	Fibroblast FOSB CDKN1A
GTCAGCGTCTTCCAGC-13	-7.20278	-1.09272	Fibroblast FOSB CDKN1A
GGTTCTCTCATCACCC-13	-6.14001	1.45114	Fibroblast ABCC9
CTTTCAACATATTCGG-13	-5.13148	-0.592973	Fibroblast ABCC9
GGAATGGCATAATGAG-13	-6.0751	2.03563	Fibroblast ABCC9
GGACGTCTCGCATAGT-13	-6.54525	1.02351	Fibroblast FOSB CDKN1A
ATCGTCCCATACCATG-13	-5.39465	1.35225	Fibroblast ABCC9
ACGTCCTAGACCGCCT-13	-6.95074	-0.0450869	Fibroblast FOSB CDKN1A
GTTGAACCATGCACTA-13	-6.72546	-1.03096	Fibroblast FOSB CDKN1A
TTCGGTCGTCAAATCC-13	-5.29529	-0.0595964	Fibroblast ABCC9
GAGCCTGAGATGTTCC-13	-7.0997	0.496416	Fibroblast FOSB CDKN1A
ACACTGAGTGCATACT-13	-5.82241	-1.08337	Fibroblast FOSB CDKN1A
TTCGCTGAGCTTGTGT-13	-6.51759	-0.832649	Fibroblast FOSB CDKN1A
AAGCGAGAGAAGGATG-13	-6.82597	-0.93858	Fibroblast FOSB CDKN1A
GGAGATGAGCCGTTGC-13	-6.23084	-1.50922	Fibroblast FOSB CDKN1A
ACGTAACGTAGCCCTG-13	-5.52881	0.435718	Fibroblast ABCC9
TGGAACTAGTGGACTG-13	-7.51797	-0.670215	Fibroblast ABCC9
CCACTTGCAGTCTTCC-13	-7.09713	-0.440159	Fibroblast FOSB CDKN1A
TATCTTGCAAACGTGG-13	-4.09421	1.18552	Fibroblast ABCC9
GTAGAAATCACCTCGT-13	-5.03065	-1.09937	Fibroblast ABCC9
AGTCTCCGTCTGTGGC-13	-4.91537	-0.752776	Fibroblast FOSB CDKN1A
AGGTAGGGTTAAGGAT-13	-6.9369	0.813435	Fibroblast ABCC9
CTCATTAAGGGATCTG-13	-7.33501	-0.355031	Fibroblast FOSB CDKN1A
TGAGGAGAGTGTTCCA-13	-6.80711	0.389907	Fibroblast FOSB CDKN1A
GTAGAGGAGGAACGTC-13	-5.93215	-0.68696	Fibroblast FOSB CDKN1A
CTTCAATGTGTAGCAG-13	-5.60437	-0.464237	Fibroblast FOSB CDKN1A
GTTTGGACAGAGCGTA-13	-5.78128	-0.27271	Fibroblast FOSB CDKN1A
GATGTTGCACCGCTGA-13	-6.77298	-0.496315	Fibroblast FOSB CDKN1A
GAGTGAGAGAATCGAT-13	-7.32303	-1.22614	Fibroblast FOSB CDKN1A
CAAGAGGCAATAGTAG-13	-6.49986	-0.768587	Fibroblast FOSB CDKN1A
GGCTTTCCATAATGCC-13	-6.90064	-0.685589	Fibroblast ABCC9
GAAGTAAAGAAGCTCG-13	-5.02161	1.1222	Fibroblast FOSB CDKN1A
CTTCCGAGTGCTGTCG-13	-7.30671	-1.13248	Fibroblast FOSB CDKN1A
GGTGATTAGTCTGGTT-13	-6.01492	0.00509685	Fibroblast FOSB CDKN1A
GTTCGCTTCTCGTGGG-13	-7.36164	-0.981242	Fibroblast FOSB CDKN1A
TGATGGTCACCATATG-13	-7.50621	-0.624332	Fibroblast CCL19 TNFSF13B
CGCATAATCTTTGCAT-13	-5.43372	0.658289	Fibroblast FOSB CDKN1A
CCACGAGCAATTGAGA-13	-5.11061	0.300274	Fibroblast ABCC9
GTCTAGATCTCGCTCA-13	-4.94221	0.692578	Fibroblast ABCC9
TTTACCACAGAACCGA-13	-7.36082	-0.252118	Fibroblast FOSB CDKN1A
CCATAAGAGACATCCT-13	-4.67273	-0.294777	Fibroblast ACKR3 CD55
GCATCTCGTCCTTGTC-13	-6.01935	0.829615	Fibroblast FOSB CDKN1A
CTGCGAGCAGGTCAAG-13	-5.33871	-0.451172	Fibroblast FOSB CDKN1A
TCAATTCAGGATTTAG-13	-4.98021	-0.132525	Fibroblast ABCC9
TTAGGCATCTTTGCAT-13	-5.5406	0.79962	Fibroblast FOSB CDKN1A
CCTGCATTCTCGTGGG-13	-6.38057	1.27724	Fibroblast FOSB CDKN1A
CATGCCTTCCTTCACG-13	-7.26443	-0.552154	Fibroblast FOSB CDKN1A
TCATATCAGACATCCT-13	-4.24594	-0.372941	Fibroblast SERPINE2 F2R
ACTACGAAGCCGAACA-13	-4.64448	-1.13147	Fibroblast ABCC9
TCTGTCGAGACGGAAA-13	-4.93583	0.596416	Fibroblast ACKR3 CD55
GGTCACGGTGAACCGA-13	-5.65885	-0.454506	Fibroblast FOSB CDKN1A
CACCGTTCAGTGCCTG-13	-5.64666	1.91073	Fibroblast ABCC9
TTTACGTTCTATCCAT-13	-6.89545	-0.61935	Fibroblast FOSB CDKN1A
GTCACGGTCCGGTAGC-13	-5.09874	1.68267	Fibroblast ABCC9
TAGACCAAGTCTAGCT-13	-5.72907	-1.71687	Fibroblast FOSB CDKN1A
GAGAAATCACGAAGAC-13	-7.02108	-0.605468	Fibroblast FOSB CDKN1A
AGACCATAGTCACACT-13	-5.92545	-0.81054	Fibroblast ABCC9
ATAGAGATCGTAATGC-13	-7.09594	-1.17899	Fibroblast CCL19 TNFSF13B
CACGAATCAGTCGGTC-13	-6.90585	0.848283	Fibroblast ABCC9
CTGTATTGTCACGACC-13	-6.29549	-1.70008	Fibroblast FOSB CDKN1A
TACAACGAGGAGGCAG-13	-5.8479	0.919931	Fibroblast FOSB CDKN1A
CTTTCAAGTTGTTGCA-13	-7.2466	-0.938028	Fibroblast ABCC9
TGCACGGGTTCCGCAG-13	-6.39719	-1.25229	Fibroblast FOSB CDKN1A
TGTTTGTAGGCACTAG-13	-5.92661	-1.39314	Fibroblast FOSB CDKN1A
CAACGGCCAGAGCCCT-13	-6.8469	0.608988	Fibroblast FOSB CDKN1A
CTTCCGATCTCCGATC-13	-5.3973	0.0521517	Fibroblast FOSB CDKN1A
CATTGCCAGTTCGGTT-13	-4.78873	-0.43831	Fibroblast ABCC9
AAGTGAAAGGAAAGGT-14	-7.06013	-1.59363	Fibroblast CCL19 TNFSF13B
ATCGTGATCGACACCG-14	-6.29211	-1.24893	Fibroblast FOSB CDKN1A
TACACCCTCTTCCGTG-14	-6.45085	-1.72171	Fibroblast FOSB CDKN1A
ACCCTCAGTGGCACTC-14	-5.65445	-1.75975	Fibroblast FOSB CDKN1A
ACCTGAATCACCTGTC-14	-5.44073	-0.684961	Fibroblast FOSB CDKN1A
TGACTCCTCGCCATAA-14	-6.23383	0.413419	Fibroblast ABCC9
TCCGATCTCCTTCAGC-14	-4.4598	-0.757195	Fibroblast FOSB CDKN1A
TACTTCACATCACGGC-14	-5.14314	-0.567442	Fibroblast ABCC9
CTGCTCAAGGCTAGCA-14	-5.68761	-0.870314	Fibroblast ABCC9
AGGGTTTGTTAAACCC-14	-6.17446	-1.56966	Fibroblast FOSB CDKN1A
AGGAGGTCACTAGGCC-14	-5.9768	0.677803	Fibroblast ABCC9
AATCGTGAGCGATCGA-14	-5.72331	-0.0792016	Fibroblast ABCC9
GTAGAGGCACTAGGTT-14	-4.99655	-0.927004	Fibroblast ABCC9
ATCACGACAATTTCGG-14	-6.17438	-0.721187	Fibroblast ABCC9
GACGTTAGTTGAGTCT-14	-5.1607	-0.950907	Fibroblast FOSB CDKN1A
ACTATCTCAATAAGGT-14	-6.57046	0.660523	Fibroblast ABCC9
TCATCCGTCAATCTCT-14	-5.93754	0.0136746	Fibroblast FOSB CDKN1A
TACTGCCTCGGCCTTT-14	-7.02924	-1.07749	Fibroblast FOSB CDKN1A
ATCCGTCGTGCATGAG-14	-6.83798	-0.739879	Fibroblast FOSB CDKN1A
TACGCTCCAGGTAGTG-14	-6.1674	0.0358627	Fibroblast ABCC9
GCTGAATTCATTCGTT-14	-6.15243	-0.97967	Fibroblast FOSB CDKN1A
GGCTTTCTCGCGAAGA-14	-4.97528	-1.31232	Fibroblast FOSB CDKN1A
CACTAAGTCCTCACTG-14	-6.71069	0.486023	Fibroblast ABCC9
GCATCGGAGGTCACCC-14	-4.83812	-0.244243	Fibroblast ABCC9
CCAAGCGAGATGACAT-14	-5.6052	-0.354863	Fibroblast ABCC9
TGGATCAGTCACTACA-14	-6.91919	0.966886	Fibroblast ABCC9
TCACACCTCATCGTAG-14	-6.00395	-1.35486	Fibroblast FOSB CDKN1A
GGGTGTCTCCCGGTAG-14	-5.82683	-0.745973	Fibroblast FOSB CDKN1A
GTAGTACGTGTTAACC-14	-6.01916	0.190259	Fibroblast FOSB CDKN1A
TTGGGATGTTAGAGAT-14	-5.95715	-1.40238	Fibroblast FOSB CDKN1A
GCGATCGAGAGAACCC-14	-6.07977	-0.4604	Fibroblast ABCC9
TGTGATGTCCACACAA-14	-6.91001	-0.686542	Fibroblast FOSB CDKN1A
AAGCGAGCATCCGAAT-14	-6.28975	-0.997375	Fibroblast ABCC9
GTTCATTCAGGATCTT-14	-6.61688	-0.42791	Fibroblast FOSB CDKN1A
AAGTGAAGTGGGACAT-14	-5.5448	-1.07389	Fibroblast FOSB CDKN1A
GGGATGATCCACCCTA-14	-6.68594	-1.18927	Fibroblast FOSB CDKN1A
GTGCGTGCACTCACTC-14	-6.28274	1.1715	Fibroblast ABCC9
TCACTCGTCATGCTAG-14	-6.76057	1.23799	Fibroblast ABCC9
GAATAGAAGCATTTCG-14	-5.01293	-0.530568	Fibroblast ABCC9
GAGGGTAAGTACCCTA-4	-5.71736	1.70103	Fibroblast ABCC9
GTCGAATCACCAGCCA-4	-5.87728	1.73704	Fibroblast ABCC9
TTAGGCATCCTAGCGG-4	-4.18055	0.92794	Fibroblast ABCC9
GTTGTCCCACAAGCTT-4	-4.56864	0.642609	Fibroblast ABCC9
ACGATCATCTTTGCGC-4	-4.38345	0.74881	Fibroblast ABCC9
CTGCCTAGTACTCGTA-4	-5.18907	1.44679	Fibroblast ABCC9
ATTATCCTCATGCCGG-4	-5.76854	1.50738	Fibroblast ABCC9
CCTCCAACATGGCCAC-4	-4.37409	0.719251	Fibroblast ABCC9
AGAACCTTCTGCGGAC-4	-6.556	0.199635	Fibroblast ABCC9
CTGAATGTCGACATCA-4	-5.1009	1.15105	Fibroblast ABCC9
TCTCCGATCCTCATAT-4	-5.54767	1.07577	Fibroblast ABCC9
CGGAGAAAGTACTGTC-4	-5.74701	1.22531	Fibroblast ABCC9
AGCTACATCATTCATC-4	-4.58333	-0.180959	Fibroblast ABCC9
GAGGGTATCGTTGTGA-4	-6.08627	1.42313	Fibroblast ABCC9
AGACCCGAGGGATCAC-4	-4.64933	1.02135	Fibroblast ABCC9
TCCGAAAGTGTGACCC-4	-5.62613	1.49526	Fibroblast ABCC9
AGTAACCCATTGGCAT-4	-6.15649	2.05327	Fibroblast ABCC9
TTGTGTTGTGATCGTT-4	-5.20052	0.627028	Fibroblast ABCC9
ACTCCCAAGGCGATAC-4	-4.47927	0.651713	Fibroblast ACKR3 CD55
GGGACCTTCCGATCGG-4	-4.7887	1.7398	Fibroblast ABCC9
GATTCTTAGGGTAGCT-4	-5.91504	0.798517	Fibroblast ABCC9
TGAGCATTCTCGGCTT-4	-4.72966	0.974372	Fibroblast ABCC9
TCCTGCACAAGACGGT-4	-5.55352	0.633553	Fibroblast ABCC9
TTGTGTTCAGATACCT-4	-4.83326	0.899722	Fibroblast ABCC9
GTGGAAGAGTGAGGTC-4	-4.83423	1.14691	Fibroblast ABCC9
TAACACGAGATAGGGA-4	-4.46399	0.357301	Fibroblast ABCC9
TTTCACATCCTCTCGA-4	-5.97905	1.84892	Fibroblast ABCC9
CCACGTTGTCAACATC-4	-4.96849	1.2857	Fibroblast FOSB CDKN1A
GCACGGTCAGCTGTAT-4	-4.78424	1.7713	Fibroblast ABCC9
ATACTTCTCCGTTGAA-4	-6.00328	1.66982	Fibroblast ABCC9
GATAGAATCTGAATCG-4	-5.11695	0.734937	Fibroblast ABCC9
TCATTGTAGCGATGGT-4	-5.62441	1.92732	Fibroblast ABCC9
GTCTCACCATTGACCA-4	-5.06415	1.28675	Fibroblast ABCC9
CGATGCGGTAGGCTCC-4	-5.0694	1.01542	Fibroblast ABCC9
TCATTTGGTTGTGCCG-4	-5.0776	1.67648	Fibroblast ABCC9
CGAGGCTAGGGAGGGT-4	-4.98413	1.36047	Fibroblast ABCC9
AAGGAATGTTCTCGTC-4	-4.83866	1.2983	Fibroblast ABCC9
GTTTGGAAGTGCAGGT-4	-5.99754	2.02768	Fibroblast ABCC9
AGCCAGCAGAAAGCGA-4	-5.52924	1.5845	Fibroblast ABCC9
AAGCCATCAAGTTCGT-4	-5.30592	1.88117	Fibroblast ABCC9
GTGCACGTCAACGAGG-4	-4.31189	0.80424	Fibroblast ABCC9
TCAGCCTAGTAGCAAT-4	-5.46991	1.96798	Fibroblast ABCC9
GGTTGTAGTGAGATTA-4	-4.96844	0.189621	Fibroblast ABCC9
TTTCACAAGGGAGGCA-4	-4.75595	1.07976	Fibroblast ABCC9
GATGTTGGTAGTATAG-4	-4.02706	1.16657	Fibroblast ABCC9
GTGGTTACAGGACAGT-4	-4.70125	0.433351	Fibroblast ABCC9
GGTAGAGAGTCCGCCA-4	-4.62177	1.25957	Fibroblast ABCC9
ATCCATTAGAGCATAT-4	-4.46222	0.913567	Fibroblast ABCC9
GTCTGTCCAACCGCTG-4	-5.57186	1.13674	Fibroblast ABCC9
GTCGTTCCAGGAAGTC-4	-4.70503	1.0848	Fibroblast ABCC9
GAGATGGAGTGGGAAA-4	-4.66007	1.46209	Fibroblast ABCC9
TGGGCGTGTGTCCACG-4	-4.7308	0.390966	Fibroblast ABCC9
CGTAGTACACCCAACG-4	-4.43676	0.814397	Fibroblast ABCC9
GATAGAATCTCCGAAA-4	-5.55673	2.11764	Fibroblast ABCC9
GACAGCCTCGGCCAAC-5	-4.51821	1.0848	Fibroblast ABCC9
TACCTCGCACTTCCTG-5	-4.86747	1.83957	Fibroblast ABCC9
CGGAACCTCATATGGC-5	-4.95984	1.87506	Fibroblast ABCC9
CATCCACCACTCCGGA-5	-5.0479	1.84939	Fibroblast ABCC9
TGGGAGAAGCTTAGTC-5	-3.69705	1.21658	Fibroblast ABCC9
TCATTACGTAAGGAGA-5	-5.53959	1.77938	Fibroblast ABCC9
GTTCATTAGTCATCCA-5	-4.84908	1.96469	Fibroblast ABCC9
GCCGTGAGTATGGTAA-5	-5.66771	1.91663	Fibroblast ABCC9
TCTCTGGTCCACAGGC-5	-6.23207	1.43915	Fibroblast ABCC9
GGCTGTGGTCCAACGC-5	-3.76967	0.610057	Fibroblast ABCC9
TGTGTGAGTTGACGGA-5	-4.34371	1.28625	Fibroblast ABCC9
AGATCGTTCGTTCTGC-5	-5.35541	1.98977	Fibroblast ABCC9
TCACGGGAGAAGGGAT-5	-5.50025	1.17458	Fibroblast ABCC9
TTACGTTTCGCGGACT-5	-5.05755	1.39434	Fibroblast ABCC9
CAGCCAGGTACCTTCC-6	-5.82037	1.92841	Fibroblast ABCC9
TGAGCGCTCTCTATGT-6	-4.75935	0.952199	Fibroblast ABCC9
GGGTGAAGTGGCACTC-6	-5.4371	2.22195	Fibroblast ABCC9
TTGGTTTGTGTACAGG-6	-3.76567	1.20123	Fibroblast ABCC9
GAGTCATCATTGTGCA-6	-5.18407	1.96832	Fibroblast ABCC9
ACTTCCGAGAGCATAT-6	-3.41792	0.663588	Fibroblast ABCC9
CTCCTCCCAAATGAGT-6	-4.2493	1.36777	Fibroblast ABCC9
CAATTTCGTGCTCCGA-6	-4.81257	1.84656	Fibroblast ABCC9
AACCTTTGTACTAAGA-6	-4.34056	1.28959	Fibroblast ABCC9
CTCAACCCAATTGAAG-6	-5.1548	1.61491	Fibroblast ABCC9
TCGCACTAGGAGGCAG-6	-4.72703	1.02325	Fibroblast ABCC9
GAAACCTGTTACACAC-6	-4.31342	1.04813	Fibroblast ABCC9
CACCAAACAGCGTTGC-6	-4.7693	0.422918	Fibroblast ABCC9
AGTACTGGTCAAGGCA-6	-5.64486	1.63317	Fibroblast ABCC9
CCAATGAGTTGCTGAT-6	-5.51337	1.82904	Fibroblast ABCC9
CCACCATTCTTCCTAA-6	-4.4234	1.40814	Fibroblast ABCC9
TGCAGATTCGATTGAC-6	-4.62086	1.87105	Fibroblast ABCC9
GGACGTCCAATACAGA-6	-4.24495	1.08913	Fibroblast ABCC9
CATTCTAAGAAGTCCG-6	-6.07198	1.82203	Fibroblast ABCC9
CTAACTTGTGGTCCGT-6	-5.00344	2.05151	Fibroblast ABCC9
TGGATGTAGTTTGGCT-6	-4.23612	0.273489	Fibroblast ABCC9
AACCCAATCACTCACC-11	-4.59654	1.18066	Fibroblast ABCC9
AAGACAACACTGGAAG-11	-4.90967	1.71874	Fibroblast ABCC9
ATCGTCCGTGTGTGTT-11	-4.78227	0.592042	Fibroblast ABCC9
CAGGTATCAAAGCTCT-11	-5.36457	1.78901	Fibroblast ABCC9
CATCGTCTCTATTGTC-11	-6.57515	1.21149	Fibroblast ABCC9
CGTCAAATCTACCTTA-11	-3.68552	0.544681	Fibroblast ABCC9
CGTGAATTCCTTGACC-11	-3.99105	0.431115	Fibroblast ABCC9
GAAGGACAGAGCCATG-11	-5.16093	2.05621	Fibroblast ABCC9
GAAGGGTGTTGACTGT-11	-3.94631	0.525386	Fibroblast ABCC9
GTTTACTGTATGGTAA-11	-5.13433	1.76686	Fibroblast ABCC9
TCCTGCACAAGTCGTT-11	-3.82875	0.971491	Fibroblast ABCC9
CGCATGGAGAATAGTC-12	-4.59822	1.48438	Fibroblast ABCC9
TTCTAACTCAAGAAAC-12	-4.41935	1.33695	Fibroblast ABCC9
CATTCCGTCTATCGGA-12	-5.3587	1.69831	Fibroblast ABCC9
TCATCCGTCTGACGCG-12	-4.54655	1.48687	Fibroblast ABCC9
AGACTCATCGGTCGGT-12	-6.10765	2.01553	Fibroblast ABCC9
GTAGCTATCGTACCTC-12	-4.90524	2.07132	Fibroblast ABCC9
TGGTGATAGACCTCCG-12	-5.59669	1.86571	Fibroblast ABCC9
TCAGGGCTCCTAGCTC-12	-4.15259	1.447	Fibroblast ABCC9
TGACTCCTCCACGTGG-12	-4.91978	1.16889	Fibroblast ABCC9
CACATGACAACTGATC-12	-4.46817	1.15143	Fibroblast ABCC9
TGTAACGGTCACTTAG-12	-4.65337	0.619281	Fibroblast ABCC9
TTTCGATCAGTCGAGA-12	-4.85093	1.23427	Fibroblast ABCC9
TGAGACTAGCTGTCCG-12	-5.13821	0.593282	Fibroblast ABCC9
CCTAAGAGTCGCATGC-12	-4.70565	1.39675	Fibroblast ABCC9
ACCTGAAAGACCCGCT-12	-5.5606	0.205346	Fibroblast ABCC9
GCCCGAACAGAGGGTT-12	-4.50498	0.919339	Fibroblast ACKR3 CD55
TTTCATGTCAGCCTTC-12	-5.16898	2.14363	Fibroblast ABCC9
TACAGGTGTTGCCAAT-13	-5.80585	1.86416	Fibroblast ABCC9
CAGTGCGCATCTGCGG-13	-5.25887	1.97731	Fibroblast ABCC9
TTACAGGAGCAGAAAG-13	-5.42018	2.00388	Fibroblast ABCC9
CGGCAGTTCGAGTTGT-13	-5.31538	1.20229	Fibroblast ABCC9
TTCAATCTCCGGTAGC-13	-4.33958	1.72913	Fibroblast ABCC9
TCCCACATCCATTTGT-13	-4.48147	2.01854	Fibroblast ABCC9
TCACAAGGTACGATTC-13	-4.24957	0.843651	Fibroblast ABCC9
TTGAACGCACGACTAT-13	-4.61773	1.0325	Fibroblast ABCC9
TCCAGAATCTCCGAGG-13	-4.40852	0.11931	Fibroblast ABCC9
TCAAGACAGCTGCCTG-13	-5.67633	0.985924	Fibroblast ABCC9
GTCGAATTCGAACCTA-13	-4.06216	1.49294	Fibroblast ABCC9
TTGATGGCAATAACGA-13	-5.33229	0.555708	Fibroblast ABCC9
CTGAATGTCCCAATAG-13	-5.25278	1.15627	Fibroblast FOSB CDKN1A
CGACAGCTCTGGGCAC-13	-5.3053	0.897065	Fibroblast ABCC9
CTCCCTCTCCAGTACA-13	-4.88896	1.87226	Fibroblast ABCC9
GGGTAGATCGCTTACC-13	-4.42565	1.47841	Fibroblast ABCC9
TTACCGCTCTAGCATG-13	-4.86584	1.11255	Fibroblast ABCC9
GTCTGTCAGGTCCTGC-13	-4.80922	1.54384	Fibroblast ABCC9
GTCCTCAGTTGGGACA-13	-4.79412	1.36176	Fibroblast ABCC9
GTTGTAGCACAGCGCT-13	-4.84021	2.24958	Fibroblast ABCC9
CCTCAACTCCATACAG-13	-4.78078	0.43409	Fibroblast FOSB CDKN1A
AGGAATATCGGCTGGT-13	-5.50824	1.57471	Fibroblast ABCC9
GGTAATCGTGGTCTAT-13	-5.34195	1.874	Fibroblast ABCC9
CCTCTCCAGGGCAATC-13	-4.39321	1.22311	Fibroblast ABCC9
TTCCGGTGTGCCTGCA-13	-5.76808	2.13379	Fibroblast ABCC9
GAGCTGCAGCTTAAGA-13	-3.02675	-0.0535416	Fibroblast ABCC9
TCGGGCAGTCTGGTTA-13	-5.00437	2.11352	Fibroblast ABCC9
ATACCGATCTTTCTAG-13	-4.06766	1.12542	Fibroblast ABCC9
TTTCATGGTCGAAGCA-13	-5.90886	1.77607	Fibroblast ABCC9
CAGTGCGCAACTCCAA-13	-6.09866	0.537424	Fibroblast ABCC9
TCTCACGGTCATAAAG-13	-5.92849	1.37966	Fibroblast ABCC9
ATTCTTGCAGCCTATA-13	-4.64759	1.43427	Fibroblast ABCC9
TCCTCCCCAGACAATA-13	-4.62179	1.99395	Fibroblast ABCC9
TACACCCGTCGCGTTG-13	-6.20475	1.71647	Fibroblast ABCC9
GACATCATCTTTCAGT-13	-4.3902	0.443284	Fibroblast ABCC9
GTTAGTGAGGTGGCTA-13	-5.15389	1.99211	Fibroblast ABCC9
TGCGATAAGTTGAAAC-13	-4.73222	1.97884	Fibroblast ABCC9
TAACGACAGTTTGGCT-13	-4.79472	0.6972	Fibroblast ABCC9
TGTCCTGGTTTCGTTT-13	-5.27032	2.03106	Fibroblast ABCC9
ACTATGGAGTGTCATC-13	-4.67008	1.21317	Fibroblast ABCC9
TGGATCATCGGACTTA-13	-4.83135	1.82048	Fibroblast ABCC9
GTGGAGATCACACCGG-13	-3.58941	0.71969	Fibroblast ABCC9
TTGAGTGTCCTGGGAC-13	-5.15229	0.83126	Fibroblast ABCC9
TTCCTTCCATGACCCG-13	-4.85094	1.69426	Fibroblast ABCC9
TGACCCTCAATTCTCT-13	-4.79988	1.49213	Fibroblast ABCC9
GGAGAACGTGGTCCCA-13	-5.56864	1.58262	Fibroblast ABCC9
GCCGTGAGTGCGGATA-13	-4.3754	1.91531	Fibroblast ABCC9
TTGTTTGCACGCTGAC-13	-4.4761	1.98912	Fibroblast ABCC9
CCGGACACAGCCGGTT-13	-3.9902	1.07789	Fibroblast ABCC9
GGACGTCAGTATTGCC-13	-5.63813	0.990577	Fibroblast ABCC9
CCTCCTCTCGGCTGTG-13	-3.56606	0.892479	Fibroblast ABCC9
CGTGTCTCACATGAAA-13	-5.14869	0.367814	Fibroblast ABCC9
AAGTTCGTCTCCGAAA-13	-4.92198	0.13702	Fibroblast FOSB CDKN1A
CTGCCTACAGCTTCCT-13	-5.52437	1.0751	Fibroblast ABCC9
AGTAACCGTTTGGGAG-14	-5.74125	1.11464	Fibroblast ABCC9
CCTGCATGTACAGGTG-14	-4.21542	0.087526	Fibroblast ABCC9
TCCTTTCAGCAGGCAT-14	-3.63587	0.111441	Fibroblast ABCC9
AACGTCACAATTCTTC-14	-4.25754	0.940834	Fibroblast ABCC9
TATTCCATCTGCGAGC-14	-2.83238	0.894989	Fibroblast ABCC9
ACGATGTGTAGGCAAC-14	-4.13045	1.76319	Fibroblast ABCC9
TCTGGCTGTGTTCGAT-14	-6.18478	1.0175	Fibroblast ABCC9
GTAGGAGCACTTGAAC-14	-5.70766	0.0467099	Fibroblast ABCC9
CCCGGAACAGAAGTGC-14	-6.1096	1.78518	Fibroblast ABCC9
TTGCGTCAGCCTCTGG-14	-4.25969	-0.0933681	Fibroblast ABCC9
CTCATCGAGTTACTCG-14	-5.38712	1.39467	Fibroblast ABCC9
CCTCAGTTCCTAAGTG-14	-5.25583	2.17708	Fibroblast ABCC9
CTCAATTAGCCGTAAG-14	-4.20456	1.84311	Fibroblast ABCC9
AGGGAGTCAACCGATT-14	-5.53443	2.01931	Fibroblast ABCC9
TTTGGTTTCCTTGACC-14	-4.23186	0.250263	Fibroblast ABCC9
AAATGGAAGCAATAAC-14	-4.84928	0.812826	Fibroblast ABCC9
GGTGATTGTAGCCAGA-14	-4.8125	1.09241	Fibroblast ABCC9
TACGCTCAGCCGGAAT-14	-3.69983	-0.130568	Fibroblast ABCC9
ATGAGGGCATAGACTC-14	-4.64154	1.77996	Fibroblast ABCC9
AGACTCAGTAGGTAGC-14	-4.95586	-0.119517	Fibroblast ABCC9
ATCGTAGTCTGTAACG-14	-4.84617	1.41155	Fibroblast ABCC9
GTTCCGTAGTGTCATC-14	-5.12124	2.06064	Fibroblast ABCC9
GGTAATCTCATTTGGG-14	-4.54663	0.615931	Fibroblast ABCC9
ACCCTTGGTGCCCAGT-14	-6.017	1.1142	Fibroblast ABCC9
TGTGAGTTCTTTCTAG-14	-5.81168	1.4467	Fibroblast ABCC9
TCCCATGCAGACGATG-14	-5.70637	1.75047	Fibroblast ABCC9
AGAGCAGCAAGTGGTG-14	-4.75542	1.16053	Fibroblast ABCC9
TTTCATGCAGTAGAGC-14	-5.96725	1.03231	Fibroblast ABCC9
ATTTCACAGTAAGAGG-14	-5.32134	1.31508	Fibroblast ABCC9
TATACCTAGGCCTAGA-14	-5.84929	1.8912	Fibroblast ABCC9
TGCTCCACATTGTGCA-14	-3.94717	-0.195254	Fibroblast ABCC9
GCCAACGGTGTGACCC-14	-4.56699	1.94615	Fibroblast ABCC9
TGTAACGTCCGGTAGC-14	-6.0941	1.42847	Fibroblast ABCC9
ATTCTTGGTTTACTGG-4	-3.50516	-0.606556	Fibroblast ACKR3 CD55
GTTACCCCAGAGTCTT-4	-0.781807	-0.608553	Fibroblast ACKR3 CD55
GTGGAGACAGGTGACA-4	-2.48194	-0.509136	Fibroblast ACKR3 CD55
CTCAACCAGGCACTAG-4	-2.87	-0.154831	Fibroblast ACKR3 CD55
AGGCATTTCATAGCAC-4	-0.813198	-0.749617	Fibroblast ACKR3 CD55
TGCATGAGTCTTGAAC-4	-3.65713	-0.53569	Fibroblast ABCC9
GGACGTCTCACCTTGC-4	-4.01762	0.872	Fibroblast ABCC9
AACGAAAAGACCAAGC-4	-1.904	0.329392	Fibroblast ACKR3 CD55
GTCTCACGTGTCCCTT-4	-1.04637	-0.90578	Fibroblast ACKR3 CD55
CATTCTAAGATAGCAT-4	-2.77645	-0.898103	Fibroblast ACKR3 CD55
TCAGTTTGTTACCGTA-4	-1.35005	-1.53293	Fibroblast ACKR3 CD55
TTACTGTTCCTTCTGG-4	-1.69255	-0.796608	Fibroblast ACKR3 CD55
GTGGCGTTCCTGTTAT-4	-1.59757	-0.970661	Fibroblast ACKR3 CD55
TGAGGAGCAGACGGAT-4	-3.88575	-1.22321	Fibroblast ACKR3 CD55
CCCTCTCAGACTCGAG-4	-0.745563	-0.956619	Fibroblast ACKR3 CD55
CGACAGCCACAATCTG-4	-1.07716	-1.36656	Fibroblast ACKR3 CD55
TTGCTGCAGAGAGTGA-4	-2.14233	-0.406625	Fibroblast ACKR3 CD55
ACTTTGTTCATAGCAC-4	-3.31463	0.611145	Fibroblast ACKR3 CD55
AGTTCCCTCAGACAAA-4	-2.12903	-0.279256	Fibroblast ACKR3 CD55
TGGGAGAGTTGAATCC-4	-3.78583	-0.4735	Fibroblast FOSB CDKN1A
TCACGCTCAGTAACGG-4	-3.14342	0.0985211	Fibroblast ACKR3 CD55
CTCAAGAGTGTGTTTG-4	-1.31626	-1.25257	Fibroblast ACKR3 CD55
CCATAAGGTTCTTAGG-4	-2.28783	-0.609288	Fibroblast ACKR3 CD55
TTCACGCGTATCGCTA-4	-2.62102	-0.111491	Fibroblast ACKR3 CD55
TTTCATGTCCATATGG-4	-3.72415	0.847514	Fibroblast ABCC9
CAGCGTGCATCGATGT-4	-2.31032	-0.53159	Fibroblast ACKR3 CD55
AGACACTCAGAGCTAG-4	-1.82235	-0.69586	Fibroblast ACKR3 CD55
AGAACAACACGCTGCA-4	-1.55278	-0.922085	Fibroblast ACKR3 CD55
AACAGGGTCAAGAATG-4	-3.14219	-0.476261	Fibroblast ABCC9
GTCGTTCTCCGCACGA-4	-3.42503	0.449093	Fibroblast ABCC9
ACTTCCGTCGGCCCAA-4	-1.4347	0.0281926	Fibroblast ACKR3 CD55
TCTTAGTAGCTTCTAG-4	-2.14993	-0.955785	Fibroblast ACKR3 CD55
AAGCCATAGGAGATAG-4	-1.78873	-0.18073	Fibroblast ACKR3 CD55
TGATCAGGTCATCGGC-4	-4.27645	1.89779	Fibroblast ABCC9
ACACCAAGTGACCTGC-4	-3.17291	0.298045	Fibroblast ACKR3 CD55
AGCTTCCAGAGGGTAA-4	-1.39735	0.0829182	Fibroblast ACKR3 CD55
ATTTCACCAAGATCCT-4	-3.42782	0.742404	Fibroblast ABCC9
CTGCCTACAAATTGCC-4	-4.46078	-0.714759	Fibroblast FOSB CDKN1A
[truncated: 338 more rows]

## Sheet: Fig2B
	avg.exp	pct.exp	features.plot	id	avg.exp.scaled
PDGFRA	2.18525	54.7511	PDGFRA	Fibroblast ABCC9	0.790268
PDGFRB	1.21787	38.2353	PDGFRB	Fibroblast ABCC9	-0.822799
ACTA2	0.390095	16.2896	ACTA2	Fibroblast ABCC9	-0.762753
RGS5	0.292541	1.80995	RGS5	Fibroblast ABCC9	-0.668735
THY1	0.776856	21.4932	THY1	Fibroblast ABCC9	-0.555273
CD34	1.17614	34.3891	CD34	Fibroblast ABCC9	0.664908
MCAM	0.00511865	0.226244	MCAM	Fibroblast ABCC9	-0.779638
FAP	0.588171	20.362	FAP	Fibroblast ABCC9	0.202853
ICAM1	0.313577	10.4072	ICAM1	Fibroblast ABCC9	-0.369706
VCAM1	3.38792	64.7059	VCAM1	Fibroblast ABCC9	0.794157
ABCC9	1.10941	31.6742	ABCC9	Fibroblast ABCC9	-0.0502297
ENPP2	2.17069	48.6425	ENPP2	Fibroblast ABCC9	1.85134
ACKR3	0.465673	11.991	ACKR3	Fibroblast ABCC9	-0.349326
CD55	0.424356	13.8009	CD55	Fibroblast ABCC9	-0.278962
CCL19	0.759873	7.46606	CCL19	Fibroblast ABCC9	-0.434684
CCL21	0.0150089	0.678733	CCL21	Fibroblast ABCC9	-0.55319
TNFSF13B	1.57861	40.4977	TNFSF13B	Fibroblast ABCC9	1.04576
FOSB	15.7436	82.5792	FOSB	Fibroblast ABCC9	-0.277443
CDKN1A	1.1495	26.9231	CDKN1A	Fibroblast ABCC9	-0.782791
SERPINE2	0.420665	14.7059	SERPINE2	Fibroblast ABCC9	-0.299181
F2R	0.310605	9.95475	F2R	Fibroblast ABCC9	-0.3554
CD82	0.224265	9.72851	CD82	Fibroblast ABCC9	-0.261347
SLMAP	0.167559	7.01357	SLMAP	Fibroblast ABCC9	-0.45735
SLC38A11	0	0	SLC38A11	Fibroblast ABCC9	-0.55148
CD36	0	0	CD36	Fibroblast ABCC9	-0.519521
TNC	0.0211684	0.904977	TNC	Fibroblast ABCC9	-0.629088
PDGFRA1	2.39299	54.2208	PDGFRA	Fibroblast ACKR3 CD55	0.889693
PDGFRB1	1.71746	46.7532	PDGFRB	Fibroblast ACKR3 CD55	-0.334234
ACTA21	0.344834	12.6623	ACTA2	Fibroblast ACKR3 CD55	-0.781659
RGS51	0.0102713	0.324675	RGS5	Fibroblast ACKR3 CD55	-0.830343
THY11	1.52799	38.3117	THY1	Fibroblast ACKR3 CD55	0.0528504
CD341	2.33389	55.5195	CD34	Fibroblast ACKR3 CD55	1.61518
MCAM1	0	0	MCAM	Fibroblast ACKR3 CD55	-0.784396
FAP1	0.639927	23.7013	FAP	Fibroblast ACKR3 CD55	0.283301
ICAM11	0.175759	5.51948	ICAM1	Fibroblast ACKR3 CD55	-0.684899
VCAM11	1.24085	32.7922	VCAM1	Fibroblast ACKR3 CD55	-0.305232
ABCC91	1.24509	35.3896	ABCC9	Fibroblast ACKR3 CD55	0.0347636
ENPP21	0.902749	26.2987	ENPP2	Fibroblast ACKR3 CD55	0.60275
ACKR31	3.49166	59.0909	ACKR3	Fibroblast ACKR3 CD55	2.03382
CD551	5.1367	62.6623	CD55	Fibroblast ACKR3 CD55	2.47635
CCL191	0.0265812	1.2987	CCL19	Fibroblast ACKR3 CD55	-0.752386
CCL211	0	0	CCL21	Fibroblast ACKR3 CD55	-0.565643
TNFSF13B1	0.890279	27.5974	TNFSF13B	Fibroblast ACKR3 CD55	0.341811
FOSB1	7.72502	60.3896	FOSB	Fibroblast ACKR3 CD55	-1.6774
CDKN1A1	0.58849	15.5844	CDKN1A	Fibroblast ACKR3 CD55	-1.54173
SERPINE21	0.161408	5.84416	SERPINE2	Fibroblast ACKR3 CD55	-0.613627
F2R1	0.393366	14.2857	F2R	Fibroblast ACKR3 CD55	-0.25178
CD821	0.0266692	1.2987	CD82	Fibroblast ACKR3 CD55	-1.05284
SLMAP1	0.299163	10.3896	SLMAP	Fibroblast ACKR3 CD55	-0.0583857
SLC38A111	0	0	SLC38A11	Fibroblast ACKR3 CD55	-0.55148
CD361	0	0	CD36	Fibroblast ACKR3 CD55	-0.519521
TNC1	0.00581022	0.324675	TNC	Fibroblast ACKR3 CD55	-0.655161
PDGFRA2	1.54513	53.6913	PDGFRA	Fibroblast CCL19 TNFSF13B	0.437221
PDGFRB2	1.00177	43.6242	PDGFRB	Fibroblast CCL19 TNFSF13B	-1.06934
ACTA22	0.412615	24.8322	ACTA2	Fibroblast CCL19 TNFSF13B	-0.753574
RGS52	0.0439884	2.01342	RGS5	Fibroblast CCL19 TNFSF13B	-0.80881
THY12	2.91304	67.1141	THY1	Fibroblast CCL19 TNFSF13B	0.806396
CD342	0.674676	29.5302	CD34	Fibroblast CCL19 TNFSF13B	0.0814174
MCAM2	0	0	MCAM	Fibroblast CCL19 TNFSF13B	-0.784396
FAP2	1.02595	37.5839	FAP	Fibroblast CCL19 TNFSF13B	0.813589
ICAM12	1.72176	38.9262	ICAM1	Fibroblast CCL19 TNFSF13B	1.70197
VCAM12	4.14672	76.5101	VCAM1	Fibroblast CCL19 TNFSF13B	1.05511
ABCC92	0.33817	13.4228	ABCC9	Fibroblast CCL19 TNFSF13B	-0.670749
ENPP22	0.49851	25.5034	ENPP2	Fibroblast CCL19 TNFSF13B	0.0187918
ACKR32	0.15398	6.71141	ACKR3	Fibroblast CCL19 TNFSF13B	-0.858121
CD552	0.347613	14.7651	CD55	Fibroblast CCL19 TNFSF13B	-0.383445
CCL192	53.4075	65.7718	CCL19	Fibroblast CCL19 TNFSF13B	1.58777
CCL212	2.34969	12.7517	CCL21	Fibroblast CCL19 TNFSF13B	0.444897
TNFSF13B2	2.55975	65.7718	TNFSF13B	Fibroblast CCL19 TNFSF13B	1.77673
FOSB2	17.0009	85.906	FOSB	Fibroblast CCL19 TNFSF13B	-0.121944
CDKN1A2	1.73021	40.9396	CDKN1A	Fibroblast CCL19 TNFSF13B	-0.182708
SERPINE22	2.38273	60.4027	SERPINE2	Fibroblast CCL19 TNFSF13B	1.05472
F2R2	1.63092	45.6376	F2R	Fibroblast CCL19 TNFSF13B	0.823801
CD822	1.13487	40.9396	CD82	Fibroblast CCL19 TNFSF13B	2.23905
SLMAP2	0.199074	10.7383	SLMAP	Fibroblast CCL19 TNFSF13B	-0.35786
SLC38A112	0	0	SLC38A11	Fibroblast CCL19 TNFSF13B	-0.55148
CD362	0.045843	0.671141	CD36	Fibroblast CCL19 TNFSF13B	-0.475148
TNC2	1.86509	36.9128	TNC	Fibroblast CCL19 TNFSF13B	1.14594
PDGFRA3	2.17871	59.0331	PDGFRA	Fibroblast FOSB CDKN1A	0.787037
PDGFRB3	1.27039	44.5293	PDGFRB	Fibroblast FOSB CDKN1A	-0.766508
ACTA23	0.308871	15.0127	ACTA2	Fibroblast FOSB CDKN1A	-0.79714
RGS53	0.213319	4.07125	RGS5	Fibroblast FOSB CDKN1A	-0.71022
THY13	1.36791	38.1679	THY1	Fibroblast FOSB CDKN1A	-0.0599786
CD343	1.08991	39.6947	CD34	Fibroblast FOSB CDKN1A	0.57484
MCAM3	0.00954437	0.254453	MCAM	Fibroblast FOSB CDKN1A	-0.775543
FAP3	0.706087	26.7176	FAP	Fibroblast FOSB CDKN1A	0.382519
ICAM13	1.40568	28.2443	ICAM1	Fibroblast FOSB CDKN1A	1.35094
VCAM13	3.91918	70.7379	VCAM1	Fibroblast FOSB CDKN1A	0.98113
ABCC93	0.452248	17.5573	ABCC9	Fibroblast FOSB CDKN1A	-0.559205
ENPP23	1.17153	38.9313	ENPP2	Fibroblast FOSB CDKN1A	0.925827
ACKR33	0.460718	15.5216	ACKR3	Fibroblast FOSB CDKN1A	-0.356533
CD553	0.557465	20.6107	CD55	Fibroblast FOSB CDKN1A	-0.110426
CCL193	0.681751	8.6514	CCL19	Fibroblast FOSB CDKN1A	-0.461447
CCL213	0.0277809	1.78117	CCL21	Fibroblast FOSB CDKN1A	-0.542737
TNFSF13B3	0.957273	35.369	TNFSF13B	Fibroblast FOSB CDKN1A	0.420764
FOSB3	33.4112	97.201	FOSB	Fibroblast FOSB CDKN1A	1.26973
CDKN1A3	2.7059	54.4529	CDKN1A	Fibroblast FOSB CDKN1A	0.584004
SERPINE23	1.85051	47.8372	SERPINE2	Fibroblast FOSB CDKN1A	0.787572
F2R3	0.867397	33.3333	F2R	Fibroblast FOSB CDKN1A	0.243735
CD823	0.255552	12.7226	CD82	Fibroblast FOSB CDKN1A	-0.147879
SLMAP3	0.255006	12.4682	SLMAP	Fibroblast FOSB CDKN1A	-0.187556
SLC38A113	0.00310763	0.254453	SLC38A11	Fibroblast FOSB CDKN1A	-0.539206
CD363	0.0343133	0.763359	CD36	Fibroblast FOSB CDKN1A	-0.486122
TNC3	0.0409534	2.54453	TNC	Fibroblast FOSB CDKN1A	-0.596071
PDGFRA4	3.20471	60.6061	PDGFRA	Fibroblast SERPINE2 F2R	1.22723
PDGFRB4	2.68688	57.9545	PDGFRB	Fibroblast SERPINE2 F2R	0.399472
ACTA24	0.326792	10.9848	ACTA2	Fibroblast SERPINE2 F2R	-0.789373
RGS54	0.583781	9.4697	RGS5	Fibroblast SERPINE2 F2R	-0.535452
THY14	2.53162	48.8636	THY1	Fibroblast SERPINE2 F2R	0.629507
CD344	1.44064	38.2576	CD34	Fibroblast SERPINE2 F2R	0.920435
MCAM4	0	0	MCAM	Fibroblast SERPINE2 F2R	-0.784396
FAP4	2.17281	48.8636	FAP	Fibroblast SERPINE2 F2R	1.9389
ICAM14	0.308988	7.57576	ICAM1	Fibroblast SERPINE2 F2R	-0.379658
VCAM14	2.35173	46.9697	VCAM1	Fibroblast SERPINE2 F2R	0.353452
ABCC94	0.225409	8.33333	ABCC9	Fibroblast SERPINE2 F2R	-0.790772
ENPP24	0.630858	21.9697	ENPP2	Fibroblast SERPINE2 F2R	0.225732
ACKR34	0.820294	20.4545	ACKR3	Fibroblast SERPINE2 F2R	0.111772
CD554	1.22382	32.5758	CD55	Fibroblast SERPINE2 F2R	0.561476
CCL194	0.129133	3.0303	CCL19	Fibroblast SERPINE2 F2R	-0.696264
CCL214	0.0587876	2.27273	CCL21	Fibroblast SERPINE2 F2R	-0.517891
TNFSF13B4	0.591131	20.0758	TNFSF13B	Fibroblast SERPINE2 F2R	-0.0487416
FOSB4	10.9999	61.3636	FOSB	Fibroblast SERPINE2 F2R	-0.992898
CDKN1A4	0.801065	18.1818	CDKN1A	Fibroblast SERPINE2 F2R	-1.22658
SERPINE24	4.88257	65.9091	SERPINE2	Fibroblast SERPINE2 F2R	1.91821
F2R4	5.21522	68.9394	F2R	Fibroblast SERPINE2 F2R	2.27853
CD824	0.219679	9.09091	CD82	Fibroblast SERPINE2 F2R	-0.278224
SLMAP4	0.251632	11.3636	SLMAP	Fibroblast SERPINE2 F2R	-0.197614
SLC38A114	0	0	SLC38A11	Fibroblast SERPINE2 F2R	-0.55148
CD364	0.00473959	0.378788	CD36	Fibroblast SERPINE2 F2R	-0.51484
TNC4	0.503143	6.06061	TNC	Fibroblast SERPINE2 F2R	0.0361035
PDGFRA5	0	0	PDGFRA	Pericyte	-1.03286
PDGFRB5	6.59182	63.3136	PDGFRB	Pericyte	2.13653
ACTA25	5.89257	46.1538	ACTA2	Pericyte	0.151712
RGS55	41.999	97.0414	RGS5	Pericyte	1.62992
THY15	3.32118	39.0533	THY1	Pericyte	0.97752
CD345	0.0176684	0.591716	CD34	Pericyte	-1.02818
MCAM5	3.81948	52.071	MCAM	Pericyte	0.681174
FAP5	0	0	FAP	Pericyte	-0.957588
ICAM15	0.606722	7.69231	ICAM1	Pericyte	0.203129
VCAM15	0.41136	8.28402	VCAM1	Pericyte	-1.06155
ABCC95	10.1817	71.5976	ABCC9	Pericyte	2.22384
ENPP25	0.049207	1.77515	ENPP2	Pericyte	-0.852729
ACKR35	0.0572727	1.77515	ACKR3	Pericyte	-1.04437
CD555	0.293824	5.32544	CD55	Pericyte	-0.460285
CCL195	6.28116	6.50888	CCL19	Pericyte	0.40232
CCL215	2.11817	7.10059	CCL21	Pericyte	0.385026
TNFSF13B5	0.0489642	2.36686	TNFSF13B	Pericyte	-0.993257
FOSB5	32.5818	75.1479	FOSB	Pericyte	1.21733
CDKN1A5	2.05354	27.2189	CDKN1A	Pericyte	0.0981419
SERPINE25	0.280767	7.10059	SERPINE2	Pericyte	-0.460961
F2R5	0.113884	3.5503	F2R	Pericyte	-0.630611
CD825	0.0249775	0.591716	CD82	Pericyte	-1.06026
SLMAP5	0.176183	2.95858	SLMAP	Pericyte	-0.429861
SLC38A115	0.20331	3.5503	SLC38A11	Pericyte	0.180658
CD365	12.4808	81.0651	CD36	Pericyte	2.05563
TNC5	0.0138058	0.591716	TNC	Pericyte	-0.641538
PDGFRA6	0	0	PDGFRA	Pericyte CCL21 CCL19	-1.03286
PDGFRB6	3.06434	51.7073	PDGFRB	Pericyte CCL21 CCL19	0.633881
ACTA26	22.8941	78.5366	ACTA2	Pericyte CCL21 CCL19	0.861767
RGS56	15.8232	76.0976	RGS5	Pericyte CCL21 CCL19	1.01441
THY16	3.69746	52.6829	THY1	Pericyte CCL21 CCL19	1.12153
CD346	0.00515704	0.487805	CD34	Pericyte CCL21 CCL19	-1.05574
MCAM6	2.14538	42.9268	MCAM	Pericyte CCL21 CCL19	0.283504
FAP6	0.0869663	1.46341	FAP	Pericyte CCL21 CCL19	-0.748394
ICAM16	0.692765	11.7073	ICAM1	Pericyte CCL21 CCL19	0.351475
VCAM16	3.32644	41.9512	VCAM1	Pericyte CCL21 CCL19	0.771074
ABCC96	3.47177	47.3171	ABCC9	Pericyte CCL21 CCL19	0.974238
ENPP26	0.05842	2.43902	ENPP2	Pericyte CCL21 CCL19	-0.831352
ACKR36	0.14572	4.39024	ACKR3	Pericyte CCL21 CCL19	-0.873407
CD556	0.137229	4.39024	CD55	Pericyte CCL21 CCL19	-0.703655
CCL196	66.4663	67.8049	CCL19	Pericyte CCL21 CCL19	1.71457
CCL216	34.8203	78.5366	CCL21	Pericyte CCL21 CCL19	2.42578
TNFSF13B6	0.366746	9.7561	TNFSF13B	Pericyte CCL21 CCL19	-0.39335
FOSB6	23.7589	72.6829	FOSB	Pericyte CCL21 CCL19	0.562688
CDKN1A6	3.33233	37.0732	CDKN1A	Pericyte CCL21 CCL19	0.975908
SERPINE26	0.0896707	2.43902	SERPINE2	Pericyte CCL21 CCL19	-0.713126
F2R6	0.0697103	1.46341	F2R	Pericyte CCL21 CCL19	-0.699087
CD826	0.242505	8.29268	CD82	Pericyte CCL21 CCL19	-0.19485
SLMAP6	0.0716553	2.92683	SLMAP	Pericyte CCL21 CCL19	-0.777519
SLC38A116	0.0440142	0.97561	SLC38A11	Pericyte CCL21 CCL19	-0.381088
CD366	6.14678	59.0244	CD36	Pericyte CCL21 CCL19	1.42739
TNC6	4.19823	43.9024	TNC	Pericyte CCL21 CCL19	2.17092
PDGFRA7	0	0	PDGFRA	Vascular smooth muscle SLC38A11	-1.03286
PDGFRB7	2.57129	53.7313	PDGFRB	Vascular smooth muscle SLC38A11	0.322864
ACTA27	43.6596	97.0149	ACTA2	Vascular smooth muscle SLC38A11	1.21899
RGS57	23.7159	79.602	RGS5	Vascular smooth muscle SLC38A11	1.26672
THY17	0.072655	2.48756	THY1	Vascular smooth muscle SLC38A11	-1.42579
CD347	0.0351608	1.49254	CD34	Vascular smooth muscle SLC38A11	-0.990214
MCAM7	8.23947	87.0647	MCAM	Vascular smooth muscle SLC38A11	1.28767
FAP7	0	0	FAP	Vascular smooth muscle SLC38A11	-0.957588
ICAM17	0.032371	1.99005	ICAM1	Vascular smooth muscle SLC38A11	-1.05473
VCAM17	0.188657	4.97512	VCAM1	Vascular smooth muscle SLC38A11	-1.3425
ABCC97	0.582828	14.4279	ABCC9	Vascular smooth muscle SLC38A11	-0.441811
ENPP27	0	0	ENPP2	Vascular smooth muscle SLC38A11	-0.970178
ACKR37	1.10776	31.8408	ACKR3	Vascular smooth muscle SLC38A11	0.42379
CD557	0.25532	7.9602	CD55	Vascular smooth muscle SLC38A11	-0.517279
CCL197	0.166718	0.995025	CCL19	Vascular smooth muscle SLC38A11	-0.676963
CCL217	0.0680632	1.99005	CCL21	Vascular smooth muscle SLC38A11	-0.510599
TNFSF13B7	0.0238959	0.497512	TNFSF13B	Vascular smooth muscle SLC38A11	-1.04809
FOSB7	24.2	90.5473	FOSB	Vascular smooth muscle SLC38A11	0.60062
CDKN1A7	3.29032	51.2438	CDKN1A	Vascular smooth muscle SLC38A11	0.951458
SERPINE27	0.0133381	0.497512	SERPINE2	Vascular smooth muscle SLC38A11	-0.826464
F2R7	0.0821566	3.48259	F2R	Vascular smooth muscle SLC38A11	-0.679511
CD827	0.529786	11.4428	CD82	Vascular smooth muscle SLC38A11	0.740436
SLMAP7	0.272065	9.45274	SLMAP	Vascular smooth muscle SLC38A11	-0.137124
SLC38A117	1.14475	31.3433	SLC38A11	Vascular smooth muscle SLC38A11	2.46694
CD367	0.0668831	1.99005	CD36	Vascular smooth muscle SLC38A11	-0.455429
TNC7	0.0700863	2.48756	TNC	Vascular smooth muscle SLC38A11	-0.548579
PDGFRA8	0	0	PDGFRA	Vascular smooth muscle SLMAP	-1.03286
PDGFRB8	1.5366	51.4563	PDGFRB	Vascular smooth muscle SLMAP	-0.499868
ACTA28	94.321	100	ACTA2	Vascular smooth muscle SLMAP	1.65203
RGS58	1.07746	15.0485	RGS5	Vascular smooth muscle SLMAP	-0.357486
THY18	0	0	THY1	Vascular smooth muscle SLMAP	-1.54676
CD348	0.136246	6.31068	CD34	Vascular smooth muscle SLMAP	-0.782658
MCAM8	12.7185	98.0583	MCAM	Vascular smooth muscle SLMAP	1.65602
FAP8	0	0	FAP	Vascular smooth muscle SLMAP	-0.957588
ICAM18	0.00947194	0.485437	ICAM1	Vascular smooth muscle SLMAP	-1.11852
VCAM18	0.261167	12.1359	VCAM1	Vascular smooth muscle SLMAP	-1.24563
ABCC98	0.29062	11.165	ABCC9	Vascular smooth muscle SLMAP	-0.720079
ENPP28	0	0	ENPP2	Vascular smooth muscle SLMAP	-0.970178
ACKR38	1.65177	49.5146	ACKR3	Vascular smooth muscle SLMAP	0.91238
CD558	0.21184	9.70874	CD55	Vascular smooth muscle SLMAP	-0.583778
CCL198	0.155006	4.85437	CCL19	Vascular smooth muscle SLMAP	-0.68291
CCL218	0	0	CCL21	Vascular smooth muscle SLMAP	-0.565643
TNFSF13B8	0	0	TNFSF13B	Vascular smooth muscle SLMAP	-1.10163
FOSB8	13.539	82.0388	FOSB	Vascular smooth muscle SLMAP	-0.58067
CDKN1A8	3.59626	53.8835	CDKN1A	Vascular smooth muscle SLMAP	1.1243
SERPINE28	0	0	SERPINE2	Vascular smooth muscle SLMAP	-0.847142
F2R8	0.0505478	2.42718	F2R	Vascular smooth muscle SLMAP	-0.729675
CD828	0.302131	13.5922	CD82	Vascular smooth muscle SLMAP	0.0159182
SLMAP8	1.6492	48.0583	SLMAP	Vascular smooth muscle SLMAP	2.5
SLC38A118	0.297444	14.0777	SLC38A11	Vascular smooth muscle SLMAP	0.478614
CD368	0.00717996	0.485437	CD36	Vascular smooth muscle SLMAP	-0.512438
TNC8	0.249031	7.76699	TNC	Vascular smooth muscle SLMAP	-0.282529

## Sheet: Fig2C
	feature	expression	ident
1	CD34	1.37096e-05	Vascular smooth muscle SLMAP
2	CD34	0.953933	Vascular smooth muscle SLMAP
3	CD34	3.63128e-06	Vascular smooth muscle SLMAP
4	CD34	6.32863e-06	Vascular smooth muscle SLMAP
5	CD34	1.25554	Vascular smooth muscle SLMAP
6	CD34	-1.06125e-06	Vascular smooth muscle SLMAP
7	CD34	1.51152e-05	Vascular smooth muscle SLMAP
8	CD34	1.3067	Vascular smooth muscle SLMAP
9	CD34	2.01842e-05	Vascular smooth muscle SLMAP
10	CD34	-6.27141e-07	Vascular smooth muscle SLMAP
11	CD34	1.30487e-05	Vascular smooth muscle SLMAP
12	CD34	2.28665e-05	Vascular smooth muscle SLC38A11
13	CD34	-1.38886e-05	Vascular smooth muscle SLMAP
14	CD34	-2.78789e-06	Vascular smooth muscle SLMAP
15	CD34	-1.33321e-06	Vascular smooth muscle SLMAP
16	CD34	6.3595e-06	Vascular smooth muscle SLMAP
17	CD34	-2.84253e-06	Vascular smooth muscle SLMAP
18	CD34	-2.65646e-05	Vascular smooth muscle SLMAP
19	CD34	-2.44047e-05	Vascular smooth muscle SLMAP
20	CD34	1.32011e-05	Vascular smooth muscle SLMAP
21	CD34	1.14369	Vascular smooth muscle SLMAP
22	CD34	-1.78131e-05	Vascular smooth muscle SLMAP
23	CD34	0.944569	Vascular smooth muscle SLMAP
24	CD34	1.21467e-05	Vascular smooth muscle SLMAP
25	CD34	1.89519e-05	Vascular smooth muscle SLMAP
26	CD34	-4.30469e-06	Vascular smooth muscle SLMAP
27	CD34	-2.57269e-06	Vascular smooth muscle SLMAP
28	CD34	-1.76316e-05	Vascular smooth muscle SLMAP
29	CD34	4.60097e-06	Vascular smooth muscle SLMAP
30	CD34	-6.39995e-06	Vascular smooth muscle SLMAP
31	CD34	4.5545e-06	Vascular smooth muscle SLMAP
32	CD34	7.04837e-06	Vascular smooth muscle SLMAP
33	CD34	1.0351e-05	Vascular smooth muscle SLMAP
34	CD34	-6.08926e-06	Vascular smooth muscle SLMAP
35	CD34	0.78529	Vascular smooth muscle SLMAP
36	CD34	-1.71701e-05	Vascular smooth muscle SLMAP
37	CD34	-7.84459e-06	Vascular smooth muscle SLMAP
38	CD34	-8.50908e-06	Vascular smooth muscle SLC38A11
39	CD34	-2.41421e-05	Vascular smooth muscle SLMAP
40	CD34	3.61226e-07	Vascular smooth muscle SLMAP
41	CD34	0.929792	Vascular smooth muscle SLC38A11
42	CD34	-3.61057e-06	Vascular smooth muscle SLMAP
43	CD34	7.58163e-06	Vascular smooth muscle SLMAP
44	CD34	-7.26705e-06	Vascular smooth muscle SLMAP
45	CD34	-1.36828e-05	Vascular smooth muscle SLMAP
46	CD34	4.32818e-06	Vascular smooth muscle SLMAP
47	CD34	-8.11393e-06	Vascular smooth muscle SLMAP
48	CD34	1.4441e-05	Vascular smooth muscle SLMAP
49	CD34	-4.31446e-06	Vascular smooth muscle SLMAP
50	CD34	6.55648e-06	Vascular smooth muscle SLMAP
51	CD34	3.21925e-06	Vascular smooth muscle SLMAP
52	CD34	-7.83839e-06	Vascular smooth muscle SLMAP
53	CD34	1.57573e-05	Vascular smooth muscle SLMAP
54	CD34	6.42899e-06	Vascular smooth muscle SLMAP
55	CD34	1.10654	Vascular smooth muscle SLMAP
56	CD34	2.76551e-06	Vascular smooth muscle SLMAP
57	CD34	6.79289e-06	Vascular smooth muscle SLMAP
58	CD34	8.98329e-07	Vascular smooth muscle SLMAP
59	CD34	-2.99309e-05	Vascular smooth muscle SLMAP
60	CD34	2.84883e-06	Vascular smooth muscle SLMAP
61	CD34	-3.67235e-06	Vascular smooth muscle SLMAP
62	CD34	1.85231e-06	Vascular smooth muscle SLC38A11
63	CD34	5.81824e-06	Vascular smooth muscle SLMAP
64	CD34	1.24111	Vascular smooth muscle SLMAP
65	CD34	-7.27292e-06	Vascular smooth muscle SLMAP
66	CD34	1.30254e-05	Vascular smooth muscle SLMAP
67	CD34	3.35848e-06	Vascular smooth muscle SLMAP
68	CD34	1.03851e-05	Vascular smooth muscle SLMAP
69	CD34	9.20729e-06	Vascular smooth muscle SLC38A11
70	CD34	7.20878e-06	Vascular smooth muscle SLMAP
71	CD34	-1.04312e-05	Vascular smooth muscle SLC38A11
72	CD34	-9.01864e-07	Vascular smooth muscle SLC38A11
73	CD34	6.23518e-06	Vascular smooth muscle SLC38A11
74	CD34	-9.53523e-06	Vascular smooth muscle SLMAP
75	CD34	-5.42829e-06	Vascular smooth muscle SLMAP
76	CD34	1.42613	Vascular smooth muscle SLMAP
77	CD34	7.68179e-06	Vascular smooth muscle SLMAP
78	CD34	4.63768e-06	Vascular smooth muscle SLMAP
79	CD34	-8.85776e-06	Vascular smooth muscle SLMAP
80	CD34	-1.09978e-05	Vascular smooth muscle SLC38A11
81	CD34	1.51271e-05	Vascular smooth muscle SLMAP
82	CD34	2.57921e-06	Vascular smooth muscle SLMAP
83	CD34	8.84402e-07	Vascular smooth muscle SLMAP
84	CD34	-1.20897e-06	Vascular smooth muscle SLMAP
85	CD34	-1.19433e-05	Vascular smooth muscle SLMAP
86	CD34	6.11997e-06	Vascular smooth muscle SLMAP
87	CD34	-2.1714e-06	Vascular smooth muscle SLMAP
88	CD34	-1.82757e-06	Vascular smooth muscle SLMAP
89	CD34	9.33346e-06	Vascular smooth muscle SLMAP
90	CD34	8.21773e-06	Vascular smooth muscle SLMAP
91	CD34	1.39212e-05	Vascular smooth muscle SLC38A11
92	CD34	-4.76174e-06	Vascular smooth muscle SLMAP
93	CD34	6.50349e-06	Vascular smooth muscle SLMAP
94	CD34	1.39111e-05	Vascular smooth muscle SLC38A11
95	CD34	-1.11079e-05	Vascular smooth muscle SLMAP
96	CD34	-8.60793e-06	Vascular smooth muscle SLMAP
97	CD34	-1.13174e-05	Vascular smooth muscle SLMAP
98	CD34	-1.45921e-05	Vascular smooth muscle SLMAP
99	CD34	7.99826e-07	Vascular smooth muscle SLMAP
100	CD34	6.53204e-06	Vascular smooth muscle SLC38A11
101	CD34	1.20097e-05	Vascular smooth muscle SLMAP
102	CD34	1.04475e-05	Vascular smooth muscle SLMAP
103	CD34	-1.00321e-05	Vascular smooth muscle SLMAP
104	CD34	1.84848e-05	Vascular smooth muscle SLMAP
105	CD34	-6.66773e-06	Vascular smooth muscle SLMAP
106	CD34	1.05514e-06	Vascular smooth muscle SLMAP
107	CD34	-4.22256e-06	Vascular smooth muscle SLMAP
108	CD34	-1.2235e-06	Vascular smooth muscle SLMAP
109	CD34	1.88193e-06	Vascular smooth muscle SLMAP
110	CD34	1.19161e-06	Vascular smooth muscle SLMAP
111	CD34	-2.50926e-07	Vascular smooth muscle SLMAP
112	CD34	1.08073e-06	Vascular smooth muscle SLMAP
113	CD34	-4.85435e-06	Vascular smooth muscle SLMAP
114	CD34	-5.04217e-06	Vascular smooth muscle SLMAP
115	CD34	-1.6611e-05	Vascular smooth muscle SLMAP
116	CD34	-3.82334e-06	Vascular smooth muscle SLMAP
117	CD34	-5.1265e-06	Vascular smooth muscle SLMAP
118	CD34	2.70189e-05	Vascular smooth muscle SLMAP
119	CD34	-1.36212e-05	Vascular smooth muscle SLMAP
120	CD34	1.37256e-06	Vascular smooth muscle SLMAP
121	CD34	-1.49363e-05	Vascular smooth muscle SLC38A11
122	CD34	-1.47044e-05	Vascular smooth muscle SLC38A11
123	CD34	1.24702e-06	Vascular smooth muscle SLMAP
124	CD34	-9.96639e-06	Vascular smooth muscle SLMAP
125	CD34	-1.82261e-08	Vascular smooth muscle SLC38A11
126	CD34	-4.28259e-06	Vascular smooth muscle SLMAP
127	CD34	-6.13672e-06	Vascular smooth muscle SLMAP
128	CD34	-2.02468e-05	Vascular smooth muscle SLMAP
129	CD34	-1.22475e-05	Vascular smooth muscle SLC38A11
130	CD34	1.79516e-06	Vascular smooth muscle SLMAP
131	CD34	5.67621e-06	Vascular smooth muscle SLMAP
132	CD34	1.11418	Vascular smooth muscle SLMAP
133	CD34	6.28841e-10	Vascular smooth muscle SLMAP
134	CD34	1.12289e-05	Vascular smooth muscle SLMAP
135	CD34	1.43986e-05	Vascular smooth muscle SLMAP
136	CD34	-1.09711e-05	Vascular smooth muscle SLC38A11
137	CD34	-1.1732e-06	Vascular smooth muscle SLMAP
138	CD34	1.2015e-05	Vascular smooth muscle SLMAP
139	CD34	-4.6973e-06	Vascular smooth muscle SLMAP
140	CD34	-5.24695e-07	Vascular smooth muscle SLMAP
141	CD34	0.847983	Vascular smooth muscle SLMAP
142	CD34	-8.87679e-06	Vascular smooth muscle SLMAP
143	CD34	-4.44684e-06	Vascular smooth muscle SLMAP
144	CD34	-2.94449e-07	Vascular smooth muscle SLMAP
145	CD34	-4.13869e-06	Vascular smooth muscle SLMAP
146	CD34	1.11339e-05	Vascular smooth muscle SLMAP
147	CD34	-4.80993e-06	Vascular smooth muscle SLMAP
148	CD34	-4.33169e-06	Vascular smooth muscle SLMAP
149	CD34	6.96863e-06	Vascular smooth muscle SLMAP
150	CD34	-1.05637e-05	Vascular smooth muscle SLMAP
151	CD34	-4.06985e-07	Vascular smooth muscle SLMAP
152	CD34	-1.55154e-05	Vascular smooth muscle SLMAP
153	CD34	1.16717e-05	Vascular smooth muscle SLMAP
154	CD34	-2.73646e-06	Vascular smooth muscle SLMAP
155	CD34	-4.67845e-06	Vascular smooth muscle SLMAP
156	CD34	-1.23825e-05	Vascular smooth muscle SLMAP
157	CD34	1.1374	Vascular smooth muscle SLMAP
158	CD34	-8.00282e-06	Vascular smooth muscle SLMAP
159	CD34	-5.33492e-06	Vascular smooth muscle SLMAP
160	CD34	1.28768e-05	Vascular smooth muscle SLMAP
161	CD34	-1.75526e-06	Vascular smooth muscle SLMAP
162	CD34	-1.07178e-05	Vascular smooth muscle SLMAP
163	CD34	1.63207e-06	Vascular smooth muscle SLMAP
164	CD34	-3.62738e-06	Vascular smooth muscle SLC38A11
165	CD34	5.90014e-06	Vascular smooth muscle SLMAP
166	CD34	1.43242e-05	Vascular smooth muscle SLMAP
167	CD34	-9.92693e-06	Vascular smooth muscle SLMAP
168	CD34	4.5465e-06	Vascular smooth muscle SLMAP
169	CD34	8.48981e-07	Vascular smooth muscle SLC38A11
170	CD34	8.95566e-06	Vascular smooth muscle SLMAP
171	CD34	-2.29778e-06	Vascular smooth muscle SLMAP
172	CD34	8.36619e-06	Vascular smooth muscle SLMAP
173	CD34	-1.74506e-05	Vascular smooth muscle SLMAP
174	CD34	1.68946e-05	Vascular smooth muscle SLMAP
175	CD34	8.64778e-06	Vascular smooth muscle SLMAP
176	CD34	-1.50776e-06	Vascular smooth muscle SLMAP
177	CD34	-1.44901e-05	Vascular smooth muscle SLMAP
178	CD34	6.43009e-06	Vascular smooth muscle SLMAP
179	CD34	4.83194e-06	Vascular smooth muscle SLMAP
180	CD34	-6.35563e-08	Vascular smooth muscle SLMAP
181	CD34	1.51456e-06	Vascular smooth muscle SLMAP
182	CD34	-5.84109e-06	Vascular smooth muscle SLC38A11
183	CD34	3.68807e-06	Vascular smooth muscle SLMAP
184	CD34	2.94654e-06	Vascular smooth muscle SLMAP
185	CD34	-2.79259e-06	Vascular smooth muscle SLC38A11
186	CD34	-1.33624e-05	Vascular smooth muscle SLMAP
187	CD34	7.00749e-06	Vascular smooth muscle SLMAP
188	CD34	1.21067	Vascular smooth muscle SLC38A11
189	CD34	-8.36307e-06	Vascular smooth muscle SLMAP
190	CD34	-1.59459e-05	Vascular smooth muscle SLMAP
191	CD34	2.04959e-06	Vascular smooth muscle SLMAP
192	CD34	-3.45088e-06	Vascular smooth muscle SLMAP
193	CD34	2.52612e-06	Vascular smooth muscle SLMAP
194	CD34	-1.294e-05	Vascular smooth muscle SLMAP
195	CD34	-9.5917e-06	Vascular smooth muscle SLMAP
196	CD34	1.08577e-05	Vascular smooth muscle SLMAP
197	CD34	4.03775e-06	Vascular smooth muscle SLMAP
198	CD34	5.86488e-06	Vascular smooth muscle SLMAP
199	CD34	1.81523e-05	Vascular smooth muscle SLMAP
200	CD34	1.28821e-06	Vascular smooth muscle SLMAP
201	CD34	-2.00093e-05	Vascular smooth muscle SLMAP
202	CD34	3.33777e-06	Pericyte CCL21 CCL19
203	CD34	1.17133e-05	Pericyte CCL21 CCL19
204	CD34	2.05954e-05	Pericyte CCL21 CCL19
205	CD34	-1.37686e-05	Pericyte CCL21 CCL19
206	CD34	-1.15086e-05	Pericyte CCL21 CCL19
207	CD34	-7.05821e-06	Pericyte CCL21 CCL19
208	CD34	-1.05406e-05	Pericyte CCL21 CCL19
209	CD34	-6.45744e-06	Pericyte CCL21 CCL19
210	CD34	-1.85378e-06	Pericyte CCL21 CCL19
211	CD34	-1.20122e-05	Pericyte CCL21 CCL19
212	CD34	2.03697e-05	Pericyte CCL21 CCL19
213	CD34	1.07775e-06	Pericyte CCL21 CCL19
214	CD34	-8.41081e-07	Pericyte CCL21 CCL19
215	CD34	4.9562e-06	Pericyte CCL21 CCL19
216	CD34	3.74152e-07	Pericyte CCL21 CCL19
217	CD34	-1.32088e-06	Pericyte CCL21 CCL19
218	CD34	1.47679e-05	Pericyte CCL21 CCL19
219	CD34	-2.1703e-06	Pericyte CCL21 CCL19
220	CD34	-1.2836e-05	Pericyte CCL21 CCL19
221	CD34	3.85668e-06	Pericyte CCL21 CCL19
222	CD34	-3.51513e-06	Pericyte CCL21 CCL19
223	CD34	-5.21796e-06	Pericyte CCL21 CCL19
224	CD34	-1.06813e-05	Pericyte CCL21 CCL19
225	CD34	4.28366e-06	Pericyte CCL21 CCL19
226	CD34	-1.74018e-06	Pericyte CCL21 CCL19
227	CD34	5.15668e-06	Pericyte CCL21 CCL19
228	CD34	-2.34365e-06	Pericyte CCL21 CCL19
229	CD34	-6.58503e-06	Pericyte CCL21 CCL19
230	CD34	1.25024e-05	Pericyte CCL21 CCL19
231	CD34	-2.71764e-06	Pericyte CCL21 CCL19
232	CD34	9.47952e-06	Pericyte CCL21 CCL19
233	CD34	-1.20158e-05	Pericyte CCL21 CCL19
234	CD34	-4.66116e-06	Pericyte CCL21 CCL19
235	CD34	-2.69351e-06	Pericyte CCL21 CCL19
236	CD34	-3.90965e-06	Pericyte CCL21 CCL19
237	CD34	1.34871e-05	Pericyte CCL21 CCL19
238	CD34	-2.27647e-07	Pericyte CCL21 CCL19
239	CD34	2.44226e-06	Pericyte CCL21 CCL19
240	CD34	-9.42372e-06	Pericyte CCL21 CCL19
241	CD34	-7.29217e-06	Pericyte CCL21 CCL19
242	CD34	9.98069e-06	Pericyte CCL21 CCL19
243	CD34	1.25848e-05	Pericyte CCL21 CCL19
244	CD34	1.24886e-05	Pericyte CCL21 CCL19
245	CD34	-1.38064e-05	Pericyte CCL21 CCL19
246	CD34	2.04996e-05	Pericyte CCL21 CCL19
247	CD34	1.01687e-05	Pericyte CCL21 CCL19
248	CD34	-2.67175e-07	Pericyte CCL21 CCL19
249	CD34	7.03608e-06	Pericyte CCL21 CCL19
250	CD34	-9.71385e-06	Pericyte CCL21 CCL19
251	CD34	-1.09616e-05	Pericyte CCL21 CCL19
252	CD34	4.90505e-07	Pericyte CCL21 CCL19
253	CD34	-1.1985e-05	Pericyte CCL21 CCL19
254	CD34	1.90019e-06	Pericyte CCL21 CCL19
255	CD34	1.29771e-05	Pericyte CCL21 CCL19
256	CD34	-1.03387e-05	Pericyte CCL21 CCL19
257	CD34	-7.38441e-06	Pericyte CCL21 CCL19
258	CD34	4.65639e-07	Pericyte CCL21 CCL19
259	CD34	-1.0176e-05	Pericyte CCL21 CCL19
260	CD34	-3.83284e-06	Pericyte CCL21 CCL19
261	CD34	8.72755e-06	Pericyte CCL21 CCL19
262	CD34	9.69545e-06	Pericyte CCL21 CCL19
263	CD34	3.83847e-06	Pericyte CCL21 CCL19
264	CD34	-1.85156e-05	Pericyte CCL21 CCL19
265	CD34	-5.39967e-07	Pericyte CCL21 CCL19
266	CD34	1.06477e-05	Pericyte CCL21 CCL19
267	CD34	8.13195e-06	Pericyte CCL21 CCL19
268	CD34	-1.90816e-06	Pericyte CCL21 CCL19
269	CD34	-2.69993e-05	Pericyte CCL21 CCL19
270	CD34	6.09666e-07	Pericyte CCL21 CCL19
271	CD34	5.73752e-06	Pericyte CCL21 CCL19
272	CD34	4.58036e-07	Pericyte CCL21 CCL19
273	CD34	1.57413e-06	Pericyte CCL21 CCL19
274	CD34	4.31565e-06	Pericyte CCL21 CCL19
275	CD34	-3.9655e-06	Pericyte CCL21 CCL19
276	CD34	1.30998e-05	Pericyte CCL21 CCL19
277	CD34	4.70393e-06	Pericyte CCL21 CCL19
278	CD34	-1.24267e-05	Pericyte CCL21 CCL19
279	CD34	1.38158e-05	Pericyte CCL21 CCL19
280	CD34	1.20446e-05	Pericyte CCL21 CCL19
281	CD34	8.24074e-06	Pericyte CCL21 CCL19
282	CD34	-1.66263e-05	Pericyte CCL21 CCL19
283	CD34	-5.69306e-06	Pericyte CCL21 CCL19
284	CD34	6.35514e-06	Pericyte CCL21 CCL19
285	CD34	4.3722e-07	Pericyte CCL21 CCL19
286	CD34	3.48012e-06	Pericyte CCL21 CCL19
287	CD34	2.45959e-05	Pericyte CCL21 CCL19
288	CD34	-8.1838e-06	Pericyte CCL21 CCL19
289	CD34	-2.1132e-05	Pericyte CCL21 CCL19
290	CD34	2.73695e-06	Pericyte CCL21 CCL19
291	CD34	-6.87597e-06	Pericyte CCL21 CCL19
292	CD34	4.46041e-06	Pericyte CCL21 CCL19
293	CD34	-8.12385e-06	Pericyte CCL21 CCL19
294	CD34	2.21206e-05	Pericyte CCL21 CCL19
295	CD34	-1.23706e-06	Pericyte CCL21 CCL19
296	CD34	-4.77336e-06	Pericyte CCL21 CCL19
297	CD34	-1.66261e-06	Pericyte CCL21 CCL19
298	CD34	8.62563e-06	Pericyte CCL21 CCL19
299	CD34	9.73405e-07	Pericyte CCL21 CCL19
300	CD34	-1.62562e-05	Pericyte CCL21 CCL19
301	CD34	-4.62077e-08	Pericyte CCL21 CCL19
302	CD34	7.60242e-06	Pericyte CCL21 CCL19
303	CD34	3.89909e-07	Pericyte CCL21 CCL19
304	CD34	7.35072e-06	Pericyte CCL21 CCL19
305	CD34	-1.46473e-06	Pericyte CCL21 CCL19
306	CD34	-5.78873e-07	Pericyte CCL21 CCL19
307	CD34	4.82369e-06	Pericyte CCL21 CCL19
308	CD34	9.92944e-06	Pericyte CCL21 CCL19
309	CD34	-1.2464e-05	Pericyte CCL21 CCL19
310	CD34	-3.34875e-07	Pericyte CCL21 CCL19
311	CD34	-7.09622e-07	Pericyte CCL21 CCL19
312	CD34	-7.58921e-06	Pericyte CCL21 CCL19
313	CD34	-1.03436e-05	Pericyte CCL21 CCL19
314	CD34	-6.30732e-06	Pericyte CCL21 CCL19
315	CD34	5.86808e-06	Pericyte CCL21 CCL19
316	CD34	-4.16323e-06	Pericyte CCL21 CCL19
317	CD34	-7.84888e-06	Pericyte CCL21 CCL19
318	CD34	1.63416e-06	Pericyte CCL21 CCL19
319	CD34	-1.23671e-05	Pericyte CCL21 CCL19
320	CD34	1.04587e-05	Pericyte CCL21 CCL19
321	CD34	-4.84595e-06	Pericyte CCL21 CCL19
322	CD34	1.89129e-06	Pericyte CCL21 CCL19
323	CD34	5.10063e-07	Pericyte CCL21 CCL19
324	CD34	-2.40669e-09	Pericyte CCL21 CCL19
325	CD34	1.80938e-05	Pericyte CCL21 CCL19
326	CD34	-8.25328e-06	Pericyte CCL21 CCL19
327	CD34	1.14547e-05	Pericyte CCL21 CCL19
328	CD34	3.15732e-07	Pericyte CCL21 CCL19
329	CD34	-8.35206e-06	Pericyte CCL21 CCL19
330	CD34	-6.87636e-07	Pericyte CCL21 CCL19
331	CD34	7.46772e-06	Pericyte CCL21 CCL19
332	CD34	-4.25519e-06	Pericyte CCL21 CCL19
333	CD34	-7.72082e-06	Pericyte CCL21 CCL19
334	CD34	1.52764e-06	Pericyte CCL21 CCL19
335	CD34	9.88597e-06	Pericyte CCL21 CCL19
336	CD34	-7.34583e-07	Pericyte CCL21 CCL19
337	CD34	-1.38703e-05	Pericyte CCL21 CCL19
338	CD34	-1.30668e-05	Pericyte CCL21 CCL19
339	CD34	-7.68395e-06	Pericyte CCL21 CCL19
340	CD34	-5.27108e-06	Pericyte CCL21 CCL19
341	CD34	-2.14271e-07	Pericyte CCL21 CCL19
342	CD34	6.70498e-06	Pericyte CCL21 CCL19
343	CD34	-4.34617e-06	Pericyte CCL21 CCL19
344	CD34	-1.11388e-05	Pericyte CCL21 CCL19
345	CD34	6.07106e-06	Pericyte CCL21 CCL19
346	CD34	2.75457e-06	Pericyte CCL21 CCL19
347	CD34	1.15735e-05	Pericyte CCL21 CCL19
348	CD34	-1.68248e-05	Pericyte CCL21 CCL19
349	CD34	8.73191e-07	Pericyte CCL21 CCL19
350	CD34	1.35336e-05	Pericyte CCL21 CCL19
351	CD34	7.24174e-06	Pericyte CCL21 CCL19
352	CD34	-8.32553e-06	Pericyte CCL21 CCL19
353	CD34	7.32528e-06	Pericyte CCL21 CCL19
354	CD34	-8.71927e-06	Pericyte CCL21 CCL19
355	CD34	-4.53398e-06	Pericyte CCL21 CCL19
356	CD34	1.18753e-05	Pericyte CCL21 CCL19
357	CD34	-2.90145e-06	Pericyte CCL21 CCL19
358	CD34	8.28546e-06	Pericyte CCL21 CCL19
359	CD34	-2.91228e-06	Pericyte CCL21 CCL19
360	CD34	-1.57636e-05	Pericyte CCL21 CCL19
361	CD34	-8.48816e-06	Pericyte CCL21 CCL19
362	CD34	-1.08852e-05	Pericyte CCL21 CCL19
363	CD34	-4.84291e-06	Pericyte CCL21 CCL19
364	CD34	-3.36311e-06	Pericyte CCL21 CCL19
365	CD34	-1.53358e-06	Pericyte CCL21 CCL19
366	CD34	-2.43247e-06	Pericyte CCL21 CCL19
367	CD34	1.8922e-05	Pericyte CCL21 CCL19
368	CD34	-1.386e-05	Pericyte CCL21 CCL19
369	CD34	-4.14824e-06	Pericyte CCL21 CCL19
370	CD34	3.49082e-06	Pericyte CCL21 CCL19
371	CD34	1.62844e-05	Pericyte CCL21 CCL19
372	CD34	8.85219e-07	Pericyte CCL21 CCL19
373	CD34	1.23915e-05	Pericyte CCL21 CCL19
374	CD34	-1.64456e-05	Pericyte CCL21 CCL19
375	CD34	1.44636e-05	Pericyte CCL21 CCL19
376	CD34	-6.9056e-06	Pericyte CCL21 CCL19
377	CD34	-2.76431e-06	Pericyte CCL21 CCL19
378	CD34	-1.10942e-05	Pericyte CCL21 CCL19
379	CD34	1.33869e-06	Pericyte CCL21 CCL19
380	CD34	1.78534e-05	Pericyte CCL21 CCL19
381	CD34	2.42216e-05	Pericyte CCL21 CCL19
382	CD34	0.721332	Pericyte CCL21 CCL19
383	CD34	4.85941e-06	Pericyte
384	CD34	1.38852e-05	Pericyte
385	CD34	-1.95657e-06	Pericyte
386	CD34	-2.18175e-06	Pericyte
387	CD34	-3.04778e-06	Pericyte
388	CD34	5.97833e-06	Pericyte CCL21 CCL19
389	CD34	1.39743e-05	Pericyte
390	CD34	6.8762e-06	Pericyte CCL21 CCL19
391	CD34	3.20188e-06	Pericyte
392	CD34	-3.0187e-06	Pericyte
393	CD34	4.98349e-06	Vascular smooth muscle SLC38A11
394	CD34	-5.49537e-06	Pericyte CCL21 CCL19
395	CD34	-2.79257e-06	Pericyte
396	CD34	1.09651e-05	Pericyte
397	CD34	4.42013e-06	Pericyte CCL21 CCL19
398	CD34	2.41016e-06	Pericyte
399	CD34	-2.55608e-06	Pericyte
400	CD34	9.31033e-06	Pericyte
401	CD34	1.33491e-05	Pericyte
402	CD34	-8.69272e-06	Pericyte
403	CD34	5.5487e-07	Pericyte
404	CD34	4.90669e-07	Pericyte
405	CD34	-5.78356e-06	Pericyte
406	CD34	-9.98739e-06	Pericyte
407	CD34	-2.43278e-08	Pericyte
408	CD34	6.55512e-06	Pericyte
409	CD34	1.47684e-05	Pericyte
410	CD34	-1.90915e-05	Pericyte
411	CD34	-7.02439e-06	Pericyte
412	CD34	-3.1143e-06	Vascular smooth muscle SLC38A11
413	CD34	-1.66316e-05	Pericyte
414	CD34	-7.50533e-06	Pericyte
415	CD34	-7.77352e-06	Pericyte
416	CD34	-7.2257e-06	Pericyte
417	CD34	-2.18883e-05	Pericyte
418	CD34	2.13419e-06	Pericyte CCL21 CCL19
419	CD34	-6.31923e-06	Pericyte
420	CD34	1.52049e-05	Pericyte
421	CD34	7.95956e-06	Pericyte
422	CD34	-1.45353e-05	Pericyte
423	CD34	9.83954e-07	Pericyte
424	CD34	-5.93771e-06	Pericyte CCL21 CCL19
425	CD34	8.88281e-06	Pericyte CCL21 CCL19
426	CD34	5.30704e-07	Pericyte CCL21 CCL19
427	CD34	-5.57024e-06	Pericyte CCL21 CCL19
428	CD34	4.38397e-06	Pericyte
429	CD34	1.52608e-06	Vascular smooth muscle SLC38A11
430	CD34	-1.64618e-06	Pericyte
431	CD34	2.01989e-05	Pericyte
432	CD34	-5.29386e-06	Pericyte
433	CD34	-4.70787e-06	Pericyte
434	CD34	-1.54594e-05	Pericyte
435	CD34	-4.05267e-07	Pericyte
436	CD34	8.90356e-06	Pericyte
437	CD34	-2.07139e-05	Pericyte
438	CD34	-2.50065e-06	Pericyte CCL21 CCL19
439	CD34	-1.18165e-05	Pericyte CCL21 CCL19
440	CD34	1.44194e-05	Pericyte CCL21 CCL19
441	CD34	1.3579e-05	Pericyte
442	CD34	3.34503e-06	Pericyte CCL21 CCL19
443	CD34	1.42934e-05	Pericyte
444	CD34	-8.67318e-06	Pericyte
445	CD34	9.50652e-06	Pericyte CCL21 CCL19
446	CD34	-5.85012e-06	Pericyte CCL21 CCL19
447	CD34	3.20958e-06	Pericyte
448	CD34	-2.99396e-06	Pericyte
449	CD34	-2.78543e-06	Pericyte
450	CD34	5.46115e-06	Pericyte
451	CD34	-1.30382e-05	Pericyte
452	CD34	-2.50914e-06	Pericyte
453	CD34	1.71007e-06	Pericyte
454	CD34	-4.03467e-06	Pericyte
455	CD34	1.04659e-06	Pericyte
456	CD34	-3.18881e-06	Pericyte
457	CD34	1.61834e-05	Pericyte
458	CD34	7.14189e-06	Pericyte
459	CD34	2.96587e-05	Pericyte
460	CD34	-7.95078e-06	Pericyte
461	CD34	8.14366e-06	Pericyte
462	CD34	2.09803e-05	Pericyte
463	CD34	3.0098e-06	Pericyte
464	CD34	-1.08308e-05	Pericyte
465	CD34	-1.00632e-05	Pericyte
466	CD34	-3.54146e-07	Pericyte
467	CD34	1.30912e-05	Pericyte
468	CD34	7.504e-06	Pericyte
469	CD34	-2.13837e-05	Pericyte
470	CD34	-7.00354e-06	Pericyte CCL21 CCL19
471	CD34	-9.05648e-08	Pericyte
472	CD34	-1.45813e-05	Pericyte
473	CD34	6.9453e-06	Pericyte
474	CD34	-2.46134e-05	Vascular smooth muscle SLC38A11
475	CD34	1.4329e-06	Pericyte
476	CD34	-3.91222e-06	Pericyte
477	CD34	-4.91164e-06	Pericyte
478	CD34	-2.83647e-06	Pericyte
479	CD34	3.14795e-06	Pericyte CCL21 CCL19
480	CD34	3.96327e-06	Pericyte
481	CD34	-2.25604e-06	Pericyte
482	CD34	-1.92495e-05	Pericyte
483	CD34	-1.43923e-05	Pericyte
484	CD34	-1.46966e-05	Pericyte
485	CD34	7.61863e-06	Vascular smooth muscle SLC38A11
486	CD34	-2.43615e-06	Vascular smooth muscle SLC38A11
487	CD34	2.69677e-06	Pericyte
488	CD34	-1.55893e-05	Pericyte
489	CD34	-5.35588e-06	Vascular smooth muscle SLC38A11
490	CD34	5.62452e-06	Pericyte
491	CD34	-1.78326e-06	Pericyte
492	CD34	-1.15136e-06	Pericyte
493	CD34	-7.20615e-07	Pericyte
494	CD34	1.21091e-05	Pericyte
495	CD34	-6.14897e-06	Pericyte
496	CD34	6.76126e-06	Pericyte
497	CD34	8.986e-06	Pericyte
498	CD34	-1.18932e-05	Pericyte
499	CD34	1.21259e-06	Pericyte
500	CD34	-1.12217e-07	Pericyte
501	CD34	1.02914e-05	Pericyte
502	CD34	9.14775e-06	Pericyte
503	CD34	-2.45627e-08	Pericyte
504	CD34	1.3601e-06	Pericyte
505	CD34	-7.20154e-06	Pericyte
506	CD34	-1.98124e-06	Pericyte
507	CD34	-1.02921e-05	Pericyte
508	CD34	-9.66956e-06	Pericyte CCL21 CCL19
509	CD34	-1.22081e-05	Vascular smooth muscle SLC38A11
510	CD34	8.36208e-06	Pericyte CCL21 CCL19
511	CD34	1.11497e-05	Pericyte
512	CD34	-4.12945e-06	Pericyte
513	CD34	-1.12898e-05	Pericyte CCL21 CCL19
514	CD34	-8.79313e-07	Pericyte
515	CD34	2.2419e-05	Pericyte CCL21 CCL19
516	CD34	2.04131e-05	Pericyte
517	CD34	-1.7198e-05	Pericyte
518	CD34	-3.56907e-06	Pericyte
519	CD34	1.53328e-05	Pericyte
520	CD34	-3.82441e-07	Pericyte
521	CD34	1.59741e-05	Pericyte
522	CD34	-3.33585e-06	Pericyte CCL21 CCL19
523	CD34	6.04986e-06	Pericyte
524	CD34	2.24241e-06	Pericyte
525	CD34	3.22907e-05	Pericyte
526	CD34	9.20453e-06	Vascular smooth muscle SLC38A11
527	CD34	-1.20654e-05	Vascular smooth muscle SLC38A11
528	CD34	-6.03881e-06	Pericyte CCL21 CCL19
529	CD34	3.70235e-06	Pericyte
530	CD34	-1.901e-05	Pericyte
531	CD34	-1.80441e-05	Pericyte
532	CD34	-1.12182e-05	Pericyte
533	CD34	-3.4793e-06	Pericyte
534	CD34	1.2389e-05	Pericyte
535	CD34	-2.74198e-06	Vascular smooth muscle SLC38A11
536	CD34	1.62381e-06	Pericyte
537	CD34	-6.46069e-07	Pericyte
538	CD34	-7.05237e-06	Pericyte
539	CD34	1.3622e-05	Pericyte
540	CD34	-1.09651e-05	Pericyte
541	CD34	-2.28434e-06	Pericyte
542	CD34	-3.47828e-06	Pericyte
543	CD34	5.32129e-06	Pericyte
544	CD34	1.60723e-05	Pericyte
545	CD34	5.13815e-06	Pericyte
546	CD34	1.38237e-05	Pericyte
547	CD34	7.63097e-06	Pericyte
548	CD34	-6.24585e-06	Pericyte CCL21 CCL19
549	CD34	8.15438e-07	Pericyte
550	CD34	1.37608e-05	Pericyte
551	CD34	-1.56127e-05	Pericyte
552	CD34	3.24771e-06	Pericyte
553	CD34	-1.5679e-06	Pericyte
554	CD34	8.77784e-06	Pericyte
555	CD34	7.50167e-06	Pericyte
556	CD34	3.01053e-06	Pericyte
557	CD34	1.49281e-05	Pericyte
558	CD34	-1.52549e-05	Pericyte
559	CD34	9.10718e-06	Pericyte
560	CD34	-1.57953e-05	Pericyte
561	CD34	5.87716e-06	Pericyte
562	CD34	8.96423e-07	Pericyte
563	CD34	9.67262e-06	Pericyte
564	CD34	7.88124e-07	Pericyte
565	CD34	-1.5687e-05	Pericyte
566	CD34	-2.00782e-05	Pericyte
567	CD34	5.40974e-06	Pericyte
568	CD34	-7.33766e-07	Pericyte
569	CD34	-5.71018e-06	Pericyte
570	CD34	-3.11068e-06	Pericyte
571	CD34	-6.71415e-06	Pericyte
572	CD34	-1.5734e-06	Pericyte
573	CD34	-9.31305e-06	Pericyte
574	CD34	-1.98301e-05	Pericyte
575	CD34	-2.196e-06	Pericyte
576	CD34	1.04528e-05	Pericyte
577	CD34	1.87733e-05	Pericyte
578	CD34	2.6062e-08	Pericyte
579	CD34	-8.06699e-07	Pericyte
580	CD34	9.62982e-06	Pericyte
581	CD34	5.3571e-07	Pericyte
582	CD34	-4.34898e-06	Pericyte
583	CD34	-1.7373e-05	Pericyte
584	CD34	-1.2637e-05	Pericyte
585	CD34	1.38278	Pericyte
586	CD34	-1.45965e-05	Vascular smooth muscle SLMAP
587	CD34	1.04846e-05	Vascular smooth muscle SLC38A11
588	CD34	-1.34643e-05	Vascular smooth muscle SLC38A11
589	CD34	-1.93571e-06	Vascular smooth muscle SLC38A11
590	CD34	-2.33596e-08	Vascular smooth muscle SLC38A11
591	CD34	-1.28297e-07	Vascular smooth muscle SLC38A11
592	CD34	1.51947e-06	Vascular smooth muscle SLC38A11
593	CD34	5.98511e-06	Vascular smooth muscle SLC38A11
594	CD34	-1.26212e-06	Vascular smooth muscle SLC38A11
595	CD34	-2.48536e-06	Vascular smooth muscle SLMAP
596	CD34	1.60327e-06	Vascular smooth muscle SLC38A11
597	CD34	-4.33642e-06	Vascular smooth muscle SLC38A11
598	CD34	1.53741e-05	Vascular smooth muscle SLC38A11
599	CD34	-2.17025e-05	Vascular smooth muscle SLC38A11
600	CD34	1.027e-05	Vascular smooth muscle SLC38A11
601	CD34	-2.48483e-06	Vascular smooth muscle SLC38A11
602	CD34	4.2232e-06	Vascular smooth muscle SLC38A11
603	CD34	9.87653e-06	Vascular smooth muscle SLC38A11
604	CD34	8.35568e-06	Vascular smooth muscle SLC38A11
605	CD34	-6.60522e-06	Vascular smooth muscle SLC38A11
606	CD34	1.56407e-05	Vascular smooth muscle SLC38A11
607	CD34	-1.62298e-05	Vascular smooth muscle SLC38A11
608	CD34	8.63896e-06	Vascular smooth muscle SLC38A11
609	CD34	-5.11603e-06	Vascular smooth muscle SLC38A11
610	CD34	-1.91737e-05	Vascular smooth muscle SLC38A11
611	CD34	-1.86581e-05	Vascular smooth muscle SLC38A11
612	CD34	2.45179e-06	Vascular smooth muscle SLC38A11
613	CD34	2.22353e-05	Vascular smooth muscle SLC38A11
614	CD34	2.73376e-06	Vascular smooth muscle SLC38A11
615	CD34	1.13078e-05	Vascular smooth muscle SLC38A11
616	CD34	8.38669e-06	Vascular smooth muscle SLC38A11
617	CD34	-6.54615e-06	Vascular smooth muscle SLC38A11
618	CD34	9.53961e-06	Vascular smooth muscle SLC38A11
619	CD34	3.52951e-06	Vascular smooth muscle SLC38A11
620	CD34	2.06599e-06	Vascular smooth muscle SLC38A11
621	CD34	1.00111e-05	Vascular smooth muscle SLC38A11
622	CD34	7.47452e-06	Vascular smooth muscle SLC38A11
623	CD34	-6.26575e-06	Vascular smooth muscle SLC38A11
624	CD34	3.95224e-06	Vascular smooth muscle SLC38A11
625	CD34	-8.92168e-06	Vascular smooth muscle SLC38A11
626	CD34	6.30818e-06	Vascular smooth muscle SLC38A11
627	CD34	-4.32705e-06	Vascular smooth muscle SLC38A11
628	CD34	4.52139e-06	Vascular smooth muscle SLC38A11
629	CD34	3.67999e-06	Vascular smooth muscle SLC38A11
630	CD34	-2.70387e-06	Vascular smooth muscle SLC38A11
631	CD34	4.65513e-06	Vascular smooth muscle SLC38A11
632	CD34	5.74356e-06	Vascular smooth muscle SLC38A11
633	CD34	-2.307e-06	Vascular smooth muscle SLC38A11
634	CD34	1.17224e-05	Vascular smooth muscle SLC38A11
635	CD34	1.3927e-05	Vascular smooth muscle SLC38A11
636	CD34	-6.61991e-06	Vascular smooth muscle SLC38A11
637	CD34	-7.77369e-06	Vascular smooth muscle SLC38A11
638	CD34	5.13539e-06	Vascular smooth muscle SLC38A11
639	CD34	-9.13312e-06	Vascular smooth muscle SLC38A11
640	CD34	-4.49424e-06	Vascular smooth muscle SLMAP
641	CD34	8.02933e-06	Vascular smooth muscle SLMAP
642	CD34	-5.73477e-06	Vascular smooth muscle SLC38A11
643	CD34	-1.92813e-05	Vascular smooth muscle SLC38A11
644	CD34	6.64391e-06	Vascular smooth muscle SLC38A11
645	CD34	-1.60254e-05	Vascular smooth muscle SLC38A11
646	CD34	-1.3546e-05	Vascular smooth muscle SLC38A11
647	CD34	-3.01793e-05	Vascular smooth muscle SLC38A11
648	CD34	8.31238e-06	Vascular smooth muscle SLC38A11
649	CD34	2.51097e-06	Vascular smooth muscle SLC38A11
650	CD34	4.62293e-06	Vascular smooth muscle SLC38A11
651	CD34	8.44792e-06	Vascular smooth muscle SLC38A11
652	CD34	-4.19715e-07	Vascular smooth muscle SLC38A11
653	CD34	-1.10558e-05	Vascular smooth muscle SLC38A11
654	CD34	5.63776e-06	Vascular smooth muscle SLC38A11
655	CD34	1.30336e-05	Vascular smooth muscle SLC38A11
656	CD34	-1.50022e-05	Vascular smooth muscle SLC38A11
657	CD34	-6.06989e-06	Vascular smooth muscle SLC38A11
658	CD34	-2.92245e-06	Vascular smooth muscle SLC38A11
659	CD34	-1.28968e-05	Vascular smooth muscle SLC38A11
660	CD34	6.94106e-06	Vascular smooth muscle SLC38A11
661	CD34	-5.99182e-06	Vascular smooth muscle SLC38A11
662	CD34	1.25691e-05	Vascular smooth muscle SLMAP
663	CD34	5.3508e-07	Vascular smooth muscle SLC38A11
664	CD34	1.43925	Vascular smooth muscle SLMAP
665	CD34	1.5611e-05	Vascular smooth muscle SLC38A11
666	CD34	2.65625e-06	Vascular smooth muscle SLC38A11
667	CD34	1.07673e-05	Vascular smooth muscle SLMAP
668	CD34	2.10698e-06	Vascular smooth muscle SLMAP
669	CD34	-1.51167e-05	Vascular smooth muscle SLC38A11
670	CD34	2.24023e-07	Vascular smooth muscle SLC38A11
671	CD34	7.18136e-06	Vascular smooth muscle SLMAP
672	CD34	4.89457e-06	Vascular smooth muscle SLC38A11
673	CD34	-1.73888e-06	Vascular smooth muscle SLC38A11
674	CD34	-1.2177e-05	Vascular smooth muscle SLC38A11
675	CD34	6.46398e-06	Vascular smooth muscle SLC38A11
676	CD34	-9.16456e-06	Vascular smooth muscle SLMAP
677	CD34	-1.25182e-05	Vascular smooth muscle SLC38A11
678	CD34	5.94928e-06	Vascular smooth muscle SLC38A11
679	CD34	-1.23281e-05	Vascular smooth muscle SLC38A11
680	CD34	2.44364e-06	Vascular smooth muscle SLC38A11
681	CD34	2.77219e-08	Vascular smooth muscle SLC38A11
682	CD34	-1.32821e-05	Vascular smooth muscle SLMAP
683	CD34	1.1797e-05	Vascular smooth muscle SLMAP
684	CD34	-5.92805e-06	Vascular smooth muscle SLMAP
685	CD34	1.19998e-05	Vascular smooth muscle SLMAP
686	CD34	-4.75034e-06	Vascular smooth muscle SLC38A11
687	CD34	-5.75057e-06	Vascular smooth muscle SLMAP
688	CD34	-3.1226e-07	Vascular smooth muscle SLC38A11
689	CD34	-3.58057e-06	Vascular smooth muscle SLMAP
690	CD34	-3.56601e-06	Vascular smooth muscle SLC38A11
691	CD34	-8.77664e-06	Vascular smooth muscle SLC38A11
692	CD34	-1.2129e-05	Vascular smooth muscle SLMAP
693	CD34	6.13287e-06	Vascular smooth muscle SLC38A11
694	CD34	-8.06203e-06	Vascular smooth muscle SLC38A11
695	CD34	-1.37646e-05	Vascular smooth muscle SLMAP
696	CD34	-5.07848e-06	Vascular smooth muscle SLC38A11
697	CD34	-8.00935e-06	Vascular smooth muscle SLC38A11
698	CD34	-2.19279e-05	Vascular smooth muscle SLC38A11
699	CD34	-2.90937e-06	Vascular smooth muscle SLC38A11
700	CD34	1.67174e-06	Vascular smooth muscle SLC38A11
701	CD34	2.94692e-06	Vascular smooth muscle SLC38A11
702	CD34	3.92741e-06	Vascular smooth muscle SLC38A11
703	CD34	-1.00084e-05	Vascular smooth muscle SLC38A11
704	CD34	-3.25727e-06	Vascular smooth muscle SLC38A11
705	CD34	-1.00835e-05	Vascular smooth muscle SLC38A11
706	CD34	-6.35431e-06	Vascular smooth muscle SLC38A11
707	CD34	-1.20984e-05	Vascular smooth muscle SLMAP
708	CD34	-1.11646e-05	Vascular smooth muscle SLC38A11
709	CD34	6.29881e-06	Vascular smooth muscle SLC38A11
710	CD34	-2.72522e-06	Vascular smooth muscle SLC38A11
711	CD34	-2.58841e-06	Vascular smooth muscle SLC38A11
712	CD34	1.72956e-05	Vascular smooth muscle SLC38A11
713	CD34	-5.83922e-07	Vascular smooth muscle SLC38A11
714	CD34	-5.37064e-06	Vascular smooth muscle SLC38A11
715	CD34	7.47287e-06	Vascular smooth muscle SLMAP
716	CD34	-4.87258e-06	Pericyte
717	CD34	1.37291e-05	Vascular smooth muscle SLC38A11
718	CD34	-3.77672e-06	Vascular smooth muscle SLC38A11
719	CD34	-6.16153e-06	Vascular smooth muscle SLC38A11
720	CD34	-1.16813e-05	Vascular smooth muscle SLC38A11
721	CD34	3.2864e-06	Vascular smooth muscle SLC38A11
722	CD34	1.46651e-05	Vascular smooth muscle SLC38A11
723	CD34	-3.5601e-06	Vascular smooth muscle SLC38A11
724	CD34	2.61468e-06	Vascular smooth muscle SLC38A11
725	CD34	3.33329e-06	Vascular smooth muscle SLC38A11
726	CD34	1.42219e-05	Vascular smooth muscle SLC38A11
727	CD34	6.63877e-06	Vascular smooth muscle SLC38A11
728	CD34	-1.07366e-05	Vascular smooth muscle SLC38A11
729	CD34	-6.96902e-06	Vascular smooth muscle SLC38A11
730	CD34	-7.4613e-06	Vascular smooth muscle SLC38A11
731	CD34	1.41573e-06	Vascular smooth muscle SLC38A11
732	CD34	-3.94722e-08	Vascular smooth muscle SLC38A11
733	CD34	1.42975	Vascular smooth muscle SLC38A11
734	CD34	-6.57343e-06	Vascular smooth muscle SLC38A11
735	CD34	-3.76347e-06	Vascular smooth muscle SLC38A11
736	CD34	7.4136e-06	Vascular smooth muscle SLC38A11
737	CD34	-9.96068e-07	Vascular smooth muscle SLMAP
738	CD34	-6.5429e-06	Vascular smooth muscle SLC38A11
739	CD34	9.71164e-06	Vascular smooth muscle SLC38A11
740	CD34	1.34963e-07	Vascular smooth muscle SLC38A11
741	CD34	-9.16535e-06	Vascular smooth muscle SLC38A11
742	CD34	1.70969e-05	Vascular smooth muscle SLC38A11
743	CD34	-1.1681e-05	Vascular smooth muscle SLC38A11
744	CD34	-1.78104e-05	Vascular smooth muscle SLC38A11
745	CD34	-2.25313e-05	Vascular smooth muscle SLC38A11
746	CD34	6.51126e-06	Vascular smooth muscle SLC38A11
747	CD34	-5.32833e-06	Vascular smooth muscle SLC38A11
748	CD34	-2.75559e-06	Vascular smooth muscle SLC38A11
749	CD34	2.89627e-06	Vascular smooth muscle SLC38A11
750	CD34	-4.66484e-06	Vascular smooth muscle SLC38A11
751	CD34	-1.60806e-05	Vascular smooth muscle SLMAP
752	CD34	-1.94978e-05	Vascular smooth muscle SLC38A11
753	CD34	-3.407e-06	Vascular smooth muscle SLC38A11
754	CD34	1.74726e-06	Vascular smooth muscle SLMAP
755	CD34	-2.27778e-05	Vascular smooth muscle SLC38A11
756	CD34	2.90524e-06	Vascular smooth muscle SLC38A11
757	CD34	4.22306e-06	Vascular smooth muscle SLC38A11
758	CD34	1.29474e-05	Vascular smooth muscle SLMAP
759	CD34	1.64714e-06	Vascular smooth muscle SLC38A11
760	CD34	2.04954e-06	Vascular smooth muscle SLC38A11
761	CD34	6.04604e-06	Vascular smooth muscle SLMAP
762	CD34	-1.91408e-07	Vascular smooth muscle SLMAP
763	CD34	-7.97143e-07	Vascular smooth muscle SLC38A11
764	CD34	1.15984e-06	Vascular smooth muscle SLC38A11
765	CD34	7.44173e-06	Vascular smooth muscle SLC38A11
766	CD34	-4.31291e-06	Vascular smooth muscle SLC38A11
767	CD34	-4.99529e-06	Vascular smooth muscle SLC38A11
768	CD34	-8.65162e-06	Vascular smooth muscle SLC38A11
769	CD34	-9.57757e-06	Vascular smooth muscle SLC38A11
770	CD34	3.268e-06	Vascular smooth muscle SLC38A11
771	CD34	1.54737e-05	Vascular smooth muscle SLC38A11
772	CD34	-9.6886e-06	Vascular smooth muscle SLMAP
773	CD34	-1.8844e-06	Vascular smooth muscle SLC38A11
774	CD34	-1.03e-05	Vascular smooth muscle SLC38A11
775	CD34	9.08086e-06	Vascular smooth muscle SLC38A11
776	CD34	-3.17382e-06	Vascular smooth muscle SLC38A11
777	CD34	1.79004e-06	Vascular smooth muscle SLC38A11
778	CD34	3.48028e-06	Vascular smooth muscle SLC38A11
779	CD34	-1.05428e-05	Vascular smooth muscle SLC38A11
780	CD34	-1.04744e-06	Vascular smooth muscle SLC38A11
781	CD34	-2.28343e-06	Vascular smooth muscle SLC38A11
782	CD34	6.75356e-06	Fibroblast CCL19 TNFSF13B
783	CD34	-1.23324e-05	Fibroblast FOSB CDKN1A
784	CD34	-1.19996e-05	Fibroblast CCL19 TNFSF13B
785	CD34	7.65867e-06	Fibroblast FOSB CDKN1A
786	CD34	0.986483	Fibroblast FOSB CDKN1A
787	CD34	0.854673	Fibroblast CCL19 TNFSF13B
788	CD34	1.49252	Fibroblast FOSB CDKN1A
789	CD34	-3.20399e-06	Fibroblast CCL19 TNFSF13B
790	CD34	1.86638e-05	Fibroblast SERPINE2 F2R
791	CD34	2.59531e-06	Fibroblast CCL19 TNFSF13B
792	CD34	1.6156e-06	Fibroblast ABCC9
793	CD34	9.31075e-06	Fibroblast FOSB CDKN1A
794	CD34	-5.99467e-07	Fibroblast FOSB CDKN1A
795	CD34	4.87397e-07	Fibroblast FOSB CDKN1A
796	CD34	-1.07288e-05	Fibroblast FOSB CDKN1A
797	CD34	-2.29297e-05	Fibroblast FOSB CDKN1A
798	CD34	-1.20721e-05	Fibroblast FOSB CDKN1A
799	CD34	1.14109e-06	Fibroblast CCL19 TNFSF13B
800	CD34	0.736887	Fibroblast CCL19 TNFSF13B
801	CD34	6.88808e-06	Fibroblast FOSB CDKN1A
802	CD34	7.25083e-06	Fibroblast CCL19 TNFSF13B
803	CD34	2.1738e-06	Fibroblast FOSB CDKN1A
804	CD34	-2.01657e-06	Fibroblast CCL19 TNFSF13B
805	CD34	-1.36569e-05	Fibroblast FOSB CDKN1A
806	CD34	-3.08938e-06	Fibroblast CCL19 TNFSF13B
807	CD34	-4.52903e-06	Fibroblast CCL19 TNFSF13B
808	CD34	6.63229e-06	Fibroblast CCL19 TNFSF13B
809	CD34	1.30863e-05	Fibroblast CCL19 TNFSF13B
810	CD34	5.0104e-06	Fibroblast CCL19 TNFSF13B
811	CD34	1.68719	Fibroblast CCL19 TNFSF13B
812	CD34	1.65926	Fibroblast CCL19 TNFSF13B
813	CD34	1.01035e-05	Fibroblast CCL19 TNFSF13B
814	CD34	2.23521e-06	Fibroblast CCL19 TNFSF13B
815	CD34	-2.20648e-05	Fibroblast CCL19 TNFSF13B
816	CD34	-9.54586e-06	Fibroblast FOSB CDKN1A
817	CD34	-6.85731e-07	Fibroblast CCL19 TNFSF13B
818	CD34	7.61306e-06	Fibroblast CCL19 TNFSF13B
819	CD34	-1.1799e-05	Fibroblast CCL19 TNFSF13B
820	CD34	3.2112e-05	Fibroblast CCL19 TNFSF13B
821	CD34	-2.55382e-05	Fibroblast CCL19 TNFSF13B
822	CD34	-2.35934e-06	Fibroblast CCL19 TNFSF13B
823	CD34	-2.59563e-06	Fibroblast CCL19 TNFSF13B
824	CD34	-6.63367e-06	Fibroblast FOSB CDKN1A
825	CD34	-3.18991e-06	Fibroblast CCL19 TNFSF13B
826	CD34	7.42395e-06	Fibroblast CCL19 TNFSF13B
827	CD34	-8.74293e-06	Fibroblast CCL19 TNFSF13B
828	CD34	-2.08281e-05	Fibroblast FOSB CDKN1A
829	CD34	9.37679e-07	Fibroblast CCL19 TNFSF13B
830	CD34	-1.81981e-08	Fibroblast CCL19 TNFSF13B
831	CD34	-1.31007e-07	Fibroblast CCL19 TNFSF13B
832	CD34	6.67968e-06	Fibroblast CCL19 TNFSF13B
833	CD34	-1.31677e-07	Fibroblast FOSB CDKN1A
834	CD34	7.76047e-06	Fibroblast ABCC9
835	CD34	-2.01074e-05	Fibroblast CCL19 TNFSF13B
836	CD34	1.11859	Fibroblast FOSB CDKN1A
837	CD34	3.488e-06	Fibroblast CCL19 TNFSF13B
838	CD34	-3.52898e-06	Fibroblast CCL19 TNFSF13B
839	CD34	0.676104	Fibroblast CCL19 TNFSF13B
840	CD34	-1.00472e-05	Fibroblast CCL19 TNFSF13B
841	CD34	0.898466	Fibroblast FOSB CDKN1A
842	CD34	-6.68833e-06	Fibroblast FOSB CDKN1A
843	CD34	0.876263	Fibroblast CCL19 TNFSF13B
844	CD34	-3.42805e-06	Fibroblast CCL19 TNFSF13B
845	CD34	4.97793e-07	Fibroblast CCL19 TNFSF13B
846	CD34	-1.22768e-05	Fibroblast FOSB CDKN1A
847	CD34	0.684211	Fibroblast CCL19 TNFSF13B
848	CD34	-1.24618e-05	Fibroblast CCL19 TNFSF13B
849	CD34	0.646637	Fibroblast CCL19 TNFSF13B
850	CD34	7.23613e-06	Fibroblast CCL19 TNFSF13B
851	CD34	-1.03253e-05	Fibroblast FOSB CDKN1A
852	CD34	5.57346e-06	Fibroblast CCL19 TNFSF13B
853	CD34	-2.55581e-06	Fibroblast CCL19 TNFSF13B
854	CD34	-1.11339e-05	Fibroblast CCL19 TNFSF13B
855	CD34	1.31065	Fibroblast CCL19 TNFSF13B
856	CD34	-3.2295e-06	Fibroblast ABCC9
857	CD34	0.711392	Fibroblast CCL19 TNFSF13B
858	CD34	0.968699	Fibroblast CCL19 TNFSF13B
859	CD34	0.885777	Fibroblast CCL19 TNFSF13B
860	CD34	0.914728	Fibroblast CCL19 TNFSF13B
861	CD34	2.19548e-06	Fibroblast CCL19 TNFSF13B
862	CD34	3.70294e-06	Fibroblast CCL19 TNFSF13B
863	CD34	2.79108e-06	Fibroblast CCL19 TNFSF13B
864	CD34	0.784769	Fibroblast CCL19 TNFSF13B
865	CD34	1.28059	Fibroblast FOSB CDKN1A
866	CD34	1.22516	Fibroblast CCL19 TNFSF13B
867	CD34	1.36503e-05	Fibroblast CCL19 TNFSF13B
868	CD34	9.08131e-06	Fibroblast CCL19 TNFSF13B
869	CD34	-6.09888e-06	Fibroblast CCL19 TNFSF13B
870	CD34	0.764294	Fibroblast CCL19 TNFSF13B
871	CD34	1.44798e-06	Fibroblast CCL19 TNFSF13B
872	CD34	-6.40607e-06	Fibroblast FOSB CDKN1A
873	CD34	1.69802e-06	Fibroblast FOSB CDKN1A
874	CD34	-1.57187e-06	Fibroblast CCL19 TNFSF13B
875	CD34	1.0094e-06	Fibroblast FOSB CDKN1A
876	CD34	-9.73394e-06	Fibroblast FOSB CDKN1A
877	CD34	-8.19825e-06	Fibroblast FOSB CDKN1A
878	CD34	1.36292e-05	Fibroblast FOSB CDKN1A
879	CD34	9.61371e-06	Fibroblast CCL19 TNFSF13B
880	CD34	1.57726	Fibroblast FOSB CDKN1A
881	CD34	-9.00092e-06	Fibroblast FOSB CDKN1A
882	CD34	1.84315	Fibroblast FOSB CDKN1A
883	CD34	1.90904e-05	Fibroblast FOSB CDKN1A
884	CD34	-7.77141e-06	Fibroblast FOSB CDKN1A
885	CD34	-1.30231e-05	Fibroblast CCL19 TNFSF13B
886	CD34	2.6235e-05	Fibroblast CCL19 TNFSF13B
887	CD34	2.29629e-06	Fibroblast CCL19 TNFSF13B
888	CD34	1.8675e-06	Fibroblast FOSB CDKN1A
889	CD34	1.89194	Fibroblast FOSB CDKN1A
890	CD34	1.40486e-05	Fibroblast CCL19 TNFSF13B
891	CD34	-1.91722e-06	Fibroblast CCL19 TNFSF13B
892	CD34	1.36321	Fibroblast CCL19 TNFSF13B
893	CD34	1.09107	Fibroblast FOSB CDKN1A
894	CD34	5.05146e-06	Fibroblast CCL19 TNFSF13B
895	CD34	-1.0335e-05	Fibroblast FOSB CDKN1A
896	CD34	1.70473e-06	Fibroblast FOSB CDKN1A
897	CD34	1.20067e-05	Fibroblast FOSB CDKN1A
898	CD34	-1.63406e-06	Fibroblast FOSB CDKN1A
899	CD34	1.47721	Fibroblast FOSB CDKN1A
900	CD34	2.7272e-05	Fibroblast FOSB CDKN1A
901	CD34	9.41924e-06	Fibroblast ABCC9
902	CD34	-2.48614e-06	Fibroblast FOSB CDKN1A
903	CD34	9.64789e-07	Fibroblast FOSB CDKN1A
904	CD34	-4.33931e-06	Fibroblast FOSB CDKN1A
905	CD34	2.17867e-05	Fibroblast CCL19 TNFSF13B
906	CD34	-2.95878e-05	Fibroblast SERPINE2 F2R
907	CD34	8.08882e-07	Fibroblast FOSB CDKN1A
908	CD34	1.10138e-06	Fibroblast CCL19 TNFSF13B
909	CD34	2.13448e-06	Fibroblast CCL19 TNFSF13B
910	CD34	-1.55782e-05	Fibroblast FOSB CDKN1A
911	CD34	2.16212e-06	Fibroblast FOSB CDKN1A
912	CD34	1.87664e-06	Fibroblast CCL19 TNFSF13B
913	CD34	1.25862e-05	Fibroblast FOSB CDKN1A
914	CD34	1.95714	Fibroblast ABCC9
915	CD34	1.9437	Fibroblast CCL19 TNFSF13B
916	CD34	-9.57502e-06	Fibroblast CCL19 TNFSF13B
917	CD34	1.89337	Fibroblast FOSB CDKN1A
918	CD34	1.91738e-06	Fibroblast CCL19 TNFSF13B
919	CD34	2.72217e-06	Fibroblast FOSB CDKN1A
920	CD34	-6.93814e-06	Fibroblast FOSB CDKN1A
921	CD34	1.47917e-05	Fibroblast FOSB CDKN1A
922	CD34	-6.11767e-06	Fibroblast FOSB CDKN1A
923	CD34	-1.61431e-05	Fibroblast CCL19 TNFSF13B
924	CD34	1.74111	Fibroblast CCL19 TNFSF13B
925	CD34	6.64555e-06	Fibroblast FOSB CDKN1A
926	CD34	1.59976	Fibroblast FOSB CDKN1A
927	CD34	-9.46261e-06	Fibroblast CCL19 TNFSF13B
928	CD34	-2.48288e-06	Fibroblast ABCC9
929	CD34	-1.32844e-05	Fibroblast CCL19 TNFSF13B
930	CD34	1.68846	Fibroblast CCL19 TNFSF13B
931	CD34	2.02253	Fibroblast FOSB CDKN1A
932	CD34	1.77448	Fibroblast ACKR3 CD55
933	CD34	6.08275e-06	Fibroblast CCL19 TNFSF13B
934	CD34	-6.07548e-06	Fibroblast ABCC9
935	CD34	0.88105	Fibroblast CCL19 TNFSF13B
936	CD34	-1.90841e-05	Fibroblast FOSB CDKN1A
937	CD34	1.1263	Fibroblast CCL19 TNFSF13B
938	CD34	9.68899e-06	Fibroblast FOSB CDKN1A
939	CD34	-8.75737e-06	Fibroblast CCL19 TNFSF13B
940	CD34	-2.13602e-05	Fibroblast CCL19 TNFSF13B
941	CD34	0.926721	Fibroblast CCL19 TNFSF13B
942	CD34	-1.11312e-05	Fibroblast CCL19 TNFSF13B
943	CD34	1.24098e-05	Fibroblast CCL19 TNFSF13B
944	CD34	0.961658	Fibroblast CCL19 TNFSF13B
945	CD34	0.970111	Fibroblast CCL19 TNFSF13B
946	CD34	1.03821	Fibroblast CCL19 TNFSF13B
947	CD34	-2.18315e-05	Fibroblast CCL19 TNFSF13B
948	CD34	-2.47024e-06	Fibroblast CCL19 TNFSF13B
949	CD34	1.11286e-05	Fibroblast CCL19 TNFSF13B
950	CD34	-3.41673e-06	Fibroblast CCL19 TNFSF13B
951	CD34	1.30544e-05	Fibroblast CCL19 TNFSF13B
952	CD34	1.79532e-05	Fibroblast FOSB CDKN1A
953	CD34	1.8296	Fibroblast SERPINE2 F2R
954	CD34	-1.15229e-05	Fibroblast CCL19 TNFSF13B
955	CD34	1.73185	Fibroblast CCL19 TNFSF13B
956	CD34	5.28728e-06	Fibroblast CCL19 TNFSF13B
957	CD34	2.02681	Fibroblast CCL19 TNFSF13B
958	CD34	1.20914e-05	Fibroblast CCL19 TNFSF13B
959	CD34	1.29947e-05	Fibroblast ABCC9
960	CD34	1.39112	Fibroblast CCL19 TNFSF13B
961	CD34	0.864031	Fibroblast CCL19 TNFSF13B
962	CD34	1.63375e-06	Fibroblast CCL19 TNFSF13B
963	CD34	-8.88139e-06	Fibroblast FOSB CDKN1A
964	CD34	-7.26161e-06	Fibroblast FOSB CDKN1A
965	CD34	4.07597e-06	Fibroblast FOSB CDKN1A
966	CD34	1.65172	Fibroblast FOSB CDKN1A
967	CD34	1.70598e-05	Fibroblast FOSB CDKN1A
968	CD34	-1.92617e-05	Fibroblast FOSB CDKN1A
969	CD34	-8.33998e-06	Fibroblast FOSB CDKN1A
970	CD34	1.41913e-05	Fibroblast FOSB CDKN1A
971	CD34	-1.06411e-05	Fibroblast FOSB CDKN1A
972	CD34	1.48903	Fibroblast FOSB CDKN1A
973	CD34	5.99811e-06	Fibroblast CCL19 TNFSF13B
974	CD34	1.58526	Fibroblast FOSB CDKN1A
975	CD34	1.9345e-05	Fibroblast FOSB CDKN1A
976	CD34	5.32821e-06	Fibroblast CCL19 TNFSF13B
977	CD34	7.19666e-06	Fibroblast CCL19 TNFSF13B
978	CD34	5.60093e-06	Fibroblast CCL19 TNFSF13B
979	CD34	-1.80869e-07	Fibroblast CCL19 TNFSF13B
980	CD34	-3.37174e-05	Fibroblast ABCC9
981	CD34	7.60703e-06	Fibroblast SERPINE2 F2R
982	CD34	-3.91227e-06	Fibroblast CCL19 TNFSF13B
983	CD34	1.61507	Fibroblast SERPINE2 F2R
984	CD34	0.990508	Fibroblast CCL19 TNFSF13B
985	CD34	1.55302	Fibroblast SERPINE2 F2R
986	CD34	1.24524e-05	Fibroblast SERPINE2 F2R
987	CD34	1.61024	Fibroblast SERPINE2 F2R
988	CD34	2.03009	Fibroblast FOSB CDKN1A
989	CD34	1.27798	Fibroblast FOSB CDKN1A
990	CD34	1.04851e-05	Fibroblast SERPINE2 F2R
991	CD34	0.618757	Fibroblast SERPINE2 F2R
992	CD34	1.4324	Fibroblast SERPINE2 F2R
993	CD34	1.84056	Fibroblast FOSB CDKN1A
994	CD34	1.05983e-05	Fibroblast SERPINE2 F2R
995	CD34	1.01477	Fibroblast SERPINE2 F2R
996	CD34	5.82972e-06	Fibroblast SERPINE2 F2R
997	CD34	-9.86567e-06	Fibroblast SERPINE2 F2R
998	CD34	1.68462e-05	Fibroblast SERPINE2 F2R
999	CD34	-1.36684e-05	Fibroblast SERPINE2 F2R
1000	CD34	-4.33214e-06	Fibroblast SERPINE2 F2R
1001	CD34	1.77368	Fibroblast SERPINE2 F2R
1002	CD34	1.81463	Fibroblast SERPINE2 F2R
1003	CD34	1.85215	Fibroblast ABCC9
1004	CD34	3.76973e-06	Fibroblast SERPINE2 F2R
1005	CD34	-9.95933e-06	Fibroblast SERPINE2 F2R
1006	CD34	1.29406	Fibroblast SERPINE2 F2R
1007	CD34	1.65251e-06	Fibroblast ACKR3 CD55
1008	CD34	1.23568	Fibroblast SERPINE2 F2R
1009	CD34	0.778587	Fibroblast SERPINE2 F2R
1010	CD34	7.98585e-06	Fibroblast SERPINE2 F2R
1011	CD34	0.993501	Fibroblast CCL19 TNFSF13B
1012	CD34	0.925813	Fibroblast FOSB CDKN1A
1013	CD34	8.69519e-06	Fibroblast FOSB CDKN1A
1014	CD34	1.00313	Fibroblast FOSB CDKN1A
1015	CD34	6.28803e-06	Fibroblast SERPINE2 F2R
1016	CD34	-1.42233e-05	Fibroblast SERPINE2 F2R
1017	CD34	1.82152	Fibroblast SERPINE2 F2R
1018	CD34	-1.67411e-05	Fibroblast SERPINE2 F2R
1019	CD34	1.13682	Fibroblast SERPINE2 F2R
1020	CD34	-2.06126e-06	Fibroblast SERPINE2 F2R
1021	CD34	1.44187e-05	Fibroblast SERPINE2 F2R
1022	CD34	-4.17821e-07	Fibroblast FOSB CDKN1A
1023	CD34	1.35375e-05	Fibroblast SERPINE2 F2R
1024	CD34	1.42041	Fibroblast SERPINE2 F2R
1025	CD34	1.2351	Fibroblast SERPINE2 F2R
1026	CD34	1.42806	Fibroblast SERPINE2 F2R
1027	CD34	1.47355	Fibroblast SERPINE2 F2R
1028	CD34	1.60223	Fibroblast SERPINE2 F2R
1029	CD34	-1.07976e-05	Fibroblast SERPINE2 F2R
1030	CD34	-1.02647e-05	Fibroblast SERPINE2 F2R
1031	CD34	2.88793e-06	Fibroblast SERPINE2 F2R
1032	CD34	9.08113e-07	Fibroblast SERPINE2 F2R
1033	CD34	2.62623e-06	Fibroblast FOSB CDKN1A
1034	CD34	1.47304	Fibroblast SERPINE2 F2R
1035	CD34	1.58632	Fibroblast SERPINE2 F2R
1036	CD34	-1.30202e-06	Fibroblast FOSB CDKN1A
1037	CD34	0.903249	Fibroblast FOSB CDKN1A
1038	CD34	-1.78951e-07	Fibroblast SERPINE2 F2R
1039	CD34	1.33178	Fibroblast SERPINE2 F2R
1040	CD34	-8.4456e-06	Fibroblast SERPINE2 F2R
1041	CD34	1.00664	Fibroblast SERPINE2 F2R
1042	CD34	0.894328	Fibroblast SERPINE2 F2R
1043	CD34	-1.26108e-05	Fibroblast FOSB CDKN1A
1044	CD34	1.42682	Fibroblast FOSB CDKN1A
1045	CD34	6.69066e-06	Fibroblast FOSB CDKN1A
1046	CD34	1.01042	Fibroblast ABCC9
1047	CD34	1.2469	Fibroblast CCL19 TNFSF13B
1048	CD34	-7.23797e-06	Fibroblast SERPINE2 F2R
1049	CD34	1.7288	Fibroblast FOSB CDKN1A
1050	CD34	0.730429	Fibroblast SERPINE2 F2R
1051	CD34	1.13683	Fibroblast CCL19 TNFSF13B
1052	CD34	4.21644e-06	Fibroblast SERPINE2 F2R
1053	CD34	4.83794e-08	Fibroblast SERPINE2 F2R
1054	CD34	6.18984e-06	Fibroblast SERPINE2 F2R
1055	CD34	4.31134e-06	Fibroblast SERPINE2 F2R
1056	CD34	1.56804	Fibroblast FOSB CDKN1A
1057	CD34	0.700329	Fibroblast SERPINE2 F2R
1058	CD34	1.66189e-05	Fibroblast SERPINE2 F2R
1059	CD34	1.93941	Fibroblast FOSB CDKN1A
1060	CD34	1.50832e-05	Fibroblast SERPINE2 F2R
1061	CD34	-3.34209e-06	Fibroblast SERPINE2 F2R
1062	CD34	-6.49807e-07	Fibroblast SERPINE2 F2R
1063	CD34	2.40957	Fibroblast SERPINE2 F2R
1064	CD34	-4.48215e-06	Fibroblast SERPINE2 F2R
1065	CD34	-2.55381e-05	Fibroblast SERPINE2 F2R
1066	CD34	-3.12933e-06	Fibroblast FOSB CDKN1A
1067	CD34	0.811487	Fibroblast SERPINE2 F2R
1068	CD34	-1.73773e-05	Fibroblast SERPINE2 F2R
1069	CD34	5.4994e-06	Fibroblast SERPINE2 F2R
1070	CD34	-5.97274e-06	Fibroblast FOSB CDKN1A
1071	CD34	1.44774e-05	Fibroblast SERPINE2 F2R
1072	CD34	2.64868e-06	Fibroblast SERPINE2 F2R
1073	CD34	-7.88783e-06	Fibroblast ABCC9
1074	CD34	0.79022	Fibroblast CCL19 TNFSF13B
1075	CD34	2.57583e-06	Fibroblast FOSB CDKN1A
1076	CD34	9.12047e-06	Fibroblast SERPINE2 F2R
1077	CD34	1.01297	Fibroblast SERPINE2 F2R
1078	CD34	1.38702	Fibroblast SERPINE2 F2R
1079	CD34	0.983637	Fibroblast SERPINE2 F2R
1080	CD34	-8.57251e-06	Fibroblast FOSB CDKN1A
1081	CD34	1.14217	Fibroblast FOSB CDKN1A
1082	CD34	-2.84836e-06	Fibroblast SERPINE2 F2R
1083	CD34	0.909735	Fibroblast SERPINE2 F2R
1084	CD34	-8.44891e-06	Fibroblast SERPINE2 F2R
1085	CD34	0.847071	Fibroblast FOSB CDKN1A
1086	CD34	-8.51432e-06	Fibroblast SERPINE2 F2R
1087	CD34	1.079	Fibroblast SERPINE2 F2R
1088	CD34	-9.39977e-06	Fibroblast SERPINE2 F2R
1089	CD34	1.29483	Fibroblast SERPINE2 F2R
1090	CD34	9.55185e-06	Fibroblast SERPINE2 F2R
1091	CD34	-1.3175e-05	Fibroblast SERPINE2 F2R
1092	CD34	7.30291e-07	Fibroblast CCL19 TNFSF13B
1093	CD34	1.29205	Fibroblast SERPINE2 F2R
1094	CD34	1.13237	Fibroblast SERPINE2 F2R
1095	CD34	0.75754	Fibroblast CCL19 TNFSF13B
1096	CD34	3.73135e-06	Fibroblast FOSB CDKN1A
1097	CD34	1.26467e-05	Fibroblast SERPINE2 F2R
1098	CD34	3.25225e-06	Fibroblast SERPINE2 F2R
1099	CD34	-1.38467e-06	Fibroblast CCL19 TNFSF13B
1100	CD34	2.60247e-05	Fibroblast SERPINE2 F2R
1101	CD34	0.728639	Fibroblast FOSB CDKN1A
1102	CD34	1.46326	Fibroblast SERPINE2 F2R
1103	CD34	1.05701	Fibroblast SERPINE2 F2R
1104	CD34	0.592843	Fibroblast CCL19 TNFSF13B
1105	CD34	2.09828	Fibroblast SERPINE2 F2R
1106	CD34	4.15845e-06	Fibroblast SERPINE2 F2R
1107	CD34	1.15192	Fibroblast SERPINE2 F2R
1108	CD34	1.46479	Fibroblast SERPINE2 F2R
1109	CD34	1.12733e-05	Fibroblast SERPINE2 F2R
1110	CD34	1.1182	Fibroblast FOSB CDKN1A
1111	CD34	0.918057	Fibroblast SERPINE2 F2R
1112	CD34	1.71317	Fibroblast SERPINE2 F2R
1113	CD34	4.50086e-06	Fibroblast FOSB CDKN1A
1114	CD34	1.04522e-05	Fibroblast SERPINE2 F2R
1115	CD34	1.49629e-06	Fibroblast SERPINE2 F2R
1116	CD34	-1.14107e-05	Fibroblast SERPINE2 F2R
1117	CD34	8.02499e-06	Fibroblast SERPINE2 F2R
1118	CD34	-7.28717e-06	Fibroblast SERPINE2 F2R
1119	CD34	5.27209e-06	Fibroblast SERPINE2 F2R
1120	CD34	1.67348e-05	Fibroblast SERPINE2 F2R
1121	CD34	-1.41883e-05	Fibroblast SERPINE2 F2R
1122	CD34	1.94764	Fibroblast SERPINE2 F2R
1123	CD34	1.35316e-05	Fibroblast SERPINE2 F2R
1124	CD34	1.44516	Fibroblast SERPINE2 F2R
1125	CD34	-2.51273e-06	Fibroblast ABCC9
1126	CD34	-6.85848e-06	Fibroblast SERPINE2 F2R
1127	CD34	1.0341	Fibroblast CCL19 TNFSF13B
1128	CD34	5.79631e-06	Fibroblast FOSB CDKN1A
1129	CD34	1.48984	Fibroblast FOSB CDKN1A
1130	CD34	-1.9033e-06	Fibroblast SERPINE2 F2R
1131	CD34	-1.43903e-06	Fibroblast SERPINE2 F2R
1132	CD34	-9.65727e-07	Fibroblast SERPINE2 F2R
1133	CD34	1.81447e-06	Fibroblast SERPINE2 F2R
1134	CD34	1.59657e-05	Fibroblast SERPINE2 F2R
1135	CD34	-4.51332e-06	Fibroblast SERPINE2 F2R
1136	CD34	-7.9488e-06	Fibroblast SERPINE2 F2R
1137	CD34	2.00956	Fibroblast SERPINE2 F2R
1138	CD34	3.80472e-06	Fibroblast ACKR3 CD55
1139	CD34	2.35788e-06	Fibroblast SERPINE2 F2R
1140	CD34	5.90988e-06	Fibroblast SERPINE2 F2R
1141	CD34	-1.41193e-05	Fibroblast SERPINE2 F2R
1142	CD34	1.0633e-05	Fibroblast SERPINE2 F2R
1143	CD34	4.53918e-06	Fibroblast SERPINE2 F2R
1144	CD34	9.51313e-06	Fibroblast SERPINE2 F2R
1145	CD34	1.65511	Fibroblast SERPINE2 F2R
1146	CD34	-1.84194e-05	Fibroblast FOSB CDKN1A
1147	CD34	1.27128	Fibroblast FOSB CDKN1A
1148	CD34	-9.06847e-06	Fibroblast SERPINE2 F2R
1149	CD34	0.92547	Fibroblast FOSB CDKN1A
1150	CD34	-4.13467e-06	Fibroblast CCL19 TNFSF13B
1151	CD34	0.891269	Fibroblast SERPINE2 F2R
1152	CD34	1.06298e-05	Fibroblast SERPINE2 F2R
1153	CD34	6.20347e-06	Fibroblast SERPINE2 F2R
1154	CD34	6.73067e-06	Fibroblast SERPINE2 F2R
1155	CD34	2.63371e-05	Fibroblast SERPINE2 F2R
1156	CD34	1.66114e-06	Fibroblast FOSB CDKN1A
1157	CD34	1.04071	Fibroblast SERPINE2 F2R
1158	CD34	2.53718e-06	Fibroblast CCL19 TNFSF13B
1159	CD34	1.65169	Fibroblast FOSB CDKN1A
1160	CD34	-2.22725e-05	Fibroblast SERPINE2 F2R
1161	CD34	6.49684e-06	Fibroblast ABCC9
1162	CD34	1.71427	Fibroblast SERPINE2 F2R
1163	CD34	2.23558	Fibroblast SERPINE2 F2R
1164	CD34	1.77704e-05	Fibroblast CCL19 TNFSF13B
1165	CD34	1.97814	Fibroblast SERPINE2 F2R
1166	CD34	-2.87097e-06	Fibroblast SERPINE2 F2R
1167	CD34	1.29463	Fibroblast CCL19 TNFSF13B
1168	CD34	1.08558	Fibroblast FOSB CDKN1A
1169	CD34	1.12544	Fibroblast SERPINE2 F2R
1170	CD34	1.01589	Fibroblast SERPINE2 F2R
1171	CD34	4.83457e-06	Fibroblast SERPINE2 F2R
1172	CD34	1.39634e-07	Fibroblast CCL19 TNFSF13B
1173	CD34	1.48073	Fibroblast CCL19 TNFSF13B
1174	CD34	-2.88123e-06	Fibroblast CCL19 TNFSF13B
1175	CD34	3.02272e-07	Fibroblast SERPINE2 F2R
1176	CD34	0.672227	Fibroblast FOSB CDKN1A
1177	CD34	0.878494	Fibroblast SERPINE2 F2R
1178	CD34	1.1235	Fibroblast SERPINE2 F2R
1179	CD34	-1.11202e-05	Fibroblast CCL19 TNFSF13B
1180	CD34	1.94421	Fibroblast SERPINE2 F2R
1181	CD34	6.71512e-06	Fibroblast SERPINE2 F2R
1182	CD34	-1.54533e-05	Fibroblast CCL19 TNFSF13B
1183	CD34	-2.77047e-06	Fibroblast CCL19 TNFSF13B
1184	CD34	-6.29343e-06	Fibroblast SERPINE2 F2R
1185	CD34	-9.33e-06	Fibroblast FOSB CDKN1A
1186	CD34	1.72366	Fibroblast SERPINE2 F2R
1187	CD34	-4.94102e-06	Fibroblast SERPINE2 F2R
1188	CD34	-4.3536e-06	Fibroblast SERPINE2 F2R
1189	CD34	0.854521	Fibroblast SERPINE2 F2R
1190	CD34	1.3205	Fibroblast CCL19 TNFSF13B
1191	CD34	4.41503e-06	Fibroblast FOSB CDKN1A
1192	CD34	1.12223	Fibroblast FOSB CDKN1A
1193	CD34	7.89643e-06	Fibroblast SERPINE2 F2R
1194	CD34	7.70741e-06	Fibroblast FOSB CDKN1A
1195	CD34	2.29408	Fibroblast SERPINE2 F2R
1196	CD34	1.46835e-05	Fibroblast SERPINE2 F2R
1197	CD34	1.34591	Fibroblast SERPINE2 F2R
1198	CD34	-1.2266e-05	Fibroblast FOSB CDKN1A
1199	CD34	1.32002	Fibroblast SERPINE2 F2R
1200	CD34	4.40824e-06	Fibroblast SERPINE2 F2R
1201	CD34	1.26266	Fibroblast SERPINE2 F2R
1202	CD34	1.34131	Fibroblast FOSB CDKN1A
1203	CD34	1.68291	Fibroblast SERPINE2 F2R
1204	CD34	1.86249	Fibroblast FOSB CDKN1A
1205	CD34	8.76556e-06	Fibroblast SERPINE2 F2R
1206	CD34	1.59176	Fibroblast SERPINE2 F2R
1207	CD34	1.41327	Fibroblast FOSB CDKN1A
1208	CD34	1.24604	Fibroblast FOSB CDKN1A
1209	CD34	4.56003e-06	Fibroblast SERPINE2 F2R
1210	CD34	-5.7036e-06	Fibroblast SERPINE2 F2R
1211	CD34	1.59362	Fibroblast SERPINE2 F2R
1212	CD34	9.05064e-06	Fibroblast SERPINE2 F2R
1213	CD34	2.14029	Fibroblast SERPINE2 F2R
1214	CD34	1.55099	Fibroblast FOSB CDKN1A
1215	CD34	-6.03156e-07	Fibroblast FOSB CDKN1A
1216	CD34	-2.43519e-06	Fibroblast SERPINE2 F2R
1217	CD34	1.28893	Fibroblast SERPINE2 F2R
1218	CD34	-2.03599e-05	Fibroblast SERPINE2 F2R
1219	CD34	1.12503	Fibroblast SERPINE2 F2R
1220	CD34	2.12749	Fibroblast ACKR3 CD55
1221	CD34	4.38696e-06	Fibroblast SERPINE2 F2R
1222	CD34	1.02007	Fibroblast SERPINE2 F2R
1223	CD34	-2.76406e-06	Fibroblast FOSB CDKN1A
1224	CD34	1.16629e-05	Fibroblast SERPINE2 F2R
1225	CD34	-2.45428e-05	Fibroblast FOSB CDKN1A
1226	CD34	1.25026	Fibroblast SERPINE2 F2R
1227	CD34	-1.19145e-06	Fibroblast SERPINE2 F2R
1228	CD34	1.63216e-06	Fibroblast SERPINE2 F2R
1229	CD34	4.0648e-06	Fibroblast SERPINE2 F2R
1230	CD34	6.3934e-06	Fibroblast ACKR3 CD55
1231	CD34	1.1049	Fibroblast SERPINE2 F2R
1232	CD34	1.59425	Fibroblast FOSB CDKN1A
1233	CD34	5.24168e-06	Fibroblast SERPINE2 F2R
1234	CD34	1.32634e-05	Fibroblast FOSB CDKN1A
1235	CD34	-1.13568e-06	Fibroblast SERPINE2 F2R
1236	CD34	1.70264	Fibroblast SERPINE2 F2R
1237	CD34	-2.81528e-06	Fibroblast SERPINE2 F2R
1238	CD34	1.41188	Fibroblast SERPINE2 F2R
1239	CD34	2.22693	Fibroblast SERPINE2 F2R
1240	CD34	-5.02381e-06	Fibroblast SERPINE2 F2R
1241	CD34	7.15938e-06	Fibroblast SERPINE2 F2R
1242	CD34	-1.34579e-05	Fibroblast SERPINE2 F2R
1243	CD34	1.46429	Fibroblast SERPINE2 F2R
1244	CD34	-5.40543e-06	Fibroblast SERPINE2 F2R
1245	CD34	-5.47074e-06	Fibroblast SERPINE2 F2R
1246	CD34	1.15145e-05	Fibroblast SERPINE2 F2R
1247	CD34	1.05222e-05	Fibroblast FOSB CDKN1A
1248	CD34	1.77286	Fibroblast SERPINE2 F2R
1249	CD34	-2.63797e-06	Fibroblast FOSB CDKN1A
1250	CD34	3.24008e-07	Fibroblast FOSB CDKN1A
1251	CD34	1.03083	Fibroblast FOSB CDKN1A
1252	CD34	-3.88179e-06	Fibroblast SERPINE2 F2R
1253	CD34	1.76415e-05	Fibroblast SERPINE2 F2R
1254	CD34	-4.16528e-06	Fibroblast SERPINE2 F2R
1255	CD34	1.26284	Fibroblast FOSB CDKN1A
1256	CD34	4.18946e-07	Fibroblast FOSB CDKN1A
1257	CD34	1.24649e-05	Fibroblast SERPINE2 F2R
1258	CD34	1.28699	Fibroblast SERPINE2 F2R
1259	CD34	-2.5382e-06	Fibroblast SERPINE2 F2R
1260	CD34	4.67831e-06	Fibroblast FOSB CDKN1A
1261	CD34	1.53552	Fibroblast SERPINE2 F2R
1262	CD34	-6.15606e-06	Fibroblast SERPINE2 F2R
1263	CD34	1.51942e-05	Fibroblast SERPINE2 F2R
1264	CD34	-4.32895e-06	Fibroblast SERPINE2 F2R
1265	CD34	-1.03102e-05	Fibroblast SERPINE2 F2R
1266	CD34	2.27089	Fibroblast SERPINE2 F2R
1267	CD34	-2.21098e-06	Fibroblast SERPINE2 F2R
1268	CD34	1.56057	Fibroblast SERPINE2 F2R
1269	CD34	-3.22902e-06	Fibroblast FOSB CDKN1A
1270	CD34	1.44418	Fibroblast SERPINE2 F2R
1271	CD34	1.89541e-06	Fibroblast SERPINE2 F2R
1272	CD34	1.36885	Fibroblast FOSB CDKN1A
1273	CD34	1.19872	Fibroblast SERPINE2 F2R
1274	CD34	-1.29602e-05	Fibroblast SERPINE2 F2R
1275	CD34	-1.95933e-05	Fibroblast SERPINE2 F2R
1276	CD34	2.13412e-06	Fibroblast SERPINE2 F2R
1277	CD34	1.04485	Fibroblast FOSB CDKN1A
1278	CD34	2.00789	Fibroblast SERPINE2 F2R
1279	CD34	2.91094e-06	Fibroblast ACKR3 CD55
1280	CD34	7.97218e-06	Fibroblast SERPINE2 F2R
1281	CD34	4.09864e-07	Fibroblast SERPINE2 F2R
1282	CD34	-8.18324e-06	Fibroblast CCL19 TNFSF13B
1283	CD34	1.08093	Fibroblast ACKR3 CD55
1284	CD34	3.39787e-06	Fibroblast FOSB CDKN1A
1285	CD34	-8.17393e-06	Fibroblast SERPINE2 F2R
1286	CD34	-2.87493e-07	Fibroblast FOSB CDKN1A
1287	CD34	2.12815	Fibroblast SERPINE2 F2R
1288	CD34	1.14085	Fibroblast SERPINE2 F2R
1289	CD34	2.1717	Fibroblast SERPINE2 F2R
1290	CD34	-2.27069e-06	Fibroblast SERPINE2 F2R
1291	CD34	1.48231e-05	Fibroblast SERPINE2 F2R
1292	CD34	1.62858	Fibroblast SERPINE2 F2R
1293	CD34	2.04387	Fibroblast SERPINE2 F2R
1294	CD34	3.11233e-06	Fibroblast SERPINE2 F2R
1295	CD34	-1.1259e-06	Fibroblast SERPINE2 F2R
1296	CD34	6.58739e-06	Fibroblast CCL19 TNFSF13B
1297	CD34	-1.66862e-06	Fibroblast SERPINE2 F2R
1298	CD34	1.20887e-05	Fibroblast SERPINE2 F2R
1299	CD34	1.70419e-06	Fibroblast FOSB CDKN1A
1300	CD34	6.9242e-06	Fibroblast SERPINE2 F2R
1301	CD34	1.68575	Fibroblast SERPINE2 F2R
1302	CD34	-6.58389e-06	Fibroblast SERPINE2 F2R
1303	CD34	1.61653	Fibroblast SERPINE2 F2R
1304	CD34	5.08786e-06	Fibroblast SERPINE2 F2R
1305	CD34	-1.35907e-06	Fibroblast FOSB CDKN1A
1306	CD34	1.84898	Fibroblast SERPINE2 F2R
1307	CD34	7.549e-06	Fibroblast CCL19 TNFSF13B
1308	CD34	0.905243	Fibroblast FOSB CDKN1A
1309	CD34	1.20671	Fibroblast SERPINE2 F2R
1310	CD34	-1.64595e-05	Fibroblast FOSB CDKN1A
1311	CD34	1.77401e-05	Fibroblast SERPINE2 F2R
1312	CD34	1.97939	Fibroblast SERPINE2 F2R
1313	CD34	8.32288e-06	Fibroblast SERPINE2 F2R
1314	CD34	-1.90546e-05	Fibroblast SERPINE2 F2R
1315	CD34	-2.08367e-07	Fibroblast SERPINE2 F2R
1316	CD34	-4.08934e-06	Fibroblast SERPINE2 F2R
1317	CD34	2.29943	Fibroblast SERPINE2 F2R
1318	CD34	7.2743e-06	Fibroblast SERPINE2 F2R
1319	CD34	1.23413e-05	Fibroblast SERPINE2 F2R
1320	CD34	-5.53224e-06	Fibroblast SERPINE2 F2R
1321	CD34	-2.2919e-06	Fibroblast SERPINE2 F2R
1322	CD34	1.71146e-05	Fibroblast FOSB CDKN1A
1323	CD34	-1.64981e-05	Fibroblast SERPINE2 F2R
1324	CD34	2.23162	Fibroblast SERPINE2 F2R
1325	CD34	1.62486	Fibroblast FOSB CDKN1A
1326	CD34	-1.15311e-06	Fibroblast SERPINE2 F2R
1327	CD34	1.04808	Fibroblast FOSB CDKN1A
1328	CD34	1.40931	Fibroblast ABCC9
1329	CD34	-1.12717e-05	Fibroblast SERPINE2 F2R
1330	CD34	9.62609e-06	Fibroblast SERPINE2 F2R
1331	CD34	1.59343	Fibroblast SERPINE2 F2R
1332	CD34	-1.64165e-05	Fibroblast CCL19 TNFSF13B
1333	CD34	-1.1269e-05	Fibroblast ABCC9
1334	CD34	1.28219	Fibroblast SERPINE2 F2R
1335	CD34	-9.56309e-06	Fibroblast SERPINE2 F2R
1336	CD34	-6.9153e-06	Fibroblast SERPINE2 F2R
1337	CD34	-4.45353e-06	Fibroblast ABCC9
1338	CD34	0.980618	Fibroblast FOSB CDKN1A
1339	CD34	7.03698e-06	Fibroblast ABCC9
1340	CD34	-6.03006e-06	Fibroblast ABCC9
1341	CD34	8.93504e-07	Fibroblast ABCC9
1342	CD34	7.37495e-06	Fibroblast ABCC9
1343	CD34	1.53093	Fibroblast ABCC9
1344	CD34	-6.89632e-06	Fibroblast FOSB CDKN1A
1345	CD34	8.59793e-06	Fibroblast ABCC9
1346	CD34	0.955705	Fibroblast FOSB CDKN1A
1347	CD34	1.13108	Fibroblast ABCC9
1348	CD34	-8.57809e-06	Fibroblast FOSB CDKN1A
1349	CD34	8.16026e-06	Fibroblast ABCC9
1350	CD34	-4.26589e-06	Fibroblast ABCC9
1351	CD34	-4.04637e-06	Fibroblast ABCC9
1352	CD34	0.600507	Fibroblast FOSB CDKN1A
1353	CD34	7.19466e-06	Fibroblast ABCC9
1354	CD34	1.0476	Fibroblast ABCC9
1355	CD34	1.16707	Fibroblast FOSB CDKN1A
1356	CD34	0.794689	Fibroblast FOSB CDKN1A
1357	CD34	1.43948	Fibroblast ABCC9
1358	CD34	-6.18722e-07	Fibroblast ABCC9
1359	CD34	-5.38305e-06	Fibroblast FOSB CDKN1A
1360	CD34	4.16955e-06	Fibroblast FOSB CDKN1A
1361	CD34	1.36949	Fibroblast FOSB CDKN1A
1362	CD34	1.53917e-05	Fibroblast FOSB CDKN1A
1363	CD34	1.34602e-05	Fibroblast FOSB CDKN1A
1364	CD34	-8.42856e-06	Fibroblast FOSB CDKN1A
1365	CD34	-6.69874e-06	Fibroblast FOSB CDKN1A
1366	CD34	0.817858	Fibroblast ABCC9
1367	CD34	2.11917	Fibroblast FOSB CDKN1A
1368	CD34	-5.01038e-06	Fibroblast ABCC9
1369	CD34	0.606061	Fibroblast FOSB CDKN1A
1370	CD34	0.729849	Fibroblast FOSB CDKN1A
1371	CD34	1.58547e-06	Fibroblast ABCC9
1372	CD34	1.39888	Fibroblast FOSB CDKN1A
1373	CD34	0.588661	Fibroblast FOSB CDKN1A
1374	CD34	2.75973e-06	Fibroblast FOSB CDKN1A
1375	CD34	1.15037	Fibroblast ABCC9
1376	CD34	-2.30573e-06	Fibroblast FOSB CDKN1A
1377	CD34	-1.32163e-07	Fibroblast FOSB CDKN1A
1378	CD34	3.84949e-06	Fibroblast FOSB CDKN1A
1379	CD34	0.985019	Fibroblast FOSB CDKN1A
1380	CD34	1.28672	Fibroblast FOSB CDKN1A
1381	CD34	1.15647	Fibroblast ABCC9
1382	CD34	-3.65322e-07	Fibroblast ABCC9
1383	CD34	-1.35801e-06	Fibroblast FOSB CDKN1A
1384	CD34	9.44618e-06	Fibroblast FOSB CDKN1A
1385	CD34	9.92041e-06	Fibroblast ABCC9
1386	CD34	-7.0067e-06	Fibroblast ABCC9
1387	CD34	-9.91059e-06	Fibroblast FOSB CDKN1A
1388	CD34	-7.05618e-06	Fibroblast ABCC9
1389	CD34	1.6935	Fibroblast ABCC9
1390	CD34	-1.7812e-05	Fibroblast ABCC9
1391	CD34	1.14582	Fibroblast ABCC9
1392	CD34	1.42253	Fibroblast ABCC9
1393	CD34	6.4255e-06	Fibroblast ABCC9
1394	CD34	-1.65936e-08	Fibroblast ABCC9
1395	CD34	1.06786	Fibroblast ABCC9
1396	CD34	1.49104	Fibroblast ABCC9
1397	CD34	0.871627	Fibroblast FOSB CDKN1A
1398	CD34	1.0878	Fibroblast FOSB CDKN1A
1399	CD34	7.61121e-06	Fibroblast ABCC9
1400	CD34	0.722359	Fibroblast FOSB CDKN1A
1401	CD34	8.77295e-06	Fibroblast ABCC9
1402	CD34	-1.77337e-05	Fibroblast ABCC9
1403	CD34	-4.56873e-07	Fibroblast ABCC9
1404	CD34	-3.94872e-06	Fibroblast FOSB CDKN1A
1405	CD34	-1.28056e-06	Fibroblast FOSB CDKN1A
1406	CD34	1.09624e-05	Fibroblast ABCC9
1407	CD34	-1.25522e-05	Fibroblast FOSB CDKN1A
1408	CD34	-2.65484e-06	Fibroblast FOSB CDKN1A
1409	CD34	1.43706	Fibroblast FOSB CDKN1A
1410	CD34	-1.47831e-05	Fibroblast FOSB CDKN1A
1411	CD34	-6.26588e-06	Fibroblast ABCC9
1412	CD34	-4.1052e-07	Fibroblast ABCC9
1413	CD34	1.15467	Fibroblast FOSB CDKN1A
1414	CD34	-5.33306e-06	Fibroblast ABCC9
1415	CD34	1.39979	Fibroblast ABCC9
1416	CD34	1.08415e-05	Fibroblast FOSB CDKN1A
1417	CD34	1.09768	Fibroblast FOSB CDKN1A
1418	CD34	0.895281	Fibroblast ABCC9
1419	CD34	3.69542e-06	Fibroblast ABCC9
1420	CD34	1.69915	Fibroblast FOSB CDKN1A
1421	CD34	4.92505e-06	Fibroblast ABCC9
1422	CD34	1.64442	Fibroblast FOSB CDKN1A
1423	CD34	-7.08674e-06	Fibroblast ABCC9
1424	CD34	-5.82708e-07	Fibroblast FOSB CDKN1A
1425	CD34	1.5228	Fibroblast FOSB CDKN1A
1426	CD34	9.33933e-07	Fibroblast FOSB CDKN1A
1427	CD34	0.995432	Fibroblast FOSB CDKN1A
1428	CD34	1.1433	Fibroblast FOSB CDKN1A
1429	CD34	-1.09909e-05	Fibroblast FOSB CDKN1A
1430	CD34	1.18879	Fibroblast ABCC9
1431	CD34	-1.08973e-05	Fibroblast FOSB CDKN1A
1432	CD34	1.02085	Fibroblast FOSB CDKN1A
1433	CD34	1.81678	Fibroblast ABCC9
1434	CD34	1.19246	Fibroblast ABCC9
1435	CD34	8.98362e-06	Fibroblast ABCC9
1436	CD34	1.42182	Fibroblast FOSB CDKN1A
1437	CD34	1.11991e-06	Fibroblast ABCC9
1438	CD34	9.98313e-06	Fibroblast FOSB CDKN1A
1439	CD34	1.40768	Fibroblast FOSB CDKN1A
1440	CD34	1.61183	Fibroblast ABCC9
1441	CD34	8.92148e-06	Fibroblast ABCC9
1442	CD34	7.77959e-06	Fibroblast ABCC9
1443	CD34	9.41915e-06	Fibroblast FOSB CDKN1A
1444	CD34	-9.08803e-06	Fibroblast ABCC9
1445	CD34	2.40893e-05	Fibroblast FOSB CDKN1A
1446	CD34	0.908211	Fibroblast FOSB CDKN1A
1447	CD34	6.86304e-08	Fibroblast ABCC9
1448	CD34	0.749209	Fibroblast ABCC9
1449	CD34	-1.49697e-06	Fibroblast ABCC9
1450	CD34	0.975555	Fibroblast FOSB CDKN1A
1451	CD34	1.24035e-06	Fibroblast ABCC9
1452	CD34	-7.78055e-06	Fibroblast ABCC9
1453	CD34	1.41003e-05	Fibroblast ABCC9
1454	CD34	0.751388	Fibroblast ABCC9
1455	CD34	6.10679e-06	Fibroblast FOSB CDKN1A
1456	CD34	1.36666	Fibroblast FOSB CDKN1A
1457	CD34	1.18846	Fibroblast ABCC9
1458	CD34	-6.05839e-06	Fibroblast FOSB CDKN1A
1459	CD34	0.690497	Fibroblast FOSB CDKN1A
1460	CD34	5.33106e-06	Fibroblast ABCC9
1461	CD34	0.748723	Fibroblast FOSB CDKN1A
1462	CD34	-9.78489e-06	Fibroblast FOSB CDKN1A
1463	CD34	2.72184e-07	Fibroblast FOSB CDKN1A
1464	CD34	-1.71557e-05	Fibroblast ABCC9
1465	CD34	0.591467	Fibroblast FOSB CDKN1A
1466	CD34	-3.04923e-06	Fibroblast ABCC9
1467	CD34	1.34608e-05	Fibroblast FOSB CDKN1A
1468	CD34	1.56623	Fibroblast ABCC9
1469	CD34	1.34549	Fibroblast FOSB CDKN1A
1470	CD34	-6.63218e-06	Fibroblast ABCC9
1471	CD34	1.29774	Fibroblast ABCC9
1472	CD34	1.67035	Fibroblast FOSB CDKN1A
1473	CD34	-5.43779e-06	Fibroblast FOSB CDKN1A
1474	CD34	-2.79673e-06	Fibroblast FOSB CDKN1A
1475	CD34	1.06523e-05	Fibroblast FOSB CDKN1A
1476	CD34	1.56783e-05	Fibroblast FOSB CDKN1A
1477	CD34	-6.43112e-06	Fibroblast FOSB CDKN1A
1478	CD34	0.969107	Fibroblast ABCC9
1479	CD34	0.915628	Fibroblast FOSB CDKN1A
1480	CD34	1.8574e-05	Fibroblast FOSB CDKN1A
1481	CD34	0.8714	Fibroblast FOSB CDKN1A
1482	CD34	1.01195	Fibroblast ABCC9
1483	CD34	-4.34109e-06	Fibroblast ABCC9
1484	CD34	1.06452	Fibroblast FOSB CDKN1A
1485	CD34	-9.29652e-07	Fibroblast ABCC9
1486	CD34	0.846772	Fibroblast FOSB CDKN1A
1487	CD34	-8.9449e-06	Fibroblast ABCC9
1488	CD34	-1.28251e-05	Fibroblast FOSB CDKN1A
1489	CD34	0.632301	Fibroblast ABCC9
1490	CD34	0.759337	Fibroblast FOSB CDKN1A
1491	CD34	9.07784e-06	Fibroblast FOSB CDKN1A
1492	CD34	0.900104	Fibroblast FOSB CDKN1A
1493	CD34	8.81023e-06	Fibroblast ABCC9
1494	CD34	1.00254e-05	Fibroblast ABCC9
1495	CD34	1.03004	Fibroblast FOSB CDKN1A
1496	CD34	1.23604e-05	Fibroblast ABCC9
1497	CD34	2.95402e-06	Fibroblast ABCC9
1498	CD34	1.42445	Fibroblast FOSB CDKN1A
1499	CD34	-9.55389e-06	Fibroblast ABCC9
1500	CD34	-1.21041e-05	Fibroblast FOSB CDKN1A
1501	CD34	0.760553	Fibroblast FOSB CDKN1A
1502	CD34	-1.35816e-06	Fibroblast ABCC9
1503	CD34	-9.87273e-06	Fibroblast FOSB CDKN1A
1504	CD34	8.31925e-06	Fibroblast ABCC9
1505	CD34	-7.9506e-06	Fibroblast ABCC9
1506	CD34	3.40465e-06	Fibroblast ABCC9
1507	CD34	8.7043e-06	Fibroblast ABCC9
1508	CD34	-1.18216e-05	Fibroblast FOSB CDKN1A
1509	CD34	1.02289e-05	Fibroblast FOSB CDKN1A
1510	CD34	-2.10843e-05	Fibroblast FOSB CDKN1A
1511	CD34	1.88315	Fibroblast FOSB CDKN1A
1512	CD34	1.51171e-05	Fibroblast ABCC9
1513	CD34	5.55438e-06	Fibroblast ABCC9
1514	CD34	9.14879e-06	Fibroblast ABCC9
1515	CD34	-5.53397e-06	Fibroblast ABCC9
1516	CD34	2.98376e-06	Fibroblast ABCC9
1517	CD34	1.10638e-05	Fibroblast FOSB CDKN1A
1518	CD34	-1.32915e-05	Fibroblast ABCC9
1519	CD34	1.00169e-05	Fibroblast ABCC9
1520	CD34	1.38726	Fibroblast ABCC9
1521	CD34	1.49546	Fibroblast FOSB CDKN1A
1522	CD34	2.62276e-05	Fibroblast FOSB CDKN1A
1523	CD34	5.10666e-06	Fibroblast CCL19 TNFSF13B
1524	CD34	1.25437	Fibroblast FOSB CDKN1A
1525	CD34	1.43303	Fibroblast FOSB CDKN1A
1526	CD34	-2.43809e-06	Fibroblast FOSB CDKN1A
1527	CD34	6.21809e-06	Fibroblast ABCC9
1528	CD34	-3.44595e-06	Fibroblast CCL19 TNFSF13B
1529	CD34	-2.35522e-05	Fibroblast ABCC9
1530	CD34	4.72388e-06	Fibroblast CCL19 TNFSF13B
1531	CD34	-5.1148e-06	Fibroblast ABCC9
1532	CD34	-5.73602e-06	Fibroblast ABCC9
1533	CD34	3.7972e-08	Fibroblast FOSB CDKN1A
1534	CD34	1.34255e-05	Fibroblast ABCC9
1535	CD34	1.04689	Fibroblast ABCC9
1536	CD34	1.13885	Fibroblast FOSB CDKN1A
1537	CD34	6.29064e-06	Fibroblast ABCC9
1538	CD34	1.34972	Fibroblast ABCC9
1539	CD34	1.68309	Fibroblast FOSB CDKN1A
1540	CD34	-1.38316e-06	Fibroblast ABCC9
1541	CD34	1.37565	Fibroblast ABCC9
1542	CD34	1.88789	Fibroblast ABCC9
1543	CD34	-2.27781e-05	Fibroblast ABCC9
1544	CD34	-9.86209e-06	Fibroblast FOSB CDKN1A
1545	CD34	1.1857	Fibroblast ACKR3 CD55
1546	CD34	1.47694	Fibroblast ABCC9
1547	CD34	1.15066	Fibroblast FOSB CDKN1A
1548	CD34	1.88252	Fibroblast ABCC9
1549	CD34	-1.06961e-05	Fibroblast ABCC9
1550	CD34	1.19596	Fibroblast FOSB CDKN1A
1551	CD34	1.92064	Fibroblast FOSB CDKN1A
1552	CD34	4.51051e-07	Fibroblast FOSB CDKN1A
1553	CD34	-1.08489e-06	Fibroblast ABCC9
1554	CD34	1.38715	Fibroblast FOSB CDKN1A
1555	CD34	-1.687e-05	Fibroblast FOSB CDKN1A
1556	CD34	-9.52704e-06	Fibroblast FOSB CDKN1A
1557	CD34	5.07414e-06	Fibroblast FOSB CDKN1A
1558	CD34	1.88161e-07	Fibroblast ABCC9
1559	CD34	-1.41891e-05	Fibroblast FOSB CDKN1A
1560	CD34	1.58432	Fibroblast FOSB CDKN1A
1561	CD34	0.98597	Fibroblast FOSB CDKN1A
1562	CD34	-1.34633e-06	Fibroblast FOSB CDKN1A
1563	CD34	1.83491	Fibroblast FOSB CDKN1A
1564	CD34	1.40914e-05	Fibroblast ABCC9
1565	CD34	1.18405	Fibroblast ABCC9
1566	CD34	1.21988e-05	Fibroblast FOSB CDKN1A
1567	CD34	-4.50772e-07	Fibroblast FOSB CDKN1A
1568	CD34	0.709451	Fibroblast ABCC9
1569	CD34	0.829711	Fibroblast CCL19 TNFSF13B
1570	CD34	9.17748e-06	Fibroblast ABCC9
1571	CD34	1.09981	Fibroblast FOSB CDKN1A
1572	CD34	-1.077e-05	Fibroblast FOSB CDKN1A
1573	CD34	1.0016e-05	Fibroblast FOSB CDKN1A
1574	CD34	1.34868	Fibroblast FOSB CDKN1A
1575	CD34	-3.25878e-06	Fibroblast FOSB CDKN1A
1576	CD34	1.46886e-05	Fibroblast FOSB CDKN1A
1577	CD34	1.21348	Fibroblast ABCC9
1578	CD34	9.23493e-06	Fibroblast FOSB CDKN1A
1579	CD34	1.182	Fibroblast ABCC9
1580	CD34	2.75646e-06	Fibroblast FOSB CDKN1A
1581	CD34	-7.63661e-06	Fibroblast ABCC9
1582	CD34	-1.35211e-05	Fibroblast ABCC9
1583	CD34	6.55024e-06	Fibroblast FOSB CDKN1A
1584	CD34	1.60965e-05	Fibroblast FOSB CDKN1A
1585	CD34	-7.88507e-06	Fibroblast ABCC9
1586	CD34	-8.83876e-06	Fibroblast ABCC9
1587	CD34	-1.07251e-05	Fibroblast ABCC9
1588	CD34	-4.58141e-06	Fibroblast ABCC9
1589	CD34	6.65647e-06	Fibroblast FOSB CDKN1A
1590	CD34	7.12228e-06	Fibroblast FOSB CDKN1A
1591	CD34	4.42954e-06	Fibroblast FOSB CDKN1A
1592	CD34	7.59587e-06	Fibroblast FOSB CDKN1A
1593	CD34	-4.68878e-06	Fibroblast ABCC9
1594	CD34	-1.7271e-06	Fibroblast ABCC9
1595	CD34	1.2891	Fibroblast FOSB CDKN1A
1596	CD34	-2.81577e-06	Fibroblast CCL19 TNFSF13B
1597	CD34	-9.61623e-06	Fibroblast ABCC9
1598	CD34	-1.37765e-05	Fibroblast FOSB CDKN1A
1599	CD34	2.69759e-05	Fibroblast ABCC9
1600	CD34	-1.69972e-05	Fibroblast FOSB CDKN1A
1601	CD34	2.93167e-07	Fibroblast ABCC9
1602	CD34	1.93431e-05	Fibroblast FOSB CDKN1A
1603	CD34	8.37511e-06	Fibroblast FOSB CDKN1A
1604	CD34	-1.85346e-06	Fibroblast FOSB CDKN1A
1605	CD34	2.06003	Fibroblast FOSB CDKN1A
1606	CD34	1.78496e-05	Fibroblast ABCC9
1607	CD34	1.29235	Fibroblast FOSB CDKN1A
1608	CD34	-5.69088e-06	Fibroblast FOSB CDKN1A
1609	CD34	1.10723	Fibroblast FOSB CDKN1A
1610	CD34	1.26652	Fibroblast FOSB CDKN1A
1611	CD34	-9.84555e-06	Fibroblast ABCC9
1612	CD34	7.18757e-06	Fibroblast FOSB CDKN1A
1613	CD34	1.29347e-06	Fibroblast ABCC9
1614	CD34	7.01641e-06	Fibroblast ABCC9
1615	CD34	5.26698e-06	Fibroblast ABCC9
1616	CD34	-2.05131e-07	Fibroblast FOSB CDKN1A
1617	CD34	4.38251e-06	Fibroblast FOSB CDKN1A
1618	CD34	-1.21053e-05	Fibroblast FOSB CDKN1A
1619	CD34	-1.40442e-05	Fibroblast FOSB CDKN1A
1620	CD34	7.20749e-06	Fibroblast FOSB CDKN1A
1621	CD34	8.60355e-07	Fibroblast ABCC9
1622	CD34	-1.31617e-06	Fibroblast ABCC9
1623	CD34	0.820049	Fibroblast FOSB CDKN1A
1624	CD34	0.925994	Fibroblast FOSB CDKN1A
1625	CD34	1.23796	Fibroblast FOSB CDKN1A
1626	CD34	1.39111	Fibroblast FOSB CDKN1A
1627	CD34	8.1284e-07	Fibroblast FOSB CDKN1A
1628	CD34	1.36537	Fibroblast FOSB CDKN1A
1629	CD34	1.26449	Fibroblast ABCC9
1630	CD34	1.96924	Fibroblast ABCC9
1631	CD34	1.22355	Fibroblast FOSB CDKN1A
1632	CD34	-3.18353e-06	Fibroblast ABCC9
1633	CD34	0.927288	Fibroblast CCL19 TNFSF13B
1634	CD34	6.38887e-06	Fibroblast FOSB CDKN1A
1635	CD34	1.64022	Fibroblast ABCC9
1636	CD34	1.17394	Fibroblast FOSB CDKN1A
1637	CD34	-9.83308e-06	Fibroblast ABCC9
1638	CD34	-7.07457e-06	Fibroblast ABCC9
1639	CD34	1.4759	Fibroblast FOSB CDKN1A
1640	CD34	1.63767e-05	Fibroblast FOSB CDKN1A
1641	CD34	1.22665e-05	Fibroblast FOSB CDKN1A
1642	CD34	-4.67706e-06	Fibroblast FOSB CDKN1A
1643	CD34	2.04665	Fibroblast FOSB CDKN1A
1644	CD34	1.6964e-05	Fibroblast ABCC9
1645	CD34	1.54285e-05	Fibroblast FOSB CDKN1A
1646	CD34	2.14528e-06	Fibroblast FOSB CDKN1A
1647	CD34	1.70069e-05	Fibroblast FOSB CDKN1A
1648	CD34	-7.98683e-08	Fibroblast FOSB CDKN1A
1649	CD34	-8.179e-06	Fibroblast FOSB CDKN1A
1650	CD34	-5.06102e-07	Fibroblast FOSB CDKN1A
1651	CD34	7.99211e-07	Fibroblast FOSB CDKN1A
1652	CD34	-1.55957e-05	Fibroblast FOSB CDKN1A
1653	CD34	-1.71498e-06	Fibroblast FOSB CDKN1A
1654	CD34	1.47994	Fibroblast ABCC9
1655	CD34	4.91287e-06	Fibroblast ABCC9
1656	CD34	-5.31228e-06	Fibroblast ABCC9
1657	CD34	4.8222e-06	Fibroblast FOSB CDKN1A
1658	CD34	5.36291e-06	Fibroblast ABCC9
1659	CD34	-2.79324e-06	Fibroblast FOSB CDKN1A
1660	CD34	-4.35073e-07	Fibroblast FOSB CDKN1A
1661	CD34	2.38152e-05	Fibroblast ABCC9
1662	CD34	0.785885	Fibroblast FOSB CDKN1A
1663	CD34	1.55476e-05	Fibroblast FOSB CDKN1A
1664	CD34	5.81112e-07	Fibroblast FOSB CDKN1A
1665	CD34	-8.39779e-06	Fibroblast FOSB CDKN1A
1666	CD34	5.71123e-06	Fibroblast FOSB CDKN1A
1667	CD34	6.60478e-07	Fibroblast ABCC9
1668	CD34	3.58466e-05	Fibroblast ABCC9
1669	CD34	-1.9319e-05	Fibroblast FOSB CDKN1A
1670	CD34	-2.02833e-06	Fibroblast ABCC9
1671	CD34	1.77043	Fibroblast ABCC9
1672	CD34	-2.09852e-05	Fibroblast FOSB CDKN1A
1673	CD34	-2.59649e-06	Fibroblast ABCC9
1674	CD34	3.34068e-06	Fibroblast FOSB CDKN1A
1675	CD34	-2.19638e-06	Fibroblast FOSB CDKN1A
1676	CD34	-9.31772e-06	Fibroblast FOSB CDKN1A
1677	CD34	-1.2224e-06	Fibroblast FOSB CDKN1A
1678	CD34	1.33853e-05	Fibroblast FOSB CDKN1A
1679	CD34	1.14932	Fibroblast FOSB CDKN1A
1680	CD34	1.41484e-05	Fibroblast FOSB CDKN1A
1681	CD34	1.82546	Fibroblast FOSB CDKN1A
1682	CD34	-1.23669e-05	Fibroblast ABCC9
1683	CD34	0.813423	Fibroblast FOSB CDKN1A
1684	CD34	3.45387e-07	Fibroblast FOSB CDKN1A
1685	CD34	2.863e-06	Fibroblast FOSB CDKN1A
1686	CD34	1.18621e-05	Fibroblast FOSB CDKN1A
1687	CD34	-3.75494e-07	Fibroblast CCL19 TNFSF13B
1688	CD34	4.20372e-06	Fibroblast FOSB CDKN1A
1689	CD34	1.28925e-05	Fibroblast ABCC9
1690	CD34	1.17069e-05	Fibroblast ABCC9
1691	CD34	1.39339	Fibroblast FOSB CDKN1A
1692	CD34	3.23917e-06	Fibroblast ACKR3 CD55
1693	CD34	1.34257	Fibroblast FOSB CDKN1A
1694	CD34	1.4643	Fibroblast FOSB CDKN1A
1695	CD34	1.65376	Fibroblast ABCC9
1696	CD34	0.902534	Fibroblast FOSB CDKN1A
1697	CD34	1.19078	Fibroblast FOSB CDKN1A
1698	CD34	1.69255e-05	Fibroblast FOSB CDKN1A
1699	CD34	1.47137e-05	Fibroblast SERPINE2 F2R
1700	CD34	-9.77248e-06	Fibroblast ABCC9
1701	CD34	1.41602	Fibroblast ACKR3 CD55
1702	CD34	1.1341	Fibroblast FOSB CDKN1A
1703	CD34	1.73916	Fibroblast ABCC9
1704	CD34	1.29248e-05	Fibroblast FOSB CDKN1A
1705	CD34	1.75918	Fibroblast ABCC9
1706	CD34	9.67046e-06	Fibroblast FOSB CDKN1A
1707	CD34	1.26415	Fibroblast FOSB CDKN1A
1708	CD34	1.07987e-05	Fibroblast ABCC9
1709	CD34	1.57271	Fibroblast CCL19 TNFSF13B
1710	CD34	-1.34923e-06	Fibroblast ABCC9
1711	CD34	-9.87132e-06	Fibroblast FOSB CDKN1A
1712	CD34	-8.21708e-06	Fibroblast FOSB CDKN1A
1713	CD34	4.89531e-06	Fibroblast ABCC9
1714	CD34	0.936903	Fibroblast FOSB CDKN1A
1715	CD34	6.58255e-06	Fibroblast FOSB CDKN1A
1716	CD34	1.60339	Fibroblast FOSB CDKN1A
1717	CD34	3.63463e-06	Fibroblast FOSB CDKN1A
1718	CD34	-3.98646e-06	Fibroblast ABCC9
1719	CD34	-1.49793e-05	Fibroblast CCL19 TNFSF13B
1720	CD34	1.14628e-06	Fibroblast FOSB CDKN1A
1721	CD34	-1.03782e-05	Fibroblast FOSB CDKN1A
1722	CD34	1.7518	Fibroblast FOSB CDKN1A
1723	CD34	1.37523	Fibroblast FOSB CDKN1A
1724	CD34	3.16014e-06	Fibroblast ABCC9
1725	CD34	-1.03811e-05	Fibroblast FOSB CDKN1A
1726	CD34	-7.55137e-06	Fibroblast ABCC9
1727	CD34	-4.91504e-06	Fibroblast ABCC9
1728	CD34	1.59347	Fibroblast FOSB CDKN1A
1729	CD34	0.936457	Fibroblast ABCC9
1730	CD34	1.24943	Fibroblast ABCC9
1731	CD34	-2.15685e-05	Fibroblast ABCC9
1732	CD34	-1.204e-06	Fibroblast ABCC9
1733	CD34	-8.39244e-06	Fibroblast FOSB CDKN1A
1734	CD34	-2.17244e-05	Fibroblast ABCC9
1735	CD34	1.40766	Fibroblast FOSB CDKN1A
1736	CD34	-3.73579e-06	Fibroblast FOSB CDKN1A
1737	CD34	-1.1022e-05	Fibroblast FOSB CDKN1A
1738	CD34	0.744368	Fibroblast ABCC9
1739	CD34	9.0764e-06	Fibroblast FOSB CDKN1A
1740	CD34	-3.24805e-06	Fibroblast FOSB CDKN1A
1741	CD34	0.795468	Fibroblast ABCC9
1742	CD34	1.45027	Fibroblast ABCC9
1743	CD34	-8.54875e-06	Fibroblast ABCC9
1744	CD34	-8.29918e-06	Fibroblast ABCC9
1745	CD34	1.49107e-06	Fibroblast FOSB CDKN1A
1746	CD34	-9.76146e-06	Fibroblast FOSB CDKN1A
1747	CD34	-2.94684e-06	Fibroblast FOSB CDKN1A
1748	CD34	-7.70975e-06	Fibroblast FOSB CDKN1A
1749	CD34	3.92284e-06	Fibroblast ABCC9
1750	CD34	-8.46306e-06	Fibroblast FOSB CDKN1A
1751	CD34	-8.4376e-06	Fibroblast ABCC9
1752	CD34	-9.61888e-06	Fibroblast FOSB CDKN1A
1753	CD34	0.626516	Fibroblast FOSB CDKN1A
1754	CD34	0.674166	Fibroblast FOSB CDKN1A
1755	CD34	0.657542	Fibroblast ABCC9
1756	CD34	2.18101e-06	Fibroblast ABCC9
1757	CD34	-6.56117e-06	Fibroblast ABCC9
1758	CD34	-1.08852e-05	Fibroblast ABCC9
1759	CD34	1.09113e-05	Fibroblast ABCC9
1760	CD34	-5.69227e-06	Fibroblast ABCC9
1761	CD34	1.56371	Fibroblast ABCC9
1762	CD34	1.07111	Fibroblast ABCC9
1763	CD34	6.56997e-06	Fibroblast ABCC9
1764	CD34	1.11069e-05	Fibroblast ABCC9
1765	CD34	1.06675	Fibroblast ABCC9
1766	CD34	1.05755	Fibroblast ABCC9
1767	CD34	1.37324	Fibroblast ABCC9
1768	CD34	1.30592	Fibroblast ABCC9
1769	CD34	1.00379	Fibroblast ABCC9
1770	CD34	5.94853e-06	Fibroblast ABCC9
1771	CD34	1.27276	Fibroblast ABCC9
1772	CD34	-1.13334e-05	Fibroblast ABCC9
1773	CD34	1.29299	Fibroblast ABCC9
1774	CD34	5.1464e-06	Fibroblast ABCC9
1775	CD34	-3.41907e-06	Fibroblast ABCC9
1776	CD34	1.28569	Fibroblast ACKR3 CD55
1777	CD34	1.35502	Fibroblast ABCC9
1778	CD34	1.05414	Fibroblast ABCC9
1779	CD34	8.07332e-06	Fibroblast ABCC9
1780	CD34	0.977505	Fibroblast ABCC9
1781	CD34	2.19616	Fibroblast ABCC9
1782	CD34	1.56177	Fibroblast ABCC9
1783	CD34	2.17682e-05	Fibroblast ABCC9
1784	CD34	0.985647	Fibroblast ABCC9
1785	CD34	-8.38095e-06	Fibroblast FOSB CDKN1A
1786	CD34	-1.08462e-05	Fibroblast ABCC9
1787	CD34	-5.46533e-06	Fibroblast ABCC9
1788	CD34	-4.2651e-06	Fibroblast ABCC9
1789	CD34	1.09211	Fibroblast ABCC9
1790	CD34	5.97793e-06	Fibroblast ABCC9
1791	CD34	1.4239e-05	Fibroblast ABCC9
1792	CD34	-4.43299e-06	Fibroblast ABCC9
1793	CD34	-1.04033e-05	Fibroblast ABCC9
1794	CD34	-1.2739e-05	Fibroblast ABCC9
1795	CD34	0.878991	Fibroblast ABCC9
1796	CD34	3.15226e-07	Fibroblast ABCC9
1797	CD34	-1.90485e-05	Fibroblast ABCC9
1798	CD34	-1.23755e-06	Fibroblast ABCC9
1799	CD34	3.28377e-09	Fibroblast ABCC9
1800	CD34	-8.43778e-06	Fibroblast ABCC9
1801	CD34	1.58292	Fibroblast ABCC9
1802	CD34	1.39406	Fibroblast ABCC9
1803	CD34	-7.0232e-06	Fibroblast ABCC9
1804	CD34	-6.7438e-06	Fibroblast ABCC9
1805	CD34	1.82937	Fibroblast ABCC9
1806	CD34	1.00128	Fibroblast ABCC9
1807	CD34	1.38796	Fibroblast ABCC9
1808	CD34	1.15636e-05	Fibroblast ABCC9
1809	CD34	2.07435e-05	Fibroblast ABCC9
1810	CD34	2.1166	Fibroblast ABCC9
1811	CD34	1.08557	Fibroblast ABCC9
1812	CD34	5.02342e-06	Fibroblast ABCC9
1813	CD34	1.09985e-05	Fibroblast ABCC9
1814	CD34	1.8865e-05	Fibroblast ABCC9
1815	CD34	8.11254e-06	Fibroblast ABCC9
1816	CD34	1.21633	Fibroblast ABCC9
1817	CD34	4.3917e-06	Fibroblast ABCC9
1818	CD34	-1.2775e-05	Fibroblast ABCC9
1819	CD34	-8.61373e-06	Fibroblast ABCC9
1820	CD34	1.04607	Fibroblast ABCC9
1821	CD34	7.04087e-06	Fibroblast ABCC9
1822	CD34	-6.67721e-06	Fibroblast ABCC9
1823	CD34	0.995966	Fibroblast ABCC9
1824	CD34	-9.20719e-06	Fibroblast ABCC9
1825	CD34	1.04378	Fibroblast ABCC9
1826	CD34	0.778211	Fibroblast ABCC9
1827	CD34	-9.41769e-06	Fibroblast ABCC9
1828	CD34	1.2142e-05	Fibroblast ABCC9
1829	CD34	1.85664e-07	Fibroblast ABCC9
1830	CD34	1.634	Fibroblast ABCC9
1831	CD34	1.79189	Fibroblast ABCC9
1832	CD34	1.57972	Fibroblast ABCC9
1833	CD34	1.03352e-05	Fibroblast ABCC9
1834	CD34	6.75724e-06	Fibroblast ABCC9
1835	CD34	9.41281e-06	Fibroblast ABCC9
1836	CD34	1.48717	Fibroblast ABCC9
1837	CD34	0.699917	Fibroblast ABCC9
1838	CD34	1.76538	Fibroblast ABCC9
1839	CD34	-6.50199e-06	Fibroblast ABCC9
1840	CD34	-5.60696e-06	Fibroblast ABCC9
1841	CD34	1.55865	Fibroblast ABCC9
1842	CD34	4.30535e-06	Fibroblast ABCC9
1843	CD34	-1.44607e-06	Fibroblast ABCC9
1844	CD34	0.985498	Fibroblast ABCC9
1845	CD34	1.29715	Fibroblast ABCC9
1846	CD34	1.3885e-06	Fibroblast ABCC9
1847	CD34	1.86588	Fibroblast ABCC9
1848	CD34	-3.32628e-06	Fibroblast ABCC9
1849	CD34	-7.99156e-06	Fibroblast ABCC9
1850	CD34	1.38345	Fibroblast ABCC9
1851	CD34	-1.0508e-05	Fibroblast ABCC9
1852	CD34	2.52662e-06	Fibroblast ABCC9
1853	CD34	1.3576	Fibroblast ABCC9
1854	CD34	8.55672e-06	Fibroblast ABCC9
1855	CD34	1.80176e-05	Fibroblast ABCC9
1856	CD34	1.44592	Fibroblast ABCC9
1857	CD34	-1.25079e-05	Fibroblast ABCC9
1858	CD34	1.99911e-05	Fibroblast ABCC9
1859	CD34	1.40418	Fibroblast ABCC9
1860	CD34	-3.86669e-06	Fibroblast ABCC9
1861	CD34	1.3028	Fibroblast ABCC9
1862	CD34	4.28855e-06	Fibroblast ABCC9
1863	CD34	1.32326	Fibroblast ABCC9
1864	CD34	1.21832	Fibroblast ABCC9
1865	CD34	-7.31086e-06	Fibroblast ABCC9
1866	CD34	-1.96596e-05	Fibroblast ABCC9
1867	CD34	3.01088	Fibroblast ABCC9
1868	CD34	1.23414	Fibroblast ABCC9
1869	CD34	1.28834	Fibroblast ABCC9
1870	CD34	1.19894e-06	Fibroblast ABCC9
1871	CD34	4.72435e-06	Fibroblast ABCC9
1872	CD34	1.22747	Fibroblast ABCC9
1873	CD34	-4.85316e-06	Fibroblast ACKR3 CD55
1874	CD34	-4.61534e-06	Fibroblast ABCC9
1875	CD34	-2.31758e-06	Fibroblast ABCC9
1876	CD34	1.06035e-05	Fibroblast ABCC9
1877	CD34	-4.74786e-06	Fibroblast ABCC9
1878	CD34	-1.7551e-06	Fibroblast ABCC9
1879	CD34	7.96324e-06	Fibroblast ABCC9
1880	CD34	7.78745e-06	Fibroblast ABCC9
1881	CD34	1.63356	Fibroblast ABCC9
1882	CD34	2.10154	Fibroblast ABCC9
1883	CD34	7.62613e-06	Fibroblast ABCC9
1884	CD34	2.85993e-06	Fibroblast ABCC9
1885	CD34	1.6253	Fibroblast ABCC9
1886	CD34	1.80438e-05	Fibroblast ABCC9
1887	CD34	1.42061	Fibroblast FOSB CDKN1A
1888	CD34	8.45528e-06	Fibroblast ABCC9
1889	CD34	1.6627	Fibroblast ABCC9
1890	CD34	1.93807	Fibroblast ABCC9
1891	CD34	-6.114e-06	Fibroblast ABCC9
1892	CD34	2.62853	Fibroblast ABCC9
1893	CD34	1.56611	Fibroblast ABCC9
1894	CD34	-9.69993e-07	Fibroblast ABCC9
1895	CD34	-3.84487e-06	Fibroblast FOSB CDKN1A
1896	CD34	-8.78362e-06	Fibroblast ABCC9
1897	CD34	1.5162	Fibroblast ABCC9
1898	CD34	-8.42925e-07	Fibroblast ABCC9
1899	CD34	1.07835	Fibroblast ABCC9
1900	CD34	1.57972	Fibroblast ABCC9
1901	CD34	9.7827e-07	Fibroblast ABCC9
1902	CD34	1.46502e-05	Fibroblast ABCC9
1903	CD34	9.90436e-06	Fibroblast ABCC9
1904	CD34	1.41439e-05	Fibroblast ABCC9
1905	CD34	-1.3359e-05	Fibroblast ABCC9
1906	CD34	5.79584e-06	Fibroblast ABCC9
1907	CD34	-3.61821e-06	Fibroblast ABCC9
1908	CD34	-4.68524e-07	Fibroblast ABCC9
1909	CD34	-5.99477e-06	Fibroblast ABCC9
1910	CD34	2.15104e-06	Fibroblast ABCC9
1911	CD34	9.36315e-07	Fibroblast ABCC9
1912	CD34	-2.11983e-05	Fibroblast ABCC9
1913	CD34	8.52443e-06	Fibroblast ABCC9
1914	CD34	1.47045	Fibroblast ABCC9
1915	CD34	-9.71862e-06	Fibroblast ABCC9
1916	CD34	-1.10143e-05	Fibroblast ABCC9
1917	CD34	-6.90245e-06	Fibroblast ABCC9
1918	CD34	-1.58363e-05	Fibroblast ABCC9
1919	CD34	1.37766e-06	Fibroblast ABCC9
1920	CD34	1.50234e-05	Fibroblast ABCC9
1921	CD34	1.92882e-06	Fibroblast ABCC9
1922	CD34	5.27155e-06	Fibroblast ABCC9
1923	CD34	-1.48321e-05	Fibroblast ABCC9
1924	CD34	-1.5392e-05	Fibroblast ABCC9
1925	CD34	1.83822	Fibroblast ABCC9
1926	CD34	7.2107e-06	Fibroblast ABCC9
1927	CD34	-8.84502e-06	Fibroblast FOSB CDKN1A
1928	CD34	1.08481	Fibroblast ABCC9
1929	CD34	-2.18738e-06	Fibroblast ABCC9
1930	CD34	0.890597	Fibroblast ABCC9
1931	CD34	2.02708	Fibroblast ABCC9
1932	CD34	1.80478	Fibroblast ABCC9
1933	CD34	-1.04161e-06	Fibroblast ABCC9
1934	CD34	-2.08711e-06	Fibroblast ABCC9
1935	CD34	-1.78873e-05	Fibroblast ABCC9
1936	CD34	5.37084e-06	Fibroblast ABCC9
1937	CD34	-1.9497e-05	Fibroblast ABCC9
1938	CD34	-4.15234e-06	Fibroblast ABCC9
1939	CD34	5.51297e-07	Fibroblast ABCC9
1940	CD34	-7.02e-06	Fibroblast ABCC9
1941	CD34	-1.40384e-05	Fibroblast ABCC9
1942	CD34	-3.98824e-06	Fibroblast ABCC9
1943	CD34	-1.10422e-06	Fibroblast ABCC9
1944	CD34	-9.24078e-06	Fibroblast ABCC9
1945	CD34	1.87826	Fibroblast ABCC9
1946	CD34	-1.1946e-05	Fibroblast ABCC9
1947	CD34	1.25222	Fibroblast ABCC9
1948	CD34	-4.52627e-06	Fibroblast ABCC9
1949	CD34	1.41949e-05	Fibroblast ABCC9
1950	CD34	-1.28568e-05	Fibroblast ABCC9
1951	CD34	2.03921	Fibroblast ABCC9
1952	CD34	-4.17469e-06	Fibroblast ABCC9
1953	CD34	9.28614e-07	Fibroblast ABCC9
1954	CD34	1.6807	Fibroblast ABCC9
1955	CD34	8.02827e-06	Fibroblast ABCC9
1956	CD34	-1.70308e-05	Fibroblast ABCC9
1957	CD34	1.69387	Fibroblast ABCC9
1958	CD34	0.951542	Fibroblast ABCC9
1959	CD34	1.05586e-05	Fibroblast ABCC9
1960	CD34	1.68505	Fibroblast ABCC9
1961	CD34	4.96596e-06	Fibroblast ABCC9
1962	CD34	0.949841	Fibroblast ACKR3 CD55
1963	CD34	1.63687	Fibroblast ACKR3 CD55
1964	CD34	1.54612	Fibroblast ACKR3 CD55
1965	CD34	0.816595	Fibroblast ACKR3 CD55
1966	CD34	1.1196e-05	Fibroblast ACKR3 CD55
1967	CD34	1.27239	Fibroblast ABCC9
1968	CD34	0.94732	Fibroblast ABCC9
1969	CD34	2.3436e-05	Fibroblast ACKR3 CD55
1970	CD34	1.53294	Fibroblast ACKR3 CD55
1971	CD34	0.850822	Fibroblast ACKR3 CD55
1972	CD34	1.6506	Fibroblast ACKR3 CD55
1973	CD34	1.11544	Fibroblast ACKR3 CD55
1974	CD34	9.61488e-06	Fibroblast ACKR3 CD55
1975	CD34	1.42685	Fibroblast ACKR3 CD55
1976	CD34	-6.10953e-06	Fibroblast ACKR3 CD55
1977	CD34	1.5388	Fibroblast ACKR3 CD55
1978	CD34	1.41509e-06	Fibroblast ACKR3 CD55
1979	CD34	1.23586	Fibroblast ACKR3 CD55
1980	CD34	1.2663	Fibroblast ACKR3 CD55
1981	CD34	1.18957	Fibroblast FOSB CDKN1A
1982	CD34	1.41451e-05	Fibroblast ACKR3 CD55
1983	CD34	2.564	Fibroblast ACKR3 CD55
1984	CD34	1.36209	Fibroblast ACKR3 CD55
1985	CD34	4.67032e-06	Fibroblast ACKR3 CD55
1986	CD34	6.38319e-07	Fibroblast ABCC9
1987	CD34	1.02416	Fibroblast ACKR3 CD55
1988	CD34	1.54907	Fibroblast ACKR3 CD55
1989	CD34	2.43601	Fibroblast ACKR3 CD55
1990	CD34	1.23485	Fibroblast ABCC9
1991	CD34	1.89122	Fibroblast ABCC9
1992	CD34	1.56789	Fibroblast ACKR3 CD55
1993	CD34	0.877263	Fibroblast ACKR3 CD55
1994	CD34	5.35e-06	Fibroblast ACKR3 CD55
1995	CD34	2.29354	Fibroblast ABCC9
1996	CD34	1.60085	Fibroblast ACKR3 CD55
1997	CD34	2.59451e-06	Fibroblast ACKR3 CD55
1998	CD34	1.36906	Fibroblast ABCC9
1999	CD34	1.93269	Fibroblast FOSB CDKN1A
[truncated: 16,697 more rows]

## Sheet: Fig2G
	geneset_id	description	ontology	fg_freq	bg_freq	n_fg	n_bg	n_set	p.val	Odds ratio	gene_names	entrez_ids	cluster	p.adj	Celltype	sample_id	y	fill.var	.group
1	GO:0002181	cytoplasmic translation	BP	0.101626	0.0201613	25	140	289	1.28897e-11	6.47146	RPSA,RPL11,RPL12,RPL13,RPL24,RPL26,RPL30,RPL28,RPL32,RPL34,RPL35A,RPL37,RPL39,RPLP0,RPS3,RPS12,RPS13,RPS15,RPS15A,RPS18,RPS21,RPS23,RPS27,RPS27A,RPL36	3.92161e+100	Fibroblast ABCC9	3.92061e-09	Fibroblast	Fibroblast ABCC9	cytoplasmic translation	6.47146	1
2	GO:0006959	humoral immune response	BP	0.0650407	0.00892857	16	62	355	2.41294e-10	10.0508	ANG,BST1,SERPING1,C1R,C1S,C3,C7,CD81,CLU,CFD,CFH,HLA-DRB1,RARRES2,RPL30,RPL39,CXCL14	2.83684e+55	Fibroblast ABCC9	5.18073e-08	Fibroblast	Fibroblast ABCC9	humoral immune response	10.0508	1
3	GO:0050670	regulation of lymphocyte proliferation	BP	0.0650407	0.0125288	16	87	283	4.726e-08	6.48892	ANXA1,BST1,CD74,CD81,FGF10,HLA-DPA1,HLA-DRB1,IGF1,LGALS3,PLA2G2A,PLA2G5,PRNP,RPS3,VCAM1,GPNMB,TNFSF13B	3.01684e+61	Fibroblast ABCC9	4.63085e-06	Fibroblast	Fibroblast ABCC9	regulation of lymphocyte proliferation	6.48892	1
4	GO:0032944	regulation of mononuclear cell proliferation	BP	0.0650407	0.0128168	16	89	289	6.6088e-08	6.30935	ANXA1,BST1,CD74,CD81,FGF10,HLA-DPA1,HLA-DRB1,IGF1,LGALS3,PLA2G2A,PLA2G5,PRNP,RPS3,VCAM1,GPNMB,TNFSF13B	3.01684e+61	Fibroblast ABCC9	6.03053e-06	Fibroblast	Fibroblast ABCC9	regulation of mononuclear cell proliferation	6.30935	1
5	GO:0006956	complement activation	BP	0.0325203	0.00273618	8	19	123	1.19414e-07	20.4013	SERPING1,C1R,C1S,C3,C7,CLU,CFD,CFH	7.10716e+26	Fibroblast ABCC9	9.96254e-06	Fibroblast	Fibroblast ABCC9	complement activation	20.4013	1
6	GO:0030198	extracellular matrix organization	BP	0.0938967	0.0238232	40	166	428	1.85733e-14	5.27399	ABL1,ANXA2,APP,COL1A1,COL1A2,COL3A1,COL6A1,COL12A1,CST3,CTSK,DPP4,DPT,ECM2,FBLN1,LAMA2,LAMB2,LAMC1,LOX,LOXL1,LRP1,LUM,MFAP4,MMP2,PDGFRA,VIT,SFRP2,TGFBR3,TNXB,COL14A1,RECK,RAMP2,FBLN5,ADAMTS5,ABI3BP,ADAMTSL4,MMP27,HMCN1,ADAMTSL1,CCDC80,ADAMTS19	2.53024e+167	Fibroblast ACKR3 CD55	1.08468e-11	Fibroblast	Fibroblast ACKR3 CD55	extracellular matrix organization	5.27399	2
7	GO:0043062	extracellular structure organization	BP	0.0938967	0.0238232	40	166	431	1.85733e-14	5.27399	ABL1,ANXA2,APP,COL1A1,COL1A2,COL3A1,COL6A1,COL12A1,CST3,CTSK,DPP4,DPT,ECM2,FBLN1,LAMA2,LAMB2,LAMC1,LOX,LOXL1,LRP1,LUM,MFAP4,MMP2,PDGFRA,VIT,SFRP2,TGFBR3,TNXB,COL14A1,RECK,RAMP2,FBLN5,ADAMTS5,ABI3BP,ADAMTSL4,MMP27,HMCN1,ADAMTSL1,CCDC80,ADAMTS19	2.53024e+167	Fibroblast ACKR3 CD55	1.08468e-11	Fibroblast	Fibroblast ACKR3 CD55	extracellular structure organization	5.27399	2
8	GO:0045229	external encapsulating structure organization	BP	0.0938967	0.0238232	40	166	430	1.85733e-14	5.27399	ABL1,ANXA2,APP,COL1A1,COL1A2,COL3A1,COL6A1,COL12A1,CST3,CTSK,DPP4,DPT,ECM2,FBLN1,LAMA2,LAMB2,LAMC1,LOX,LOXL1,LRP1,LUM,MFAP4,MMP2,PDGFRA,VIT,SFRP2,TGFBR3,TNXB,COL14A1,RECK,RAMP2,FBLN5,ADAMTS5,ABI3BP,ADAMTSL4,MMP27,HMCN1,ADAMTSL1,CCDC80,ADAMTS19	2.53024e+167	Fibroblast ACKR3 CD55	1.08468e-11	Fibroblast	Fibroblast ACKR3 CD55	external encapsulating structure organization	5.27399	2
9	GO:0006956	complement activation	BP	0.0234742	0.00272675	10	19	123	3.69024e-08	17.4284	SERPING1,C1R,C1S,C3,CLU,CD55,CFD,CFH,MASP1,SVEP1	7.10716e+36	Fibroblast ACKR3 CD55	3.76766e-06	Fibroblast	Fibroblast ACKR3 CD55	complement activation	17.4284	2
10	GO:0031589	cell-substrate adhesion	BP	0.0774648	0.027411	33	191	468	3.8202e-08	3.3918	ABL1,ACTG1,ANXA2,RHOA,CD34,CD63,CDH13,COL1A1,COL3A1,ECM2,FBLN1,FBLN2,FN1,ITGA5,LAMC1,VIT,PIK3R1,PKD1,PXN,S100A10,SPOCK1,THBS3,TNXB,ADAM9,ITGB1BP1,ITGBL1,SEMA3E,FBLN5,TRIOBP,ITGA11,ABI3BP,SVEP1,CCDC80	25,71,302,387,947,967,1012,1277,1281,1842,2192,2199,2335,3678,3915,5212,5295,5310,5829,6281,6695,7059,7148,8754,9270,9358,9723,10516,11078,22801,25890,79987,151887	Fibroblast ACKR3 CD55	3.87326e-06	Fibroblast	Fibroblast ACKR3 CD55	cell-substrate adhesion	3.3918	2
11	GO:0002460	adaptive immune response based on somatic recombination of immune receptors built from immunoglobulin superfamily domains	BP	0.0990099	0.015841	30	110	468	1.38398e-16	9.00527	B2M,BCL3,C1R,C1S,C2,C3,CD74,CLU,CTSH,HLA-A,HLA-B,HLA-C,HLA-DRA,HLA-DRB1,HLA-E,HLA-F,ICAM1,IL1R1,IL4R,NFKB2,RELB,CCL19,TNFRSF1B,SOCS3,IL27RA,CXCL13,TNFSF13B,C1RL,NFKBIZ,IL33	5.67603e+117	Fibroblast CCL19 TNFSF13B	2.24512e-13	Fibroblast	Fibroblast CCL19 TNFSF13B	adaptive immune response based on somatic recombination of immune receptors built from immunoglobulin superfamily domains	9.00527	3
12	GO:0048002	antigen processing and presentation of peptide antigen	BP	0.0561056	0.0047523	17	33	111	3.00401e-15	24.5713	B2M,CD74,CTSS,HLA-A,HLA-B,HLA-C,HLA-DPA1,HLA-DPB1,HLA-DQA1,HLA-DQB1,HLA-DRA,HLA-DRB1,HLA-DRB5,HLA-E,HLA-F,TAP1,TAPBP	5.67972e+65	Fibroblast CCL19 TNFSF13B	2.92631e-12	Fibroblast	Fibroblast CCL19 TNFSF13B	antigen processing and presentation of peptide antigen	24.5713	3
13	GO:0019882	antigen processing and presentation	BP	0.0693069	0.00849654	21	59	162	1.59097e-14	12.9247	B2M,CD74,CTSH,CTSS,HLA-A,HLA-B,HLA-C,HLA-DPA1,HLA-DPB1,HLA-DQA1,HLA-DQB1,HLA-DRA,HLA-DRB1,HLA-DRB5,HLA-E,HLA-F,ICAM1,RELB,CCL19,TAP1,TAPBP	5.67972e+81	Fibroblast CCL19 TNFSF13B	1.05583e-11	Fibroblast	Fibroblast CCL19 TNFSF13B	antigen processing and presentation	12.9247	3
14	GO:0002478	antigen processing and presentation of exogenous peptide antigen	BP	0.0429043	0.00288018	13	20	54	9.5129e-14	42.393	B2M,CD74,CTSS,HLA-A,HLA-DPA1,HLA-DPB1,HLA-DQA1,HLA-DQB1,HLA-DRA,HLA-DRB1,HLA-DRB5,HLA-E,HLA-F	5.67972e+49	Fibroblast CCL19 TNFSF13B	5.0312e-11	Fibroblast	Fibroblast CCL19 TNFSF13B	antigen processing and presentation of exogenous peptide antigen	42.393	3
15	GO:0022409	positive regulation of cell-cell adhesion	BP	0.0990099	0.0200173	30	139	395	1.32834e-13	6.58188	B2M,CD47,CD74,GP1BA,HAS2,HLA-A,HLA-DPA1,HLA-DPB1,HLA-DQA1,HLA-DQB1,HLA-DRA,HLA-DRB1,HLA-DRB5,HLA-E,IL4R,MDK,CCL2,CCL5,CCL19,CX3CL1,THY1,VCAM1,TNFSF14,BTN2A2,CXCL13,PDPN,TNFSF13B,EMILIN1,CORO1A,NFKBIZ	5.67962e+123	Fibroblast CCL19 TNFSF13B	6.68749e-11	Fibroblast	Fibroblast CCL19 TNFSF13B	positive regulation of cell-cell adhesion	6.58188	3
16	GO:0050678	regulation of epithelial cell proliferation	BP	0.0782609	0.0246469	36	171	467	2.89764e-10	3.98819	ACVRL1,ZFP36L1,KLF9,CDKN1C,DAB2,EDNRB,EGFR,EGR3,F3,FGF7,FGF10,FGFR1,GPC3,NR4A1,IGF1,LAMB1,MDK,MYC,NFIB,SERPINF1,PTN,CXCL12,SFRP1,SFRP2,SRSF6,SOX9,STAT3,STK3,TCF7L2,TWIST1,ZFP36,NRP1,SAV1,OSR2,OSR1,NEAT1	9.46777e+146	Fibroblast FOSB CDKN1A	6.13124e-08	Fibroblast	Fibroblast FOSB CDKN1A	regulation of epithelial cell proliferation	3.98819	4
17	GO:0045444	fat cell differentiation	BP	0.0652174	0.0191698	30	133	270	1.6514e-09	4.31656	ZFP36L1,ZFP36L2,RUNX1T1,CEBPA,CEBPB,CEBPD,DDIT3,EGR2,FGF10,GDF10,NR4A1,HNRNPU,ID2,NR4A2,PDGFRA,PTGS2,RARRES2,RGS2,SFRP1,SFRP2,SOD2,STK3,TCF7L2,ZFP36,SOCS1,KLF4,MAFB,WWTR1,SAV1,WNT5B	6.77679e+119	Fibroblast FOSB CDKN1A	2.6207e-07	Fibroblast	Fibroblast FOSB CDKN1A	fat cell differentiation	4.31656	4
18	GO:0050679	positive regulation of epithelial cell proliferation	BP	0.0521739	0.0138368	24	96	249	8.53403e-09	4.8947	ACVRL1,EGFR,EGR3,F3,FGF7,FGF10,FGFR1,NR4A1,IGF1,LAMB1,MDK,MYC,PTN,CXCL12,SFRP1,SRSF6,SOX9,STAT3,TCF7L2,TWIST1,NRP1,OSR2,OSR1,NEAT1	9.41956e+99	Fibroblast FOSB CDKN1A	1.02973e-06	Fibroblast	Fibroblast FOSB CDKN1A	positive regulation of epithelial cell proliferation	4.8947	4
19	GO:0008544	epidermis development	BP	0.0565217	0.0174402	26	121	469	5.9994e-08	4.02402	ANXA1,ZFP36L1,CDKN1A,COL6A1,CRABP2,EDA,EGFR,EMP1,FGF7,FGF10,FGFR1,PTHLH,SRSF6,SOX9,ZFP36,LDB2,KLF4,MAFB,FST,TXNIP,MAFF,DLL1,ERRFI1,CYP26B1,SAV1,NFKBIZ	3.01677e+109	Fibroblast FOSB CDKN1A	5.65105e-06	Fibroblast	Fibroblast FOSB CDKN1A	epidermis development	4.02402	4
20	GO:2001233	regulation of apoptotic signaling pathway	BP	0.0826087	0.0328625	38	228	487	8.50118e-08	2.97937	ATF3,CD74,CTSK,DDIT3,DDX3X,FGF10,FGFR1,DNAJA1,HSPA1A,HSPA1B,ICAM1,IGF1,LGALS3,LMNA,MCL1,MSX1,MYC,NFE2L2,NR4A2,PTGS2,CXCL12,SFPQ,SFRP1,SFRP2,SKIL,SOD2,STK3,TCF7L2,TPT1,UBB,SRPX,YBX3,TNFSF10,NRP1,IER3,BCLAF1,G0S2,PHIP	4.67972e+151	Fibroblast FOSB CDKN1A	7.61455e-06	Fibroblast	Fibroblast FOSB CDKN1A	regulation of apoptotic signaling pathway	2.97937	4
21	GO:0030198	extracellular matrix organization	BP	0.153846	0.0241553	60	168	428	1.09545e-33	10.8609	AEBP1,ANXA2,RUNX1,COL1A1,COL1A2,COL3A1,COL4A1,COL5A1,COL5A2,COL6A1,COL8A1,COL10A1,COL12A1,COL15A1,COL16A1,COMP,CST3,CTSK,DPT,ELN,ENG,FAP,LAMA2,LAMB1,LAMC1,LOXL1,LRP1,LUM,MATN2,MFAP4,MMP2,MMP3,MMP11,MMP16,PDGFRA,SFRP2,TGFB1,TGFBR1,TLL2,TNXB,COL14A1,RECK,MMP23B,FBLN5,POSTN,ADAMTS8,COLGALT2,SULF1,ABI3BP,OLFML2B,RGCC,EFEMP2,SULF2,ADAMTSL3,SMOC2,CRISPLD2,HMCN1,PRICKLE1,CCDC80,OLFML2A	165,302,861,1277,1278,1281,1282,1289,1290,1291,1295,1300,1303,1306,1307,1311,1471,1513,1805,2006,2022,2191,3908,3912,3915,4016,4035,4060,4147,4239,4313,4314,4320,4325,5156,6423,7040,7046,7093,7148,7373,8434,8510,10516,10631,11095,23127,23213,25890,25903,28984,30008,55959,57188,64094,83716,83872,144165,151887,169611	Fibroblast SERPINE2 F2R	5.33121e-30	Fibroblast	Fibroblast SERPINE2 F2R	extracellular matrix organization	10.8609	5
22	GO:0043062	extracellular structure organization	BP	0.153846	0.0241553	60	168	431	1.09545e-33	10.8609	AEBP1,ANXA2,RUNX1,COL1A1,COL1A2,COL3A1,COL4A1,COL5A1,COL5A2,COL6A1,COL8A1,COL10A1,COL12A1,COL15A1,COL16A1,COMP,CST3,CTSK,DPT,ELN,ENG,FAP,LAMA2,LAMB1,LAMC1,LOXL1,LRP1,LUM,MATN2,MFAP4,MMP2,MMP3,MMP11,MMP16,PDGFRA,SFRP2,TGFB1,TGFBR1,TLL2,TNXB,COL14A1,RECK,MMP23B,FBLN5,POSTN,ADAMTS8,COLGALT2,SULF1,ABI3BP,OLFML2B,RGCC,EFEMP2,SULF2,ADAMTSL3,SMOC2,CRISPLD2,HMCN1,PRICKLE1,CCDC80,OLFML2A	165,302,861,1277,1278,1281,1282,1289,1290,1291,1295,1300,1303,1306,1307,1311,1471,1513,1805,2006,2022,2191,3908,3912,3915,4016,4035,4060,4147,4239,4313,4314,4320,4325,5156,6423,7040,7046,7093,7148,7373,8434,8510,10516,10631,11095,23127,23213,25890,25903,28984,30008,55959,57188,64094,83716,83872,144165,151887,169611	Fibroblast SERPINE2 F2R	5.33121e-30	Fibroblast	Fibroblast SERPINE2 F2R	extracellular structure organization	10.8609	5
23	GO:0045229	external encapsulating structure organization	BP	0.153846	0.0241553	60	168	430	1.09545e-33	10.8609	AEBP1,ANXA2,RUNX1,COL1A1,COL1A2,COL3A1,COL4A1,COL5A1,COL5A2,COL6A1,COL8A1,COL10A1,COL12A1,COL15A1,COL16A1,COMP,CST3,CTSK,DPT,ELN,ENG,FAP,LAMA2,LAMB1,LAMC1,LOXL1,LRP1,LUM,MATN2,MFAP4,MMP2,MMP3,MMP11,MMP16,PDGFRA,SFRP2,TGFB1,TGFBR1,TLL2,TNXB,COL14A1,RECK,MMP23B,FBLN5,POSTN,ADAMTS8,COLGALT2,SULF1,ABI3BP,OLFML2B,RGCC,EFEMP2,SULF2,ADAMTSL3,SMOC2,CRISPLD2,HMCN1,PRICKLE1,CCDC80,OLFML2A	165,302,861,1277,1278,1281,1282,1289,1290,1291,1295,1300,1303,1306,1307,1311,1471,1513,1805,2006,2022,2191,3908,3912,3915,4016,4035,4060,4147,4239,4313,4314,4320,4325,5156,6423,7040,7046,7093,7148,7373,8434,8510,10516,10631,11095,23127,23213,25890,25903,28984,30008,55959,57188,64094,83716,83872,144165,151887,169611	Fibroblast SERPINE2 F2R	5.33121e-30	Fibroblast	Fibroblast SERPINE2 F2R	external encapsulating structure organization	10.8609	5
24	GO:0032963	collagen metabolic process	BP	0.0615385	0.00747664	24	52	129	4.68491e-17	15.2914	RUNX1,COL1A1,COL1A2,COL5A1,COL6A1,CST3,CTSB,CTSK,ENG,F2R,FAP,INHBA,MFAP4,MMP2,MMP3,MMP11,MMP16,TGFB1,TGFB3,TNXB,MMP23B,MRC2,RGCC,RCN3	8.61128e+96	Fibroblast SERPINE2 F2R	8.54996e-14	Fibroblast	Fibroblast SERPINE2 F2R	collagen metabolic process	15.2914	5
25	GO:0030199	collagen fibril organization	BP	0.0538462	0.00647017	21	45	82	3.40735e-15	15.4923	AEBP1,ANXA2,COL1A1,COL1A2,COL3A1,COL5A1,COL5A2,COL6A1,COL12A1,COMP,DPT,LOXL1,LUM,MMP11,SFRP2,TGFBR1,TLL2,TNXB,COL14A1,COLGALT2,EFEMP2	1.65302e+83	Fibroblast SERPINE2 F2R	2.92631e-12	Fibroblast	Fibroblast SERPINE2 F2R	collagen fibril organization	15.4923	5
26	GO:1903522	regulation of blood circulation	BP	0.0480226	0.0152584	17	106	358	2.17727e-05	3.685	ADRA2B,AGT,AGTR1,AVPR1A,CALM2,EDNRB,EPAS1,HRC,ITGB1,KCNJ8,SCN4B,TBX2,THRA,TPM1,GJC1,ABCC9,HOPX	1.51183e+65	Pericyte	0.000660495	Mural	Pericyte	regulation of blood circulation	3.685	6
27	GO:0050878	regulation of body fluid levels	BP	0.059322	0.0218799	21	152	500	2.55543e-05	3.10995	ACTB,ADCY6,ADRA2B,CD9,CD36,ENTPD2,CD59,CLIC1,CYBA,EDNRB,GAS6,GNAI2,MYH9,PLAU,SOCS2,NR1H3,MYL9,PROCR,MYL12A,ANO1,C1QTNF1	6.01122e+82	Pericyte	0.000755248	Mural	Pericyte	regulation of body fluid levels	3.10995	6
28	GO:0019935	cyclic-nucleotide-mediated signaling	BP	0.0254237	0.0048942	9	34	115	3.5277e-05	6.84803	CD36,EDNRB,GNAI1,GUCY1A2,PDE1A,PDE1C,CAP1,RASD2,PDE7B	9.48191e+37	Pericyte	0.000952023	Mural	Pericyte	cyclic-nucleotide-mediated signaling	6.84803	6
29	GO:0003018	vascular process in circulatory system	BP	0.0480226	0.0161221	17	112	341	4.52683e-05	3.44937	ADCY6,ADRA2B,AGT,AGTR1,ANGPT1,AVPR1A,CD36,EDNRB,FABP5,ITGA1,ITGB1,KCNJ8,SLC2A4,SLC12A2,ABCC9,SLCO1C1,SLC16A12	1.12151e+64	Pericyte	0.00115701	Mural	Pericyte	vascular process in circulatory system	3.44937	6
30	GO:0010232	vascular transport	BP	0.0254237	0.00503815	9	35	112	4.53837e-05	6.58438	AVPR1A,CD36,FABP5,KCNJ8,SLC2A4,SLC12A2,ABCC9,SLCO1C1,SLC16A12	5.52948e+37	Pericyte	0.00115701	Mural	Pericyte	vascular transport	6.58438	6
31	GO:0150104	transport across blood-brain barrier	BP	0.0254237	0.00503815	9	35	112	4.53837e-05	6.58438	AVPR1A,CD36,FABP5,KCNJ8,SLC2A4,SLC12A2,ABCC9,SLCO1C1,SLC16A12	5.52948e+37	Pericyte	0.00115701	Mural	Pericyte	transport across blood-brain barrier	6.58438	6
32	GO:0035633	maintenance of blood-brain barrier	BP	0.0291262	0.00301941	9	21	46	1.10176e-07	16.5635	ACTB,ANGPT1,DMD,ITGB1,TJP1,VCL,ZEB2,TSPAN12,ESAM	6.02842e+34	Pericyte CCL21 CCL19	9.40688e-06	Mural	Pericyte CCL21 CCL19	maintenance of blood-brain barrier	16.5635	7
33	GO:0043270	positive regulation of monoatomic ion transport	BP	0.0517799	0.0110712	16	77	253	1.82279e-07	5.89149	ACTN4,ADRA2A,APLNR,ANK3,CALM2,CAV1,DMD,FHL1,MYLK,FXYD1,SCN4B,CCL2,CXCL12,THY1,TMSB4X,VMP1	8.11502e+57	Pericyte CCL21 CCL19	1.43852e-05	Mural	Pericyte CCL21 CCL19	positive regulation of monoatomic ion transport	5.89149	7
34	GO:0006936	muscle contraction	BP	0.0679612	0.0201294	21	140	495	7.78398e-07	3.99804	ACTA2,ADRA2A,ADRA2C,ALDOA,CALD1,CALM2,CAV1,DMD,KCNJ8,MYLK,FXYD1,SCN4B,SSTR2,TPM1,TPM4,PDE5A,ABCC9,MYL9,LMOD1,MYOF,REM1	5.91502e+80	Pericyte CCL21 CCL19	5.00643e-05	Mural	Pericyte CCL21 CCL19	muscle contraction	3.99804	7
35	GO:0022898	regulation of transmembrane transporter activity	BP	0.0517799	0.012509	16	87	315	1.05377e-06	5.05523	ACTB,ACTN4,ADRA2A,ANK3,CALM2,CAV1,DMD,FHL1,ITGB1,MEF2C,FXYD1,SCN4B,CCL2,SLN,TMSB4X,VMP1	60,81,150,288,805,857,1756,2273,3688,4208,5348,6330,6347,6588,7114,81671	Pericyte CCL21 CCL19	6.38384e-05	Mural	Pericyte CCL21 CCL19	regulation of transmembrane transporter activity	5.05523	7
36	GO:0003018	vascular process in circulatory system	BP	0.0582524	0.0159597	18	111	341	1.53687e-06	4.35673	ACTA2,ADRA2A,ADRA2C,AGT,ANGPT1,AVPR1A,CAV1,CD36,FABP5,ITGA1,ITGB1,KCNJ8,SLC7A2,TJP1,ZEB2,ABCC9,SLCO1C1,SLC38A2	5.91502e+65	Pericyte CCL21 CCL19	8.47502e-05	Mural	Pericyte CCL21 CCL19	vascular process in circulatory system	4.35673	7
37	GO:0006936	muscle contraction	BP	0.10596	0.0200202	48	139	495	2.82735e-23	8.3292	ACTA2,ADRA2A,ALDOA,APBB2,ATP1A2,ATP2A2,ATP2B4,CACNB2,CALD1,CALM2,CASQ2,CAV1,CKMT2,CRYAB,DMPK,EDNRA,FLNA,NR4A1,HRC,KCNA5,MYH11,MYL6,MYLK,PPP1R12B,PLN,ROCK1,SCN3A,SCN4B,SGCA,SLC8A1,SNTA1,TBX2,TPM1,TPM2,UTRN,CACNA1H,GJC1,MYL9,SYNM,KCNE4,LMOD1,CTNNA3,TMEM38B,GRIP2,RCSD1,MYOCD,C12orf57,ARHGAP42	5.91502e+192	Vascular smooth muscle SLC38A11	8.25586e-20	Mural	Vascular smooth muscle SLC38A11	muscle contraction	8.3292	8
38	GO:0006123	mitochondrial electron transport, cytochrome c to oxygen	BP	0.0353201	0.00259254	16	18	35	1.13625e-17	118.54	COX4I1,COX5B,COX6A1,COX6B1,COX6C,COX7A1,COX7A2,COX7B,COX7C,COX8A,COX1,COX2,COX3,NDUFA4,CYCS,COX4I2	1.32713e+65	Vascular smooth muscle SLC38A11	2.3699e-14	Mural	Vascular smooth muscle SLC38A11	mitochondrial electron transport, cytochrome c to oxygen	118.54	8
39	GO:0002181	cytoplasmic translation	BP	0.0860927	0.0201642	39	140	289	1.86962e-15	5.95592	FAU,RPL10A,YBX1,RPL3,RPL5,RPL6,RPL7,RPL7A,RPL8,RPL9,RPL10,RPL15,RPL18,RPL19,RPL21,RPL23A,RPL27,RPL27A,RPL29,RPLP1,RPS3,RPS3A,RPS5,RPS6,RPS7,RPS8,RPS10,RPS14,RPS16,RPS18,RPS19,RPS25,RPS27A,SH3BGRL,YBX3,RPL14,NMNAT2,EIF3K,RBM24	2.19747e+159	Vascular smooth muscle SLC38A11	2.72965e-12	Mural	Vascular smooth muscle SLC38A11	cytoplasmic translation	5.95592	8
40	GO:0042773	ATP synthesis coupled electron transport	BP	0.0662252	0.0122425	30	85	155	3.15497e-15	8.29055	COX4I1,COX5B,COX6A1,COX6B1,COX6C,COX7A1,COX7A2,COX7B,COX7C,COX8A,CYC1,COX1,COX2,COX3,ND1,NDUFA4,NDUFB2,NDUFB7,NDUFB8,NDUFB9,NDUFB10,NDUFS8,UQCRB,UQCRH,UQCR11,UQCRQ,CYCS,NDUFA12,COX4I2,NDUFS7	1.32713e+126	Vascular smooth muscle SLC38A11	2.92631e-12	Mural	Vascular smooth muscle SLC38A11	ATP synthesis coupled electron transport	8.29055	8
41	GO:0042775	mitochondrial ATP synthesis coupled electron transport	BP	0.0662252	0.0122425	30	85	153	3.15497e-15	8.29055	COX4I1,COX5B,COX6A1,COX6B1,COX6C,COX7A1,COX7A2,COX7B,COX7C,COX8A,CYC1,COX1,COX2,COX3,ND1,NDUFA4,NDUFB2,NDUFB7,NDUFB8,NDUFB9,NDUFB10,NDUFS8,UQCRB,UQCRH,UQCR11,UQCRQ,CYCS,NDUFA12,COX4I2,NDUFS7	1.32713e+126	Vascular smooth muscle SLC38A11	2.92631e-12	Mural	Vascular smooth muscle SLC38A11	mitochondrial ATP synthesis coupled electron transport	8.29055	8
42	GO:0006936	muscle contraction	BP	0.101072	0.0203847	66	142	495	2.09614e-31	9.22109	ACTA2,ADRA2A,ALDOA,APBB2,ATP1A2,ATP2A2,ATP2B4,CACNA1C,CACNB2,CALD1,CALM1,CALM2,CALM3,CASQ2,CAV1,CKMT2,CNN1,CRYAB,DES,DMD,DMPK,DRD1,DTNA,EDNRA,FLNA,GAMT,NR4A1,HRC,KCNA5,KCNMA1,MYH11,MYL6,MYLK,PPP1R12B,PGAM2,PLN,PRKG1,ROCK1,RYR2,SGCA,SMTN,SLC8A1,SNTA1,SNTB1,TBX2,TNNC1,TPM1,TPM2,UTRN,SLMAP,PDE5A,CACNA1H,ROCK2,GJC1,MYL9,SYNM,KCNE4,LMOD1,CTNNA3,TMEM38B,GRIP2,RCSD1,MYOCD,C12orf57,CALML6,NPNT	59,150,226,323,477,488,493,775,783,800,801,805,808,845,857,1160,1264,1410,1674,1756,1760,1812,1837,1909,2316,2593,3164,3270,3741,3778,4629,4637,4638,4660,5224,5350,5592,6093,6262,6442,6525,6546,6640,6641,6909,7134,7168,7169,7402,7871,8654,8912,9475,10052,10398,23336,23704,25802,29119,55151,80852,92241,93649,113246,163688,255743	Vascular smooth muscle SLMAP	7.65091e-28	Mural	Vascular smooth muscle SLMAP	muscle contraction	9.22109	9
43	GO:0002181	cytoplasmic translation	BP	0.0796325	0.0200976	52	140	289	1.77088e-19	6.1174	FAU,RPL10A,YBX1,RPL3,RPL4,RPL5,RPL6,RPL7,RPL7A,RPL8,RPL9,RPL10,RPL15,RPL18,RPL18A,RPL19,RPL21,RPL23A,RPL27,RPL27A,RPL29,RPL37A,RPL38,RPL41,RPLP1,RPS3,RPS3A,RPS4X,RPS5,RPS6,RPS7,RPS8,RPS10,RPS11,RPS13,RPS14,RPS16,RPS18,RPS19,RPS20,RPS25,SH3BGRL,CSDE1,YBX3,EIF3H,RPL14,RPL35,NMNAT2,RPL13A,EIF3K,CPEB4,RBM24	2197,4736,4904,6122,6124,6125,6128,6129,6130,6132,6133,6134,6138,6141,6142,6143,6144,6147,6155,6157,6159,6168,6169,6171,6176,6188,6189,6191,6193,6194,6201,6202,6204,6205,6207,6208,6217,6222,6223,6224,6230,6451,7812,8531,8667,9045,11224,23057,23521,27335,80315,221662	Vascular smooth muscle SLMAP	4.30914e-16	Mural	Vascular smooth muscle SLMAP	cytoplasmic translation	6.1174	9
44	GO:0006941	striated muscle contraction	BP	0.0490046	0.0101924	32	71	277	2.86522e-15	8.28456	ALDOA,ATP1A2,ATP2A2,CACNA1C,CACNB2,CALM1,CALM2,CALM3,CASQ2,CAV1,DMD,DMPK,DTNA,FLNA,NR4A1,HRC,KCNA5,PGAM2,PLN,RYR2,SLC8A1,SNTA1,TNNC1,TPM1,PDE5A,GJC1,SYNM,KCNE4,CTNNA3,TMEM38B,RCSD1,C12orf57	2.26477e+125	Vascular smooth muscle SLMAP	2.92631e-12	Mural	Vascular smooth muscle SLMAP	striated muscle contraction	8.28456	9
45	GO:0006119	oxidative phosphorylation	BP	0.0597243	0.0147861	39	103	219	3.25825e-15	6.19875	COX4I1,COX5B,COX6A1,COX6B1,COX6C,COX7A1,COX7A2,COX7B,COX7C,COX8A,CYC1,ATP6,ATP8,COX1,COX2,COX3,CYTB,ND1,ND5,NDUFA2,NDUFA4,NDUFAB1,NDUFB7,NDUFB8,NDUFB10,NDUFS5,NDUFS6,NDUFS8,NDUFV2,UQCRB,UQCRC1,UQCRH,UQCR11,PARK7,CHCHD2,CYCS,UQCC2,COX4I2,CHCHD10	1.32713e+163	Vascular smooth muscle SLMAP	2.92631e-12	Mural	Vascular smooth muscle SLMAP	oxidative phosphorylation	6.19875	9
46	GO:0019646	aerobic electron transport chain	BP	0.0520674	0.0114844	34	80	138	3.38723e-15	7.47927	COX4I1,COX5B,COX6A1,COX6B1,COX6C,COX7A1,COX7A2,COX7B,COX7C,COX8A,CYC1,COX1,COX2,COX3,CYTB,ND1,ND5,NDUFA2,NDUFA4,NDUFAB1,NDUFB7,NDUFB8,NDUFB10,NDUFS5,NDUFS6,NDUFS8,NDUFV2,UQCRB,UQCRC1,UQCRH,UQCR11,PARK7,CYCS,COX4I2	1.32713e+139	Vascular smooth muscle SLMAP	2.92631e-12	Mural	Vascular smooth muscle SLMAP	aerobic electron transport chain	7.47927	9

## Sheet: Fig3A
	geneset_id	description	ontology	fg_freq	bg_freq	n_fg	n_bg	n_set	p.val	Odds ratio	gene_names	entrez_ids	cluster	p.adj	Celltype	sample_id	y	fill.var	.group
1	GO:0002181	cytoplasmic translation	BP	0.101626	0.0201613	25	140	289	1.28897e-11	6.47146	RPSA,RPL11,RPL12,RPL13,RPL24,RPL26,RPL30,RPL28,RPL32,RPL34,RPL35A,RPL37,RPL39,RPLP0,RPS3,RPS12,RPS13,RPS15,RPS15A,RPS18,RPS21,RPS23,RPS27,RPS27A,RPL36	3.92161e+100	Fibroblast ABCC9	3.92061e-09	Fibroblast	Fibroblast ABCC9	cytoplasmic translation	6.47146	1
2	GO:0006959	humoral immune response	BP	0.0650407	0.00892857	16	62	355	2.41294e-10	10.0508	ANG,BST1,SERPING1,C1R,C1S,C3,C7,CD81,CLU,CFD,CFH,HLA-DRB1,RARRES2,RPL30,RPL39,CXCL14	2.83684e+55	Fibroblast ABCC9	5.18073e-08	Fibroblast	Fibroblast ABCC9	humoral immune response	10.0508	1
3	GO:0050670	regulation of lymphocyte proliferation	BP	0.0650407	0.0125288	16	87	283	4.726e-08	6.48892	ANXA1,BST1,CD74,CD81,FGF10,HLA-DPA1,HLA-DRB1,IGF1,LGALS3,PLA2G2A,PLA2G5,PRNP,RPS3,VCAM1,GPNMB,TNFSF13B	3.01684e+61	Fibroblast ABCC9	4.63085e-06	Fibroblast	Fibroblast ABCC9	regulation of lymphocyte proliferation	6.48892	1
4	GO:0032944	regulation of mononuclear cell proliferation	BP	0.0650407	0.0128168	16	89	289	6.6088e-08	6.30935	ANXA1,BST1,CD74,CD81,FGF10,HLA-DPA1,HLA-DRB1,IGF1,LGALS3,PLA2G2A,PLA2G5,PRNP,RPS3,VCAM1,GPNMB,TNFSF13B	3.01684e+61	Fibroblast ABCC9	6.03053e-06	Fibroblast	Fibroblast ABCC9	regulation of mononuclear cell proliferation	6.30935	1
5	GO:0006956	complement activation	BP	0.0325203	0.00273618	8	19	123	1.19414e-07	20.4013	SERPING1,C1R,C1S,C3,C7,CLU,CFD,CFH	7.10716e+26	Fibroblast ABCC9	9.96254e-06	Fibroblast	Fibroblast ABCC9	complement activation	20.4013	1
6	GO:0030198	extracellular matrix organization	BP	0.0938967	0.0238232	40	166	428	1.85733e-14	5.27399	ABL1,ANXA2,APP,COL1A1,COL1A2,COL3A1,COL6A1,COL12A1,CST3,CTSK,DPP4,DPT,ECM2,FBLN1,LAMA2,LAMB2,LAMC1,LOX,LOXL1,LRP1,LUM,MFAP4,MMP2,PDGFRA,VIT,SFRP2,TGFBR3,TNXB,COL14A1,RECK,RAMP2,FBLN5,ADAMTS5,ABI3BP,ADAMTSL4,MMP27,HMCN1,ADAMTSL1,CCDC80,ADAMTS19	2.53024e+167	Fibroblast ACKR3 CD55	1.08468e-11	Fibroblast	Fibroblast ACKR3 CD55	extracellular matrix organization	5.27399	2
7	GO:0043062	extracellular structure organization	BP	0.0938967	0.0238232	40	166	431	1.85733e-14	5.27399	ABL1,ANXA2,APP,COL1A1,COL1A2,COL3A1,COL6A1,COL12A1,CST3,CTSK,DPP4,DPT,ECM2,FBLN1,LAMA2,LAMB2,LAMC1,LOX,LOXL1,LRP1,LUM,MFAP4,MMP2,PDGFRA,VIT,SFRP2,TGFBR3,TNXB,COL14A1,RECK,RAMP2,FBLN5,ADAMTS5,ABI3BP,ADAMTSL4,MMP27,HMCN1,ADAMTSL1,CCDC80,ADAMTS19	2.53024e+167	Fibroblast ACKR3 CD55	1.08468e-11	Fibroblast	Fibroblast ACKR3 CD55	extracellular structure organization	5.27399	2
8	GO:0045229	external encapsulating structure organization	BP	0.0938967	0.0238232	40	166	430	1.85733e-14	5.27399	ABL1,ANXA2,APP,COL1A1,COL1A2,COL3A1,COL6A1,COL12A1,CST3,CTSK,DPP4,DPT,ECM2,FBLN1,LAMA2,LAMB2,LAMC1,LOX,LOXL1,LRP1,LUM,MFAP4,MMP2,PDGFRA,VIT,SFRP2,TGFBR3,TNXB,COL14A1,RECK,RAMP2,FBLN5,ADAMTS5,ABI3BP,ADAMTSL4,MMP27,HMCN1,ADAMTSL1,CCDC80,ADAMTS19	2.53024e+167	Fibroblast ACKR3 CD55	1.08468e-11	Fibroblast	Fibroblast ACKR3 CD55	external encapsulating structure organization	5.27399	2
9	GO:0006956	complement activation	BP	0.0234742	0.00272675	10	19	123	3.69024e-08	17.4284	SERPING1,C1R,C1S,C3,CLU,CD55,CFD,CFH,MASP1,SVEP1	7.10716e+36	Fibroblast ACKR3 CD55	3.76766e-06	Fibroblast	Fibroblast ACKR3 CD55	complement activation	17.4284	2
10	GO:0031589	cell-substrate adhesion	BP	0.0774648	0.027411	33	191	468	3.8202e-08	3.3918	ABL1,ACTG1,ANXA2,RHOA,CD34,CD63,CDH13,COL1A1,COL3A1,ECM2,FBLN1,FBLN2,FN1,ITGA5,LAMC1,VIT,PIK3R1,PKD1,PXN,S100A10,SPOCK1,THBS3,TNXB,ADAM9,ITGB1BP1,ITGBL1,SEMA3E,FBLN5,TRIOBP,ITGA11,ABI3BP,SVEP1,CCDC80	25,71,302,387,947,967,1012,1277,1281,1842,2192,2199,2335,3678,3915,5212,5295,5310,5829,6281,6695,7059,7148,8754,9270,9358,9723,10516,11078,22801,25890,79987,151887	Fibroblast ACKR3 CD55	3.87326e-06	Fibroblast	Fibroblast ACKR3 CD55	cell-substrate adhesion	3.3918	2
11	GO:0002460	adaptive immune response based on somatic recombination of immune receptors built from immunoglobulin superfamily domains	BP	0.0990099	0.015841	30	110	468	1.38398e-16	9.00527	B2M,BCL3,C1R,C1S,C2,C3,CD74,CLU,CTSH,HLA-A,HLA-B,HLA-C,HLA-DRA,HLA-DRB1,HLA-E,HLA-F,ICAM1,IL1R1,IL4R,NFKB2,RELB,CCL19,TNFRSF1B,SOCS3,IL27RA,CXCL13,TNFSF13B,C1RL,NFKBIZ,IL33	5.67603e+117	Fibroblast CCL19 TNFSF13B	2.24512e-13	Fibroblast	Fibroblast CCL19 TNFSF13B	adaptive immune response based on somatic recombination of immune receptors built from immunoglobulin superfamily domains	9.00527	3
12	GO:0048002	antigen processing and presentation of peptide antigen	BP	0.0561056	0.0047523	17	33	111	3.00401e-15	24.5713	B2M,CD74,CTSS,HLA-A,HLA-B,HLA-C,HLA-DPA1,HLA-DPB1,HLA-DQA1,HLA-DQB1,HLA-DRA,HLA-DRB1,HLA-DRB5,HLA-E,HLA-F,TAP1,TAPBP	5.67972e+65	Fibroblast CCL19 TNFSF13B	2.92631e-12	Fibroblast	Fibroblast CCL19 TNFSF13B	antigen processing and presentation of peptide antigen	24.5713	3
13	GO:0019882	antigen processing and presentation	BP	0.0693069	0.00849654	21	59	162	1.59097e-14	12.9247	B2M,CD74,CTSH,CTSS,HLA-A,HLA-B,HLA-C,HLA-DPA1,HLA-DPB1,HLA-DQA1,HLA-DQB1,HLA-DRA,HLA-DRB1,HLA-DRB5,HLA-E,HLA-F,ICAM1,RELB,CCL19,TAP1,TAPBP	5.67972e+81	Fibroblast CCL19 TNFSF13B	1.05583e-11	Fibroblast	Fibroblast CCL19 TNFSF13B	antigen processing and presentation	12.9247	3
14	GO:0002478	antigen processing and presentation of exogenous peptide antigen	BP	0.0429043	0.00288018	13	20	54	9.5129e-14	42.393	B2M,CD74,CTSS,HLA-A,HLA-DPA1,HLA-DPB1,HLA-DQA1,HLA-DQB1,HLA-DRA,HLA-DRB1,HLA-DRB5,HLA-E,HLA-F	5.67972e+49	Fibroblast CCL19 TNFSF13B	5.0312e-11	Fibroblast	Fibroblast CCL19 TNFSF13B	antigen processing and presentation of exogenous peptide antigen	42.393	3
15	GO:0022409	positive regulation of cell-cell adhesion	BP	0.0990099	0.0200173	30	139	395	1.32834e-13	6.58188	B2M,CD47,CD74,GP1BA,HAS2,HLA-A,HLA-DPA1,HLA-DPB1,HLA-DQA1,HLA-DQB1,HLA-DRA,HLA-DRB1,HLA-DRB5,HLA-E,IL4R,MDK,CCL2,CCL5,CCL19,CX3CL1,THY1,VCAM1,TNFSF14,BTN2A2,CXCL13,PDPN,TNFSF13B,EMILIN1,CORO1A,NFKBIZ	5.67962e+123	Fibroblast CCL19 TNFSF13B	6.68749e-11	Fibroblast	Fibroblast CCL19 TNFSF13B	positive regulation of cell-cell adhesion	6.58188	3
16	GO:0050678	regulation of epithelial cell proliferation	BP	0.0782609	0.0246469	36	171	467	2.89764e-10	3.98819	ACVRL1,ZFP36L1,KLF9,CDKN1C,DAB2,EDNRB,EGFR,EGR3,F3,FGF7,FGF10,FGFR1,GPC3,NR4A1,IGF1,LAMB1,MDK,MYC,NFIB,SERPINF1,PTN,CXCL12,SFRP1,SFRP2,SRSF6,SOX9,STAT3,STK3,TCF7L2,TWIST1,ZFP36,NRP1,SAV1,OSR2,OSR1,NEAT1	9.46777e+146	Fibroblast FOSB CDKN1A	6.13124e-08	Fibroblast	Fibroblast FOSB CDKN1A	regulation of epithelial cell proliferation	3.98819	4
17	GO:0045444	fat cell differentiation	BP	0.0652174	0.0191698	30	133	270	1.6514e-09	4.31656	ZFP36L1,ZFP36L2,RUNX1T1,CEBPA,CEBPB,CEBPD,DDIT3,EGR2,FGF10,GDF10,NR4A1,HNRNPU,ID2,NR4A2,PDGFRA,PTGS2,RARRES2,RGS2,SFRP1,SFRP2,SOD2,STK3,TCF7L2,ZFP36,SOCS1,KLF4,MAFB,WWTR1,SAV1,WNT5B	6.77679e+119	Fibroblast FOSB CDKN1A	2.6207e-07	Fibroblast	Fibroblast FOSB CDKN1A	fat cell differentiation	4.31656	4
18	GO:0050679	positive regulation of epithelial cell proliferation	BP	0.0521739	0.0138368	24	96	249	8.53403e-09	4.8947	ACVRL1,EGFR,EGR3,F3,FGF7,FGF10,FGFR1,NR4A1,IGF1,LAMB1,MDK,MYC,PTN,CXCL12,SFRP1,SRSF6,SOX9,STAT3,TCF7L2,TWIST1,NRP1,OSR2,OSR1,NEAT1	9.41956e+99	Fibroblast FOSB CDKN1A	1.02973e-06	Fibroblast	Fibroblast FOSB CDKN1A	positive regulation of epithelial cell proliferation	4.8947	4
19	GO:0008544	epidermis development	BP	0.0565217	0.0174402	26	121	469	5.9994e-08	4.02402	ANXA1,ZFP36L1,CDKN1A,COL6A1,CRABP2,EDA,EGFR,EMP1,FGF7,FGF10,FGFR1,PTHLH,SRSF6,SOX9,ZFP36,LDB2,KLF4,MAFB,FST,TXNIP,MAFF,DLL1,ERRFI1,CYP26B1,SAV1,NFKBIZ	3.01677e+109	Fibroblast FOSB CDKN1A	5.65105e-06	Fibroblast	Fibroblast FOSB CDKN1A	epidermis development	4.02402	4
20	GO:2001233	regulation of apoptotic signaling pathway	BP	0.0826087	0.0328625	38	228	487	8.50118e-08	2.97937	ATF3,CD74,CTSK,DDIT3,DDX3X,FGF10,FGFR1,DNAJA1,HSPA1A,HSPA1B,ICAM1,IGF1,LGALS3,LMNA,MCL1,MSX1,MYC,NFE2L2,NR4A2,PTGS2,CXCL12,SFPQ,SFRP1,SFRP2,SKIL,SOD2,STK3,TCF7L2,TPT1,UBB,SRPX,YBX3,TNFSF10,NRP1,IER3,BCLAF1,G0S2,PHIP	4.67972e+151	Fibroblast FOSB CDKN1A	7.61455e-06	Fibroblast	Fibroblast FOSB CDKN1A	regulation of apoptotic signaling pathway	2.97937	4
21	GO:0030198	extracellular matrix organization	BP	0.153846	0.0241553	60	168	428	1.09545e-33	10.8609	AEBP1,ANXA2,RUNX1,COL1A1,COL1A2,COL3A1,COL4A1,COL5A1,COL5A2,COL6A1,COL8A1,COL10A1,COL12A1,COL15A1,COL16A1,COMP,CST3,CTSK,DPT,ELN,ENG,FAP,LAMA2,LAMB1,LAMC1,LOXL1,LRP1,LUM,MATN2,MFAP4,MMP2,MMP3,MMP11,MMP16,PDGFRA,SFRP2,TGFB1,TGFBR1,TLL2,TNXB,COL14A1,RECK,MMP23B,FBLN5,POSTN,ADAMTS8,COLGALT2,SULF1,ABI3BP,OLFML2B,RGCC,EFEMP2,SULF2,ADAMTSL3,SMOC2,CRISPLD2,HMCN1,PRICKLE1,CCDC80,OLFML2A	165,302,861,1277,1278,1281,1282,1289,1290,1291,1295,1300,1303,1306,1307,1311,1471,1513,1805,2006,2022,2191,3908,3912,3915,4016,4035,4060,4147,4239,4313,4314,4320,4325,5156,6423,7040,7046,7093,7148,7373,8434,8510,10516,10631,11095,23127,23213,25890,25903,28984,30008,55959,57188,64094,83716,83872,144165,151887,169611	Fibroblast SERPINE2 F2R	5.33121e-30	Fibroblast	Fibroblast SERPINE2 F2R	extracellular matrix organization	10.8609	5
22	GO:0043062	extracellular structure organization	BP	0.153846	0.0241553	60	168	431	1.09545e-33	10.8609	AEBP1,ANXA2,RUNX1,COL1A1,COL1A2,COL3A1,COL4A1,COL5A1,COL5A2,COL6A1,COL8A1,COL10A1,COL12A1,COL15A1,COL16A1,COMP,CST3,CTSK,DPT,ELN,ENG,FAP,LAMA2,LAMB1,LAMC1,LOXL1,LRP1,LUM,MATN2,MFAP4,MMP2,MMP3,MMP11,MMP16,PDGFRA,SFRP2,TGFB1,TGFBR1,TLL2,TNXB,COL14A1,RECK,MMP23B,FBLN5,POSTN,ADAMTS8,COLGALT2,SULF1,ABI3BP,OLFML2B,RGCC,EFEMP2,SULF2,ADAMTSL3,SMOC2,CRISPLD2,HMCN1,PRICKLE1,CCDC80,OLFML2A	165,302,861,1277,1278,1281,1282,1289,1290,1291,1295,1300,1303,1306,1307,1311,1471,1513,1805,2006,2022,2191,3908,3912,3915,4016,4035,4060,4147,4239,4313,4314,4320,4325,5156,6423,7040,7046,7093,7148,7373,8434,8510,10516,10631,11095,23127,23213,25890,25903,28984,30008,55959,57188,64094,83716,83872,144165,151887,169611	Fibroblast SERPINE2 F2R	5.33121e-30	Fibroblast	Fibroblast SERPINE2 F2R	extracellular structure organization	10.8609	5
23	GO:0045229	external encapsulating structure organization	BP	0.153846	0.0241553	60	168	430	1.09545e-33	10.8609	AEBP1,ANXA2,RUNX1,COL1A1,COL1A2,COL3A1,COL4A1,COL5A1,COL5A2,COL6A1,COL8A1,COL10A1,COL12A1,COL15A1,COL16A1,COMP,CST3,CTSK,DPT,ELN,ENG,FAP,LAMA2,LAMB1,LAMC1,LOXL1,LRP1,LUM,MATN2,MFAP4,MMP2,MMP3,MMP11,MMP16,PDGFRA,SFRP2,TGFB1,TGFBR1,TLL2,TNXB,COL14A1,RECK,MMP23B,FBLN5,POSTN,ADAMTS8,COLGALT2,SULF1,ABI3BP,OLFML2B,RGCC,EFEMP2,SULF2,ADAMTSL3,SMOC2,CRISPLD2,HMCN1,PRICKLE1,CCDC80,OLFML2A	165,302,861,1277,1278,1281,1282,1289,1290,1291,1295,1300,1303,1306,1307,1311,1471,1513,1805,2006,2022,2191,3908,3912,3915,4016,4035,4060,4147,4239,4313,4314,4320,4325,5156,6423,7040,7046,7093,7148,7373,8434,8510,10516,10631,11095,23127,23213,25890,25903,28984,30008,55959,57188,64094,83716,83872,144165,151887,169611	Fibroblast SERPINE2 F2R	5.33121e-30	Fibroblast	Fibroblast SERPINE2 F2R	external encapsulating structure organization	10.8609	5
24	GO:0032963	collagen metabolic process	BP	0.0615385	0.00747664	24	52	129	4.68491e-17	15.2914	RUNX1,COL1A1,COL1A2,COL5A1,COL6A1,CST3,CTSB,CTSK,ENG,F2R,FAP,INHBA,MFAP4,MMP2,MMP3,MMP11,MMP16,TGFB1,TGFB3,TNXB,MMP23B,MRC2,RGCC,RCN3	8.61128e+96	Fibroblast SERPINE2 F2R	8.54996e-14	Fibroblast	Fibroblast SERPINE2 F2R	collagen metabolic process	15.2914	5
25	GO:0030199	collagen fibril organization	BP	0.0538462	0.00647017	21	45	82	3.40735e-15	15.4923	AEBP1,ANXA2,COL1A1,COL1A2,COL3A1,COL5A1,COL5A2,COL6A1,COL12A1,COMP,DPT,LOXL1,LUM,MMP11,SFRP2,TGFBR1,TLL2,TNXB,COL14A1,COLGALT2,EFEMP2	1.65302e+83	Fibroblast SERPINE2 F2R	2.92631e-12	Fibroblast	Fibroblast SERPINE2 F2R	collagen fibril organization	15.4923	5
26	GO:1903522	regulation of blood circulation	BP	0.0480226	0.0152584	17	106	358	2.17727e-05	3.685	ADRA2B,AGT,AGTR1,AVPR1A,CALM2,EDNRB,EPAS1,HRC,ITGB1,KCNJ8,SCN4B,TBX2,THRA,TPM1,GJC1,ABCC9,HOPX	1.51183e+65	Pericyte	0.000660495	Mural	Pericyte	regulation of blood circulation	3.685	6
27	GO:0050878	regulation of body fluid levels	BP	0.059322	0.0218799	21	152	500	2.55543e-05	3.10995	ACTB,ADCY6,ADRA2B,CD9,CD36,ENTPD2,CD59,CLIC1,CYBA,EDNRB,GAS6,GNAI2,MYH9,PLAU,SOCS2,NR1H3,MYL9,PROCR,MYL12A,ANO1,C1QTNF1	6.01122e+82	Pericyte	0.000755248	Mural	Pericyte	regulation of body fluid levels	3.10995	6
28	GO:0019935	cyclic-nucleotide-mediated signaling	BP	0.0254237	0.0048942	9	34	115	3.5277e-05	6.84803	CD36,EDNRB,GNAI1,GUCY1A2,PDE1A,PDE1C,CAP1,RASD2,PDE7B	9.48191e+37	Pericyte	0.000952023	Mural	Pericyte	cyclic-nucleotide-mediated signaling	6.84803	6
29	GO:0003018	vascular process in circulatory system	BP	0.0480226	0.0161221	17	112	341	4.52683e-05	3.44937	ADCY6,ADRA2B,AGT,AGTR1,ANGPT1,AVPR1A,CD36,EDNRB,FABP5,ITGA1,ITGB1,KCNJ8,SLC2A4,SLC12A2,ABCC9,SLCO1C1,SLC16A12	1.12151e+64	Pericyte	0.00115701	Mural	Pericyte	vascular process in circulatory system	3.44937	6
30	GO:0010232	vascular transport	BP	0.0254237	0.00503815	9	35	112	4.53837e-05	6.58438	AVPR1A,CD36,FABP5,KCNJ8,SLC2A4,SLC12A2,ABCC9,SLCO1C1,SLC16A12	5.52948e+37	Pericyte	0.00115701	Mural	Pericyte	vascular transport	6.58438	6
31	GO:0150104	transport across blood-brain barrier	BP	0.0254237	0.00503815	9	35	112	4.53837e-05	6.58438	AVPR1A,CD36,FABP5,KCNJ8,SLC2A4,SLC12A2,ABCC9,SLCO1C1,SLC16A12	5.52948e+37	Pericyte	0.00115701	Mural	Pericyte	transport across blood-brain barrier	6.58438	6
32	GO:0035633	maintenance of blood-brain barrier	BP	0.0291262	0.00301941	9	21	46	1.10176e-07	16.5635	ACTB,ANGPT1,DMD,ITGB1,TJP1,VCL,ZEB2,TSPAN12,ESAM	6.02842e+34	Pericyte CCL21 CCL19	9.40688e-06	Mural	Pericyte CCL21 CCL19	maintenance of blood-brain barrier	16.5635	7
33	GO:0043270	positive regulation of monoatomic ion transport	BP	0.0517799	0.0110712	16	77	253	1.82279e-07	5.89149	ACTN4,ADRA2A,APLNR,ANK3,CALM2,CAV1,DMD,FHL1,MYLK,FXYD1,SCN4B,CCL2,CXCL12,THY1,TMSB4X,VMP1	8.11502e+57	Pericyte CCL21 CCL19	1.43852e-05	Mural	Pericyte CCL21 CCL19	positive regulation of monoatomic ion transport	5.89149	7
34	GO:0006936	muscle contraction	BP	0.0679612	0.0201294	21	140	495	7.78398e-07	3.99804	ACTA2,ADRA2A,ADRA2C,ALDOA,CALD1,CALM2,CAV1,DMD,KCNJ8,MYLK,FXYD1,SCN4B,SSTR2,TPM1,TPM4,PDE5A,ABCC9,MYL9,LMOD1,MYOF,REM1	5.91502e+80	Pericyte CCL21 CCL19	5.00643e-05	Mural	Pericyte CCL21 CCL19	muscle contraction	3.99804	7
35	GO:0022898	regulation of transmembrane transporter activity	BP	0.0517799	0.012509	16	87	315	1.05377e-06	5.05523	ACTB,ACTN4,ADRA2A,ANK3,CALM2,CAV1,DMD,FHL1,ITGB1,MEF2C,FXYD1,SCN4B,CCL2,SLN,TMSB4X,VMP1	60,81,150,288,805,857,1756,2273,3688,4208,5348,6330,6347,6588,7114,81671	Pericyte CCL21 CCL19	6.38384e-05	Mural	Pericyte CCL21 CCL19	regulation of transmembrane transporter activity	5.05523	7
36	GO:0003018	vascular process in circulatory system	BP	0.0582524	0.0159597	18	111	341	1.53687e-06	4.35673	ACTA2,ADRA2A,ADRA2C,AGT,ANGPT1,AVPR1A,CAV1,CD36,FABP5,ITGA1,ITGB1,KCNJ8,SLC7A2,TJP1,ZEB2,ABCC9,SLCO1C1,SLC38A2	5.91502e+65	Pericyte CCL21 CCL19	8.47502e-05	Mural	Pericyte CCL21 CCL19	vascular process in circulatory system	4.35673	7
37	GO:0006936	muscle contraction	BP	0.10596	0.0200202	48	139	495	2.82735e-23	8.3292	ACTA2,ADRA2A,ALDOA,APBB2,ATP1A2,ATP2A2,ATP2B4,CACNB2,CALD1,CALM2,CASQ2,CAV1,CKMT2,CRYAB,DMPK,EDNRA,FLNA,NR4A1,HRC,KCNA5,MYH11,MYL6,MYLK,PPP1R12B,PLN,ROCK1,SCN3A,SCN4B,SGCA,SLC8A1,SNTA1,TBX2,TPM1,TPM2,UTRN,CACNA1H,GJC1,MYL9,SYNM,KCNE4,LMOD1,CTNNA3,TMEM38B,GRIP2,RCSD1,MYOCD,C12orf57,ARHGAP42	5.91502e+192	Vascular smooth muscle SLC38A11	8.25586e-20	Mural	Vascular smooth muscle SLC38A11	muscle contraction	8.3292	8
38	GO:0006123	mitochondrial electron transport, cytochrome c to oxygen	BP	0.0353201	0.00259254	16	18	35	1.13625e-17	118.54	COX4I1,COX5B,COX6A1,COX6B1,COX6C,COX7A1,COX7A2,COX7B,COX7C,COX8A,COX1,COX2,COX3,NDUFA4,CYCS,COX4I2	1.32713e+65	Vascular smooth muscle SLC38A11	2.3699e-14	Mural	Vascular smooth muscle SLC38A11	mitochondrial electron transport, cytochrome c to oxygen	118.54	8
39	GO:0002181	cytoplasmic translation	BP	0.0860927	0.0201642	39	140	289	1.86962e-15	5.95592	FAU,RPL10A,YBX1,RPL3,RPL5,RPL6,RPL7,RPL7A,RPL8,RPL9,RPL10,RPL15,RPL18,RPL19,RPL21,RPL23A,RPL27,RPL27A,RPL29,RPLP1,RPS3,RPS3A,RPS5,RPS6,RPS7,RPS8,RPS10,RPS14,RPS16,RPS18,RPS19,RPS25,RPS27A,SH3BGRL,YBX3,RPL14,NMNAT2,EIF3K,RBM24	2.19747e+159	Vascular smooth muscle SLC38A11	2.72965e-12	Mural	Vascular smooth muscle SLC38A11	cytoplasmic translation	5.95592	8
40	GO:0042773	ATP synthesis coupled electron transport	BP	0.0662252	0.0122425	30	85	155	3.15497e-15	8.29055	COX4I1,COX5B,COX6A1,COX6B1,COX6C,COX7A1,COX7A2,COX7B,COX7C,COX8A,CYC1,COX1,COX2,COX3,ND1,NDUFA4,NDUFB2,NDUFB7,NDUFB8,NDUFB9,NDUFB10,NDUFS8,UQCRB,UQCRH,UQCR11,UQCRQ,CYCS,NDUFA12,COX4I2,NDUFS7	1.32713e+126	Vascular smooth muscle SLC38A11	2.92631e-12	Mural	Vascular smooth muscle SLC38A11	ATP synthesis coupled electron transport	8.29055	8
41	GO:0042775	mitochondrial ATP synthesis coupled electron transport	BP	0.0662252	0.0122425	30	85	153	3.15497e-15	8.29055	COX4I1,COX5B,COX6A1,COX6B1,COX6C,COX7A1,COX7A2,COX7B,COX7C,COX8A,CYC1,COX1,COX2,COX3,ND1,NDUFA4,NDUFB2,NDUFB7,NDUFB8,NDUFB9,NDUFB10,NDUFS8,UQCRB,UQCRH,UQCR11,UQCRQ,CYCS,NDUFA12,COX4I2,NDUFS7	1.32713e+126	Vascular smooth muscle SLC38A11	2.92631e-12	Mural	Vascular smooth muscle SLC38A11	mitochondrial ATP synthesis coupled electron transport	8.29055	8
42	GO:0006936	muscle contraction	BP	0.101072	0.0203847	66	142	495	2.09614e-31	9.22109	ACTA2,ADRA2A,ALDOA,APBB2,ATP1A2,ATP2A2,ATP2B4,CACNA1C,CACNB2,CALD1,CALM1,CALM2,CALM3,CASQ2,CAV1,CKMT2,CNN1,CRYAB,DES,DMD,DMPK,DRD1,DTNA,EDNRA,FLNA,GAMT,NR4A1,HRC,KCNA5,KCNMA1,MYH11,MYL6,MYLK,PPP1R12B,PGAM2,PLN,PRKG1,ROCK1,RYR2,SGCA,SMTN,SLC8A1,SNTA1,SNTB1,TBX2,TNNC1,TPM1,TPM2,UTRN,SLMAP,PDE5A,CACNA1H,ROCK2,GJC1,MYL9,SYNM,KCNE4,LMOD1,CTNNA3,TMEM38B,GRIP2,RCSD1,MYOCD,C12orf57,CALML6,NPNT	59,150,226,323,477,488,493,775,783,800,801,805,808,845,857,1160,1264,1410,1674,1756,1760,1812,1837,1909,2316,2593,3164,3270,3741,3778,4629,4637,4638,4660,5224,5350,5592,6093,6262,6442,6525,6546,6640,6641,6909,7134,7168,7169,7402,7871,8654,8912,9475,10052,10398,23336,23704,25802,29119,55151,80852,92241,93649,113246,163688,255743	Vascular smooth muscle SLMAP	7.65091e-28	Mural	Vascular smooth muscle SLMAP	muscle contraction	9.22109	9
43	GO:0002181	cytoplasmic translation	BP	0.0796325	0.0200976	52	140	289	1.77088e-19	6.1174	FAU,RPL10A,YBX1,RPL3,RPL4,RPL5,RPL6,RPL7,RPL7A,RPL8,RPL9,RPL10,RPL15,RPL18,RPL18A,RPL19,RPL21,RPL23A,RPL27,RPL27A,RPL29,RPL37A,RPL38,RPL41,RPLP1,RPS3,RPS3A,RPS4X,RPS5,RPS6,RPS7,RPS8,RPS10,RPS11,RPS13,RPS14,RPS16,RPS18,RPS19,RPS20,RPS25,SH3BGRL,CSDE1,YBX3,EIF3H,RPL14,RPL35,NMNAT2,RPL13A,EIF3K,CPEB4,RBM24	2197,4736,4904,6122,6124,6125,6128,6129,6130,6132,6133,6134,6138,6141,6142,6143,6144,6147,6155,6157,6159,6168,6169,6171,6176,6188,6189,6191,6193,6194,6201,6202,6204,6205,6207,6208,6217,6222,6223,6224,6230,6451,7812,8531,8667,9045,11224,23057,23521,27335,80315,221662	Vascular smooth muscle SLMAP	4.30914e-16	Mural	Vascular smooth muscle SLMAP	cytoplasmic translation	6.1174	9
44	GO:0006941	striated muscle contraction	BP	0.0490046	0.0101924	32	71	277	2.86522e-15	8.28456	ALDOA,ATP1A2,ATP2A2,CACNA1C,CACNB2,CALM1,CALM2,CALM3,CASQ2,CAV1,DMD,DMPK,DTNA,FLNA,NR4A1,HRC,KCNA5,PGAM2,PLN,RYR2,SLC8A1,SNTA1,TNNC1,TPM1,PDE5A,GJC1,SYNM,KCNE4,CTNNA3,TMEM38B,RCSD1,C12orf57	2.26477e+125	Vascular smooth muscle SLMAP	2.92631e-12	Mural	Vascular smooth muscle SLMAP	striated muscle contraction	8.28456	9
45	GO:0006119	oxidative phosphorylation	BP	0.0597243	0.0147861	39	103	219	3.25825e-15	6.19875	COX4I1,COX5B,COX6A1,COX6B1,COX6C,COX7A1,COX7A2,COX7B,COX7C,COX8A,CYC1,ATP6,ATP8,COX1,COX2,COX3,CYTB,ND1,ND5,NDUFA2,NDUFA4,NDUFAB1,NDUFB7,NDUFB8,NDUFB10,NDUFS5,NDUFS6,NDUFS8,NDUFV2,UQCRB,UQCRC1,UQCRH,UQCR11,PARK7,CHCHD2,CYCS,UQCC2,COX4I2,CHCHD10	1.32713e+163	Vascular smooth muscle SLMAP	2.92631e-12	Mural	Vascular smooth muscle SLMAP	oxidative phosphorylation	6.19875	9
46	GO:0019646	aerobic electron transport chain	BP	0.0520674	0.0114844	34	80	138	3.38723e-15	7.47927	COX4I1,COX5B,COX6A1,COX6B1,COX6C,COX7A1,COX7A2,COX7B,COX7C,COX8A,CYC1,COX1,COX2,COX3,CYTB,ND1,ND5,NDUFA2,NDUFA4,NDUFAB1,NDUFB7,NDUFB8,NDUFB10,NDUFS5,NDUFS6,NDUFS8,NDUFV2,UQCRB,UQCRC1,UQCRH,UQCR11,PARK7,CYCS,COX4I2	1.32713e+139	Vascular smooth muscle SLMAP	2.92631e-12	Mural	Vascular smooth muscle SLMAP	aerobic electron transport chain	7.47927	9

## Sheet: Fig3B
	feature	expression	ident
1	IFNGR1	1.37096e-05	Vascular smooth muscle SLMAP
2	IFNGR1	0.953933	Vascular smooth muscle SLMAP
3	IFNGR1	3.63128e-06	Vascular smooth muscle SLMAP
4	IFNGR1	6.32863e-06	Vascular smooth muscle SLMAP
5	IFNGR1	4.04268e-06	Vascular smooth muscle SLMAP
6	IFNGR1	0.959764	Vascular smooth muscle SLMAP
7	IFNGR1	0.778675	Vascular smooth muscle SLMAP
8	IFNGR1	-9.4659e-07	Vascular smooth muscle SLMAP
9	IFNGR1	2.01842e-05	Vascular smooth muscle SLMAP
10	IFNGR1	-6.27141e-07	Vascular smooth muscle SLMAP
11	IFNGR1	1.30487e-05	Vascular smooth muscle SLMAP
12	IFNGR1	2.28665e-05	Vascular smooth muscle SLC38A11
13	IFNGR1	-1.38886e-05	Vascular smooth muscle SLMAP
14	IFNGR1	-2.78789e-06	Vascular smooth muscle SLMAP
15	IFNGR1	-1.33321e-06	Vascular smooth muscle SLMAP
16	IFNGR1	6.3595e-06	Vascular smooth muscle SLMAP
17	IFNGR1	-2.84253e-06	Vascular smooth muscle SLMAP
18	IFNGR1	-2.65646e-05	Vascular smooth muscle SLMAP
19	IFNGR1	-2.44047e-05	Vascular smooth muscle SLMAP
20	IFNGR1	1.32011e-05	Vascular smooth muscle SLMAP
21	IFNGR1	-3.06639e-06	Vascular smooth muscle SLMAP
22	IFNGR1	-1.78131e-05	Vascular smooth muscle SLMAP
23	IFNGR1	-1.71917e-06	Vascular smooth muscle SLMAP
24	IFNGR1	1.21467e-05	Vascular smooth muscle SLMAP
25	IFNGR1	1.89519e-05	Vascular smooth muscle SLMAP
26	IFNGR1	-4.30469e-06	Vascular smooth muscle SLMAP
27	IFNGR1	-2.57269e-06	Vascular smooth muscle SLMAP
28	IFNGR1	-1.76316e-05	Vascular smooth muscle SLMAP
29	IFNGR1	0.960765	Vascular smooth muscle SLMAP
30	IFNGR1	1.07657	Vascular smooth muscle SLMAP
31	IFNGR1	4.5545e-06	Vascular smooth muscle SLMAP
32	IFNGR1	0.987869	Vascular smooth muscle SLMAP
33	IFNGR1	0.321893	Vascular smooth muscle SLMAP
34	IFNGR1	-6.08926e-06	Vascular smooth muscle SLMAP
35	IFNGR1	5.04955e-06	Vascular smooth muscle SLMAP
36	IFNGR1	-1.71701e-05	Vascular smooth muscle SLMAP
37	IFNGR1	1.40754	Vascular smooth muscle SLMAP
38	IFNGR1	-8.50908e-06	Vascular smooth muscle SLC38A11
39	IFNGR1	-2.41421e-05	Vascular smooth muscle SLMAP
40	IFNGR1	3.61226e-07	Vascular smooth muscle SLMAP
41	IFNGR1	2.05999e-06	Vascular smooth muscle SLC38A11
42	IFNGR1	-3.61057e-06	Vascular smooth muscle SLMAP
43	IFNGR1	7.58163e-06	Vascular smooth muscle SLMAP
44	IFNGR1	-7.26705e-06	Vascular smooth muscle SLMAP
45	IFNGR1	-1.36828e-05	Vascular smooth muscle SLMAP
46	IFNGR1	4.32818e-06	Vascular smooth muscle SLMAP
47	IFNGR1	-8.11393e-06	Vascular smooth muscle SLMAP
48	IFNGR1	1.4441e-05	Vascular smooth muscle SLMAP
49	IFNGR1	1.02645	Vascular smooth muscle SLMAP
50	IFNGR1	6.55648e-06	Vascular smooth muscle SLMAP
51	IFNGR1	3.21925e-06	Vascular smooth muscle SLMAP
52	IFNGR1	-7.83839e-06	Vascular smooth muscle SLMAP
53	IFNGR1	1.57573e-05	Vascular smooth muscle SLMAP
54	IFNGR1	6.42899e-06	Vascular smooth muscle SLMAP
55	IFNGR1	8.97606e-07	Vascular smooth muscle SLMAP
56	IFNGR1	0.746224	Vascular smooth muscle SLMAP
57	IFNGR1	6.79289e-06	Vascular smooth muscle SLMAP
58	IFNGR1	8.98329e-07	Vascular smooth muscle SLMAP
59	IFNGR1	-2.99309e-05	Vascular smooth muscle SLMAP
60	IFNGR1	2.84883e-06	Vascular smooth muscle SLMAP
61	IFNGR1	-3.67235e-06	Vascular smooth muscle SLMAP
62	IFNGR1	1.85231e-06	Vascular smooth muscle SLC38A11
63	IFNGR1	5.81824e-06	Vascular smooth muscle SLMAP
64	IFNGR1	1.39974e-05	Vascular smooth muscle SLMAP
65	IFNGR1	-7.27292e-06	Vascular smooth muscle SLMAP
66	IFNGR1	1.30254e-05	Vascular smooth muscle SLMAP
67	IFNGR1	3.35848e-06	Vascular smooth muscle SLMAP
68	IFNGR1	1.03851e-05	Vascular smooth muscle SLMAP
69	IFNGR1	9.20729e-06	Vascular smooth muscle SLC38A11
70	IFNGR1	1.7901	Vascular smooth muscle SLMAP
71	IFNGR1	-1.04312e-05	Vascular smooth muscle SLC38A11
72	IFNGR1	1.61668	Vascular smooth muscle SLC38A11
73	IFNGR1	6.23518e-06	Vascular smooth muscle SLC38A11
74	IFNGR1	1.71521	Vascular smooth muscle SLMAP
75	IFNGR1	-5.42829e-06	Vascular smooth muscle SLMAP
76	IFNGR1	5.80996e-06	Vascular smooth muscle SLMAP
77	IFNGR1	7.68179e-06	Vascular smooth muscle SLMAP
78	IFNGR1	4.63768e-06	Vascular smooth muscle SLMAP
79	IFNGR1	-8.85776e-06	Vascular smooth muscle SLMAP
80	IFNGR1	-1.09978e-05	Vascular smooth muscle SLC38A11
81	IFNGR1	1.51271e-05	Vascular smooth muscle SLMAP
82	IFNGR1	2.57921e-06	Vascular smooth muscle SLMAP
83	IFNGR1	8.84402e-07	Vascular smooth muscle SLMAP
84	IFNGR1	1.08923	Vascular smooth muscle SLMAP
85	IFNGR1	-1.19433e-05	Vascular smooth muscle SLMAP
86	IFNGR1	6.11997e-06	Vascular smooth muscle SLMAP
87	IFNGR1	-2.1714e-06	Vascular smooth muscle SLMAP
88	IFNGR1	-1.82757e-06	Vascular smooth muscle SLMAP
89	IFNGR1	9.33346e-06	Vascular smooth muscle SLMAP
90	IFNGR1	8.21773e-06	Vascular smooth muscle SLMAP
91	IFNGR1	1.39212e-05	Vascular smooth muscle SLC38A11
92	IFNGR1	1.14493	Vascular smooth muscle SLMAP
93	IFNGR1	6.50349e-06	Vascular smooth muscle SLMAP
94	IFNGR1	1.73668	Vascular smooth muscle SLC38A11
95	IFNGR1	-1.11079e-05	Vascular smooth muscle SLMAP
96	IFNGR1	-8.60793e-06	Vascular smooth muscle SLMAP
97	IFNGR1	-1.13174e-05	Vascular smooth muscle SLMAP
98	IFNGR1	-1.45921e-05	Vascular smooth muscle SLMAP
99	IFNGR1	7.99826e-07	Vascular smooth muscle SLMAP
100	IFNGR1	6.53204e-06	Vascular smooth muscle SLC38A11
101	IFNGR1	1.20097e-05	Vascular smooth muscle SLMAP
102	IFNGR1	1.04475e-05	Vascular smooth muscle SLMAP
103	IFNGR1	-1.00321e-05	Vascular smooth muscle SLMAP
104	IFNGR1	1.84848e-05	Vascular smooth muscle SLMAP
105	IFNGR1	-6.66773e-06	Vascular smooth muscle SLMAP
106	IFNGR1	1.05514e-06	Vascular smooth muscle SLMAP
107	IFNGR1	0.973489	Vascular smooth muscle SLMAP
108	IFNGR1	0.88848	Vascular smooth muscle SLMAP
109	IFNGR1	1.88193e-06	Vascular smooth muscle SLMAP
110	IFNGR1	1.19161e-06	Vascular smooth muscle SLMAP
111	IFNGR1	-2.50926e-07	Vascular smooth muscle SLMAP
112	IFNGR1	1.08073e-06	Vascular smooth muscle SLMAP
113	IFNGR1	-4.85435e-06	Vascular smooth muscle SLMAP
114	IFNGR1	-5.04217e-06	Vascular smooth muscle SLMAP
115	IFNGR1	-1.6611e-05	Vascular smooth muscle SLMAP
116	IFNGR1	0.852123	Vascular smooth muscle SLMAP
117	IFNGR1	-5.1265e-06	Vascular smooth muscle SLMAP
118	IFNGR1	2.70189e-05	Vascular smooth muscle SLMAP
119	IFNGR1	1.26248	Vascular smooth muscle SLMAP
120	IFNGR1	1.37256e-06	Vascular smooth muscle SLMAP
121	IFNGR1	1.27293	Vascular smooth muscle SLC38A11
122	IFNGR1	-1.47044e-05	Vascular smooth muscle SLC38A11
123	IFNGR1	1.24702e-06	Vascular smooth muscle SLMAP
124	IFNGR1	-9.96639e-06	Vascular smooth muscle SLMAP
125	IFNGR1	1.30867	Vascular smooth muscle SLC38A11
126	IFNGR1	-4.28259e-06	Vascular smooth muscle SLMAP
127	IFNGR1	-6.13672e-06	Vascular smooth muscle SLMAP
128	IFNGR1	-2.02468e-05	Vascular smooth muscle SLMAP
129	IFNGR1	1.25239	Vascular smooth muscle SLC38A11
130	IFNGR1	1.79516e-06	Vascular smooth muscle SLMAP
131	IFNGR1	5.67621e-06	Vascular smooth muscle SLMAP
132	IFNGR1	-4.92877e-06	Vascular smooth muscle SLMAP
133	IFNGR1	6.28841e-10	Vascular smooth muscle SLMAP
134	IFNGR1	1.24181	Vascular smooth muscle SLMAP
135	IFNGR1	1.43986e-05	Vascular smooth muscle SLMAP
136	IFNGR1	-1.09711e-05	Vascular smooth muscle SLC38A11
137	IFNGR1	-1.1732e-06	Vascular smooth muscle SLMAP
138	IFNGR1	1.2015e-05	Vascular smooth muscle SLMAP
139	IFNGR1	-4.6973e-06	Vascular smooth muscle SLMAP
140	IFNGR1	-5.24695e-07	Vascular smooth muscle SLMAP
141	IFNGR1	-8.61073e-07	Vascular smooth muscle SLMAP
142	IFNGR1	1.58709	Vascular smooth muscle SLMAP
143	IFNGR1	-4.44684e-06	Vascular smooth muscle SLMAP
144	IFNGR1	-2.94449e-07	Vascular smooth muscle SLMAP
145	IFNGR1	-4.13869e-06	Vascular smooth muscle SLMAP
146	IFNGR1	1.11339e-05	Vascular smooth muscle SLMAP
147	IFNGR1	1.23397	Vascular smooth muscle SLMAP
148	IFNGR1	-4.33169e-06	Vascular smooth muscle SLMAP
149	IFNGR1	6.96863e-06	Vascular smooth muscle SLMAP
150	IFNGR1	-1.05637e-05	Vascular smooth muscle SLMAP
151	IFNGR1	-4.06985e-07	Vascular smooth muscle SLMAP
152	IFNGR1	-1.55154e-05	Vascular smooth muscle SLMAP
153	IFNGR1	1.16717e-05	Vascular smooth muscle SLMAP
154	IFNGR1	-2.73646e-06	Vascular smooth muscle SLMAP
155	IFNGR1	-4.67845e-06	Vascular smooth muscle SLMAP
156	IFNGR1	-1.23825e-05	Vascular smooth muscle SLMAP
157	IFNGR1	-7.76203e-08	Vascular smooth muscle SLMAP
158	IFNGR1	-8.00282e-06	Vascular smooth muscle SLMAP
159	IFNGR1	-5.33492e-06	Vascular smooth muscle SLMAP
160	IFNGR1	1.28768e-05	Vascular smooth muscle SLMAP
161	IFNGR1	-1.75526e-06	Vascular smooth muscle SLMAP
162	IFNGR1	1.17006	Vascular smooth muscle SLMAP
163	IFNGR1	1.63207e-06	Vascular smooth muscle SLMAP
164	IFNGR1	-3.62738e-06	Vascular smooth muscle SLC38A11
165	IFNGR1	5.90014e-06	Vascular smooth muscle SLMAP
166	IFNGR1	1.43242e-05	Vascular smooth muscle SLMAP
167	IFNGR1	-9.92693e-06	Vascular smooth muscle SLMAP
168	IFNGR1	4.5465e-06	Vascular smooth muscle SLMAP
169	IFNGR1	8.48981e-07	Vascular smooth muscle SLC38A11
170	IFNGR1	1.38796	Vascular smooth muscle SLMAP
171	IFNGR1	1.23727	Vascular smooth muscle SLMAP
172	IFNGR1	1.11337	Vascular smooth muscle SLMAP
173	IFNGR1	-1.74506e-05	Vascular smooth muscle SLMAP
174	IFNGR1	1.68946e-05	Vascular smooth muscle SLMAP
175	IFNGR1	8.64778e-06	Vascular smooth muscle SLMAP
176	IFNGR1	-1.50776e-06	Vascular smooth muscle SLMAP
177	IFNGR1	1.21098	Vascular smooth muscle SLMAP
178	IFNGR1	6.43009e-06	Vascular smooth muscle SLMAP
179	IFNGR1	4.83194e-06	Vascular smooth muscle SLMAP
180	IFNGR1	-6.35563e-08	Vascular smooth muscle SLMAP
181	IFNGR1	1.51456e-06	Vascular smooth muscle SLMAP
182	IFNGR1	-5.84109e-06	Vascular smooth muscle SLC38A11
183	IFNGR1	1.16824	Vascular smooth muscle SLMAP
184	IFNGR1	2.94654e-06	Vascular smooth muscle SLMAP
185	IFNGR1	-2.79259e-06	Vascular smooth muscle SLC38A11
186	IFNGR1	-1.33624e-05	Vascular smooth muscle SLMAP
187	IFNGR1	7.00749e-06	Vascular smooth muscle SLMAP
188	IFNGR1	5.54197e-06	Vascular smooth muscle SLC38A11
189	IFNGR1	-8.36307e-06	Vascular smooth muscle SLMAP
190	IFNGR1	0.774081	Vascular smooth muscle SLMAP
191	IFNGR1	2.04959e-06	Vascular smooth muscle SLMAP
192	IFNGR1	-3.45088e-06	Vascular smooth muscle SLMAP
193	IFNGR1	0.712867	Vascular smooth muscle SLMAP
194	IFNGR1	0.790106	Vascular smooth muscle SLMAP
195	IFNGR1	-9.5917e-06	Vascular smooth muscle SLMAP
196	IFNGR1	1.08577e-05	Vascular smooth muscle SLMAP
197	IFNGR1	4.03775e-06	Vascular smooth muscle SLMAP
198	IFNGR1	5.86488e-06	Vascular smooth muscle SLMAP
199	IFNGR1	1.81523e-05	Vascular smooth muscle SLMAP
200	IFNGR1	1.28821e-06	Vascular smooth muscle SLMAP
201	IFNGR1	-2.00093e-05	Vascular smooth muscle SLMAP
202	IFNGR1	3.33777e-06	Pericyte CCL21 CCL19
203	IFNGR1	1.87938	Pericyte CCL21 CCL19
204	IFNGR1	1.29833	Pericyte CCL21 CCL19
205	IFNGR1	-1.37686e-05	Pericyte CCL21 CCL19
206	IFNGR1	-1.15086e-05	Pericyte CCL21 CCL19
207	IFNGR1	-7.05821e-06	Pericyte CCL21 CCL19
208	IFNGR1	-1.05406e-05	Pericyte CCL21 CCL19
209	IFNGR1	-6.45744e-06	Pericyte CCL21 CCL19
210	IFNGR1	-1.85378e-06	Pericyte CCL21 CCL19
211	IFNGR1	-1.20122e-05	Pericyte CCL21 CCL19
212	IFNGR1	2.03697e-05	Pericyte CCL21 CCL19
213	IFNGR1	1.07775e-06	Pericyte CCL21 CCL19
214	IFNGR1	-8.41081e-07	Pericyte CCL21 CCL19
215	IFNGR1	4.9562e-06	Pericyte CCL21 CCL19
216	IFNGR1	1.27554	Pericyte CCL21 CCL19
217	IFNGR1	-1.32088e-06	Pericyte CCL21 CCL19
218	IFNGR1	1.47679e-05	Pericyte CCL21 CCL19
219	IFNGR1	-2.1703e-06	Pericyte CCL21 CCL19
220	IFNGR1	-1.2836e-05	Pericyte CCL21 CCL19
221	IFNGR1	3.85668e-06	Pericyte CCL21 CCL19
222	IFNGR1	-3.51513e-06	Pericyte CCL21 CCL19
223	IFNGR1	-5.21796e-06	Pericyte CCL21 CCL19
224	IFNGR1	0.835501	Pericyte CCL21 CCL19
225	IFNGR1	4.28366e-06	Pericyte CCL21 CCL19
226	IFNGR1	-1.74018e-06	Pericyte CCL21 CCL19
227	IFNGR1	0.737756	Pericyte CCL21 CCL19
228	IFNGR1	-2.34365e-06	Pericyte CCL21 CCL19
229	IFNGR1	-6.58503e-06	Pericyte CCL21 CCL19
230	IFNGR1	1.6541	Pericyte CCL21 CCL19
231	IFNGR1	-2.71764e-06	Pericyte CCL21 CCL19
232	IFNGR1	9.47952e-06	Pericyte CCL21 CCL19
233	IFNGR1	-1.20158e-05	Pericyte CCL21 CCL19
234	IFNGR1	1.37235	Pericyte CCL21 CCL19
235	IFNGR1	1.934	Pericyte CCL21 CCL19
236	IFNGR1	-3.90965e-06	Pericyte CCL21 CCL19
237	IFNGR1	1.31026	Pericyte CCL21 CCL19
238	IFNGR1	-2.27647e-07	Pericyte CCL21 CCL19
239	IFNGR1	0.905247	Pericyte CCL21 CCL19
240	IFNGR1	1.74714	Pericyte CCL21 CCL19
241	IFNGR1	1.43313	Pericyte CCL21 CCL19
242	IFNGR1	1.44122	Pericyte CCL21 CCL19
243	IFNGR1	1.82416	Pericyte CCL21 CCL19
244	IFNGR1	1.24886e-05	Pericyte CCL21 CCL19
245	IFNGR1	-1.38064e-05	Pericyte CCL21 CCL19
246	IFNGR1	2.04996e-05	Pericyte CCL21 CCL19
247	IFNGR1	1.01687e-05	Pericyte CCL21 CCL19
248	IFNGR1	1.10871	Pericyte CCL21 CCL19
249	IFNGR1	7.03608e-06	Pericyte CCL21 CCL19
250	IFNGR1	-9.71385e-06	Pericyte CCL21 CCL19
251	IFNGR1	1.53079	Pericyte CCL21 CCL19
252	IFNGR1	1.01409	Pericyte CCL21 CCL19
253	IFNGR1	-1.1985e-05	Pericyte CCL21 CCL19
254	IFNGR1	1.90019e-06	Pericyte CCL21 CCL19
255	IFNGR1	1.29771e-05	Pericyte CCL21 CCL19
256	IFNGR1	-1.03387e-05	Pericyte CCL21 CCL19
257	IFNGR1	-7.38441e-06	Pericyte CCL21 CCL19
258	IFNGR1	1.0151	Pericyte CCL21 CCL19
259	IFNGR1	1.05657	Pericyte CCL21 CCL19
260	IFNGR1	-3.83284e-06	Pericyte CCL21 CCL19
261	IFNGR1	8.72755e-06	Pericyte CCL21 CCL19
262	IFNGR1	9.69545e-06	Pericyte CCL21 CCL19
263	IFNGR1	1.25027	Pericyte CCL21 CCL19
264	IFNGR1	-1.85156e-05	Pericyte CCL21 CCL19
265	IFNGR1	-5.39967e-07	Pericyte CCL21 CCL19
266	IFNGR1	1.4582	Pericyte CCL21 CCL19
267	IFNGR1	8.13195e-06	Pericyte CCL21 CCL19
268	IFNGR1	-1.90816e-06	Pericyte CCL21 CCL19
269	IFNGR1	-2.69993e-05	Pericyte CCL21 CCL19
270	IFNGR1	6.09666e-07	Pericyte CCL21 CCL19
271	IFNGR1	1.29408	Pericyte CCL21 CCL19
272	IFNGR1	4.58036e-07	Pericyte CCL21 CCL19
273	IFNGR1	1.53336	Pericyte CCL21 CCL19
274	IFNGR1	4.31565e-06	Pericyte CCL21 CCL19
275	IFNGR1	0.702626	Pericyte CCL21 CCL19
276	IFNGR1	1.30998e-05	Pericyte CCL21 CCL19
277	IFNGR1	4.70393e-06	Pericyte CCL21 CCL19
278	IFNGR1	0.967777	Pericyte CCL21 CCL19
279	IFNGR1	1.38158e-05	Pericyte CCL21 CCL19
280	IFNGR1	2.13964	Pericyte CCL21 CCL19
281	IFNGR1	8.24074e-06	Pericyte CCL21 CCL19
282	IFNGR1	-1.66263e-05	Pericyte CCL21 CCL19
283	IFNGR1	-5.69306e-06	Pericyte CCL21 CCL19
284	IFNGR1	6.35514e-06	Pericyte CCL21 CCL19
285	IFNGR1	2.15904	Pericyte CCL21 CCL19
286	IFNGR1	3.48012e-06	Pericyte CCL21 CCL19
287	IFNGR1	2.45959e-05	Pericyte CCL21 CCL19
288	IFNGR1	1.41422	Pericyte CCL21 CCL19
289	IFNGR1	-2.1132e-05	Pericyte CCL21 CCL19
290	IFNGR1	2.73695e-06	Pericyte CCL21 CCL19
291	IFNGR1	-6.87597e-06	Pericyte CCL21 CCL19
292	IFNGR1	2.31246	Pericyte CCL21 CCL19
293	IFNGR1	-8.12385e-06	Pericyte CCL21 CCL19
294	IFNGR1	1.9886	Pericyte CCL21 CCL19
295	IFNGR1	2.13238	Pericyte CCL21 CCL19
296	IFNGR1	-4.77336e-06	Pericyte CCL21 CCL19
297	IFNGR1	2.18103	Pericyte CCL21 CCL19
298	IFNGR1	1.96449	Pericyte CCL21 CCL19
299	IFNGR1	2.64702	Pericyte CCL21 CCL19
300	IFNGR1	-1.62562e-05	Pericyte CCL21 CCL19
301	IFNGR1	1.81764	Pericyte CCL21 CCL19
302	IFNGR1	7.60242e-06	Pericyte CCL21 CCL19
303	IFNGR1	1.33674	Pericyte CCL21 CCL19
304	IFNGR1	1.53024	Pericyte CCL21 CCL19
305	IFNGR1	-1.46473e-06	Pericyte CCL21 CCL19
306	IFNGR1	2.01123	Pericyte CCL21 CCL19
307	IFNGR1	2.37459	Pericyte CCL21 CCL19
308	IFNGR1	1.93199	Pericyte CCL21 CCL19
309	IFNGR1	-1.2464e-05	Pericyte CCL21 CCL19
310	IFNGR1	-3.34875e-07	Pericyte CCL21 CCL19
311	IFNGR1	2.19509	Pericyte CCL21 CCL19
312	IFNGR1	1.84537	Pericyte CCL21 CCL19
313	IFNGR1	-1.03436e-05	Pericyte CCL21 CCL19
314	IFNGR1	1.49492	Pericyte CCL21 CCL19
315	IFNGR1	5.86808e-06	Pericyte CCL21 CCL19
316	IFNGR1	-4.16323e-06	Pericyte CCL21 CCL19
317	IFNGR1	-7.84888e-06	Pericyte CCL21 CCL19
318	IFNGR1	1.63416e-06	Pericyte CCL21 CCL19
319	IFNGR1	-1.23671e-05	Pericyte CCL21 CCL19
320	IFNGR1	1.7926	Pericyte CCL21 CCL19
321	IFNGR1	1.48349	Pericyte CCL21 CCL19
322	IFNGR1	1.89129e-06	Pericyte CCL21 CCL19
323	IFNGR1	5.10063e-07	Pericyte CCL21 CCL19
324	IFNGR1	-2.40669e-09	Pericyte CCL21 CCL19
325	IFNGR1	1.80938e-05	Pericyte CCL21 CCL19
326	IFNGR1	-8.25328e-06	Pericyte CCL21 CCL19
327	IFNGR1	1.14547e-05	Pericyte CCL21 CCL19
328	IFNGR1	3.15732e-07	Pericyte CCL21 CCL19
329	IFNGR1	-8.35206e-06	Pericyte CCL21 CCL19
330	IFNGR1	-6.87636e-07	Pericyte CCL21 CCL19
331	IFNGR1	1.61782	Pericyte CCL21 CCL19
332	IFNGR1	-4.25519e-06	Pericyte CCL21 CCL19
333	IFNGR1	-7.72082e-06	Pericyte CCL21 CCL19
334	IFNGR1	1.52764e-06	Pericyte CCL21 CCL19
335	IFNGR1	9.88597e-06	Pericyte CCL21 CCL19
336	IFNGR1	-7.34583e-07	Pericyte CCL21 CCL19
337	IFNGR1	-1.38703e-05	Pericyte CCL21 CCL19
338	IFNGR1	-1.30668e-05	Pericyte CCL21 CCL19
339	IFNGR1	1.61748	Pericyte CCL21 CCL19
340	IFNGR1	-5.27108e-06	Pericyte CCL21 CCL19
341	IFNGR1	1.31262	Pericyte CCL21 CCL19
342	IFNGR1	6.70498e-06	Pericyte CCL21 CCL19
343	IFNGR1	-4.34617e-06	Pericyte CCL21 CCL19
344	IFNGR1	-1.11388e-05	Pericyte CCL21 CCL19
345	IFNGR1	6.07106e-06	Pericyte CCL21 CCL19
346	IFNGR1	2.75457e-06	Pericyte CCL21 CCL19
347	IFNGR1	1.15735e-05	Pericyte CCL21 CCL19
348	IFNGR1	-1.68248e-05	Pericyte CCL21 CCL19
349	IFNGR1	1.52825	Pericyte CCL21 CCL19
350	IFNGR1	2.64784	Pericyte CCL21 CCL19
351	IFNGR1	7.24174e-06	Pericyte CCL21 CCL19
352	IFNGR1	-8.32553e-06	Pericyte CCL21 CCL19
353	IFNGR1	7.32528e-06	Pericyte CCL21 CCL19
354	IFNGR1	-8.71927e-06	Pericyte CCL21 CCL19
355	IFNGR1	-4.53398e-06	Pericyte CCL21 CCL19
356	IFNGR1	1.18753e-05	Pericyte CCL21 CCL19
357	IFNGR1	1.23122	Pericyte CCL21 CCL19
358	IFNGR1	8.28546e-06	Pericyte CCL21 CCL19
359	IFNGR1	-2.91228e-06	Pericyte CCL21 CCL19
360	IFNGR1	-1.57636e-05	Pericyte CCL21 CCL19
361	IFNGR1	2.0517	Pericyte CCL21 CCL19
362	IFNGR1	-1.08852e-05	Pericyte CCL21 CCL19
363	IFNGR1	1.2397	Pericyte CCL21 CCL19
364	IFNGR1	-3.36311e-06	Pericyte CCL21 CCL19
365	IFNGR1	1.4772	Pericyte CCL21 CCL19
366	IFNGR1	-2.43247e-06	Pericyte CCL21 CCL19
367	IFNGR1	1.31423	Pericyte CCL21 CCL19
368	IFNGR1	1.56968	Pericyte CCL21 CCL19
369	IFNGR1	-4.14824e-06	Pericyte CCL21 CCL19
370	IFNGR1	3.49082e-06	Pericyte CCL21 CCL19
371	IFNGR1	1.75563	Pericyte CCL21 CCL19
372	IFNGR1	1.99404	Pericyte CCL21 CCL19
373	IFNGR1	1.55085	Pericyte CCL21 CCL19
374	IFNGR1	1.82022	Pericyte CCL21 CCL19
375	IFNGR1	1.44636e-05	Pericyte CCL21 CCL19
376	IFNGR1	-6.9056e-06	Pericyte CCL21 CCL19
377	IFNGR1	1.38032	Pericyte CCL21 CCL19
378	IFNGR1	1.99212	Pericyte CCL21 CCL19
379	IFNGR1	1.33869e-06	Pericyte CCL21 CCL19
380	IFNGR1	1.78534e-05	Pericyte CCL21 CCL19
381	IFNGR1	1.09063	Pericyte CCL21 CCL19
382	IFNGR1	-1.07683e-05	Pericyte CCL21 CCL19
383	IFNGR1	4.85941e-06	Pericyte
384	IFNGR1	2.16518	Pericyte
385	IFNGR1	-1.95657e-06	Pericyte
386	IFNGR1	2.74809	Pericyte
387	IFNGR1	-3.04778e-06	Pericyte
388	IFNGR1	5.97833e-06	Pericyte CCL21 CCL19
389	IFNGR1	1.39743e-05	Pericyte
390	IFNGR1	6.8762e-06	Pericyte CCL21 CCL19
391	IFNGR1	1.1931	Pericyte
392	IFNGR1	2.66258	Pericyte
393	IFNGR1	4.98349e-06	Vascular smooth muscle SLC38A11
394	IFNGR1	-5.49537e-06	Pericyte CCL21 CCL19
395	IFNGR1	1.26467	Pericyte
396	IFNGR1	1.93351	Pericyte
397	IFNGR1	4.42013e-06	Pericyte CCL21 CCL19
398	IFNGR1	2.41016e-06	Pericyte
399	IFNGR1	-2.55608e-06	Pericyte
400	IFNGR1	9.31033e-06	Pericyte
401	IFNGR1	1.5277	Pericyte
402	IFNGR1	-8.69272e-06	Pericyte
403	IFNGR1	5.5487e-07	Pericyte
404	IFNGR1	4.90669e-07	Pericyte
405	IFNGR1	1.32995	Pericyte
406	IFNGR1	1.78059	Pericyte
407	IFNGR1	-2.43278e-08	Pericyte
408	IFNGR1	6.55512e-06	Pericyte
409	IFNGR1	1.47684e-05	Pericyte
410	IFNGR1	-1.90915e-05	Pericyte
411	IFNGR1	1.3355	Pericyte
412	IFNGR1	-3.1143e-06	Vascular smooth muscle SLC38A11
413	IFNGR1	1.30777	Pericyte
414	IFNGR1	2.12099	Pericyte
415	IFNGR1	1.49171	Pericyte
416	IFNGR1	-7.2257e-06	Pericyte
417	IFNGR1	-2.18883e-05	Pericyte
418	IFNGR1	2.13419e-06	Pericyte CCL21 CCL19
419	IFNGR1	-6.31923e-06	Pericyte
420	IFNGR1	1.52049e-05	Pericyte
421	IFNGR1	7.95956e-06	Pericyte
422	IFNGR1	-1.45353e-05	Pericyte
423	IFNGR1	9.83954e-07	Pericyte
424	IFNGR1	-5.93771e-06	Pericyte CCL21 CCL19
425	IFNGR1	8.88281e-06	Pericyte CCL21 CCL19
426	IFNGR1	5.30704e-07	Pericyte CCL21 CCL19
427	IFNGR1	-5.57024e-06	Pericyte CCL21 CCL19
428	IFNGR1	4.38397e-06	Pericyte
429	IFNGR1	1.67422	Vascular smooth muscle SLC38A11
430	IFNGR1	1.24057	Pericyte
431	IFNGR1	2.01989e-05	Pericyte
432	IFNGR1	-5.29386e-06	Pericyte
433	IFNGR1	-4.70787e-06	Pericyte
434	IFNGR1	1.23586	Pericyte
435	IFNGR1	1.60752	Pericyte
436	IFNGR1	8.90356e-06	Pericyte
437	IFNGR1	0.859814	Pericyte
438	IFNGR1	-2.50065e-06	Pericyte CCL21 CCL19
439	IFNGR1	1.44342	Pericyte CCL21 CCL19
440	IFNGR1	1.44194e-05	Pericyte CCL21 CCL19
441	IFNGR1	1.60881	Pericyte
442	IFNGR1	3.34503e-06	Pericyte CCL21 CCL19
443	IFNGR1	1.10063	Pericyte
444	IFNGR1	-8.67318e-06	Pericyte
445	IFNGR1	9.50652e-06	Pericyte CCL21 CCL19
446	IFNGR1	1.11763	Pericyte CCL21 CCL19
447	IFNGR1	3.20958e-06	Pericyte
448	IFNGR1	-2.99396e-06	Pericyte
449	IFNGR1	-2.78543e-06	Pericyte
450	IFNGR1	1.0715	Pericyte
451	IFNGR1	-1.30382e-05	Pericyte
452	IFNGR1	-2.50914e-06	Pericyte
453	IFNGR1	1.71007e-06	Pericyte
454	IFNGR1	-4.03467e-06	Pericyte
455	IFNGR1	1.04659e-06	Pericyte
456	IFNGR1	-3.18881e-06	Pericyte
457	IFNGR1	1.63923	Pericyte
458	IFNGR1	1.02463	Pericyte
459	IFNGR1	2.96587e-05	Pericyte
460	IFNGR1	-7.95078e-06	Pericyte
461	IFNGR1	8.14366e-06	Pericyte
462	IFNGR1	2.09803e-05	Pericyte
463	IFNGR1	3.0098e-06	Pericyte
464	IFNGR1	-1.08308e-05	Pericyte
465	IFNGR1	-1.00632e-05	Pericyte
466	IFNGR1	-3.54146e-07	Pericyte
467	IFNGR1	1.30912e-05	Pericyte
468	IFNGR1	1.70226	Pericyte
469	IFNGR1	-2.13837e-05	Pericyte
470	IFNGR1	-7.00354e-06	Pericyte CCL21 CCL19
471	IFNGR1	-9.05648e-08	Pericyte
472	IFNGR1	-1.45813e-05	Pericyte
473	IFNGR1	6.9453e-06	Pericyte
474	IFNGR1	1.7037	Vascular smooth muscle SLC38A11
475	IFNGR1	2.71499	Pericyte
476	IFNGR1	-3.91222e-06	Pericyte
477	IFNGR1	-4.91164e-06	Pericyte
478	IFNGR1	-2.83647e-06	Pericyte
479	IFNGR1	3.14795e-06	Pericyte CCL21 CCL19
480	IFNGR1	3.96327e-06	Pericyte
481	IFNGR1	-2.25604e-06	Pericyte
482	IFNGR1	-1.92495e-05	Pericyte
483	IFNGR1	-1.43923e-05	Pericyte
484	IFNGR1	-1.46966e-05	Pericyte
485	IFNGR1	7.61863e-06	Vascular smooth muscle SLC38A11
486	IFNGR1	-2.43615e-06	Vascular smooth muscle SLC38A11
487	IFNGR1	2.69677e-06	Pericyte
488	IFNGR1	-1.55893e-05	Pericyte
489	IFNGR1	-5.35588e-06	Vascular smooth muscle SLC38A11
490	IFNGR1	5.62452e-06	Pericyte
491	IFNGR1	-1.78326e-06	Pericyte
492	IFNGR1	2.32484	Pericyte
493	IFNGR1	1.37082	Pericyte
494	IFNGR1	1.21091e-05	Pericyte
495	IFNGR1	-6.14897e-06	Pericyte
496	IFNGR1	1.67528	Pericyte
497	IFNGR1	8.986e-06	Pericyte
498	IFNGR1	1.59143	Pericyte
499	IFNGR1	1.21259e-06	Pericyte
500	IFNGR1	-1.12217e-07	Pericyte
501	IFNGR1	1.02914e-05	Pericyte
502	IFNGR1	9.14775e-06	Pericyte
503	IFNGR1	-2.45627e-08	Pericyte
504	IFNGR1	1.3601e-06	Pericyte
505	IFNGR1	-7.20154e-06	Pericyte
506	IFNGR1	2.08842	Pericyte
507	IFNGR1	2.20579	Pericyte
508	IFNGR1	2.54885	Pericyte CCL21 CCL19
509	IFNGR1	-1.22081e-05	Vascular smooth muscle SLC38A11
510	IFNGR1	8.36208e-06	Pericyte CCL21 CCL19
511	IFNGR1	1.11497e-05	Pericyte
512	IFNGR1	-4.12945e-06	Pericyte
513	IFNGR1	-1.12898e-05	Pericyte CCL21 CCL19
514	IFNGR1	-8.79313e-07	Pericyte
515	IFNGR1	1.68632	Pericyte CCL21 CCL19
516	IFNGR1	2.04131e-05	Pericyte
517	IFNGR1	-1.7198e-05	Pericyte
518	IFNGR1	-3.56907e-06	Pericyte
519	IFNGR1	1.53328e-05	Pericyte
520	IFNGR1	-3.82441e-07	Pericyte
521	IFNGR1	1.59741e-05	Pericyte
522	IFNGR1	-3.33585e-06	Pericyte CCL21 CCL19
523	IFNGR1	6.04986e-06	Pericyte
524	IFNGR1	2.24241e-06	Pericyte
525	IFNGR1	3.22907e-05	Pericyte
526	IFNGR1	9.20453e-06	Vascular smooth muscle SLC38A11
527	IFNGR1	-1.20654e-05	Vascular smooth muscle SLC38A11
528	IFNGR1	-6.03881e-06	Pericyte CCL21 CCL19
529	IFNGR1	3.70235e-06	Pericyte
530	IFNGR1	-1.901e-05	Pericyte
531	IFNGR1	2.74853	Pericyte
532	IFNGR1	-1.12182e-05	Pericyte
533	IFNGR1	-3.4793e-06	Pericyte
534	IFNGR1	1.2389e-05	Pericyte
535	IFNGR1	1.71671	Vascular smooth muscle SLC38A11
536	IFNGR1	1.75958	Pericyte
537	IFNGR1	-6.46069e-07	Pericyte
538	IFNGR1	-7.05237e-06	Pericyte
539	IFNGR1	1.3622e-05	Pericyte
540	IFNGR1	1.25777	Pericyte
541	IFNGR1	-2.28434e-06	Pericyte
542	IFNGR1	-3.47828e-06	Pericyte
543	IFNGR1	1.82765	Pericyte
544	IFNGR1	1.63923	Pericyte
545	IFNGR1	5.13815e-06	Pericyte
546	IFNGR1	1.38237e-05	Pericyte
547	IFNGR1	7.63097e-06	Pericyte
548	IFNGR1	1.39452	Pericyte CCL21 CCL19
549	IFNGR1	1.6072	Pericyte
550	IFNGR1	1.37608e-05	Pericyte
551	IFNGR1	-1.56127e-05	Pericyte
552	IFNGR1	3.24771e-06	Pericyte
553	IFNGR1	1.86218	Pericyte
554	IFNGR1	8.77784e-06	Pericyte
555	IFNGR1	7.50167e-06	Pericyte
556	IFNGR1	3.01053e-06	Pericyte
557	IFNGR1	2.17896	Pericyte
558	IFNGR1	1.68988	Pericyte
559	IFNGR1	1.54836	Pericyte
560	IFNGR1	-1.57953e-05	Pericyte
561	IFNGR1	5.87716e-06	Pericyte
562	IFNGR1	8.96423e-07	Pericyte
563	IFNGR1	2.19546	Pericyte
564	IFNGR1	2.81336	Pericyte
565	IFNGR1	-1.5687e-05	Pericyte
566	IFNGR1	-2.00782e-05	Pericyte
567	IFNGR1	5.40974e-06	Pericyte
568	IFNGR1	1.86864	Pericyte
569	IFNGR1	-5.71018e-06	Pericyte
570	IFNGR1	-3.11068e-06	Pericyte
571	IFNGR1	1.76477	Pericyte
572	IFNGR1	1.68237	Pericyte
573	IFNGR1	-9.31305e-06	Pericyte
574	IFNGR1	-1.98301e-05	Pericyte
575	IFNGR1	-2.196e-06	Pericyte
576	IFNGR1	1.04528e-05	Pericyte
577	IFNGR1	1.87733e-05	Pericyte
578	IFNGR1	2.6062e-08	Pericyte
579	IFNGR1	-8.06699e-07	Pericyte
580	IFNGR1	9.62982e-06	Pericyte
581	IFNGR1	1.59896	Pericyte
582	IFNGR1	1.3658	Pericyte
583	IFNGR1	-1.7373e-05	Pericyte
584	IFNGR1	-1.2637e-05	Pericyte
585	IFNGR1	1.09549	Pericyte
586	IFNGR1	-1.45965e-05	Vascular smooth muscle SLMAP
587	IFNGR1	1.09016	Vascular smooth muscle SLC38A11
588	IFNGR1	-1.34643e-05	Vascular smooth muscle SLC38A11
589	IFNGR1	-1.93571e-06	Vascular smooth muscle SLC38A11
590	IFNGR1	-2.33596e-08	Vascular smooth muscle SLC38A11
591	IFNGR1	-1.28297e-07	Vascular smooth muscle SLC38A11
592	IFNGR1	1.51947e-06	Vascular smooth muscle SLC38A11
593	IFNGR1	5.98511e-06	Vascular smooth muscle SLC38A11
594	IFNGR1	-1.26212e-06	Vascular smooth muscle SLC38A11
595	IFNGR1	-2.48536e-06	Vascular smooth muscle SLMAP
596	IFNGR1	1.60327e-06	Vascular smooth muscle SLC38A11
597	IFNGR1	1.47045	Vascular smooth muscle SLC38A11
598	IFNGR1	1.53741e-05	Vascular smooth muscle SLC38A11
599	IFNGR1	-2.17025e-05	Vascular smooth muscle SLC38A11
600	IFNGR1	1.027e-05	Vascular smooth muscle SLC38A11
601	IFNGR1	-2.48483e-06	Vascular smooth muscle SLC38A11
602	IFNGR1	4.2232e-06	Vascular smooth muscle SLC38A11
603	IFNGR1	9.87653e-06	Vascular smooth muscle SLC38A11
604	IFNGR1	0.944051	Vascular smooth muscle SLC38A11
605	IFNGR1	1.45995	Vascular smooth muscle SLC38A11
606	IFNGR1	1.56407e-05	Vascular smooth muscle SLC38A11
607	IFNGR1	-1.62298e-05	Vascular smooth muscle SLC38A11
608	IFNGR1	1.26323	Vascular smooth muscle SLC38A11
609	IFNGR1	-5.11603e-06	Vascular smooth muscle SLC38A11
610	IFNGR1	-1.91737e-05	Vascular smooth muscle SLC38A11
611	IFNGR1	1.15584	Vascular smooth muscle SLC38A11
612	IFNGR1	1.37302	Vascular smooth muscle SLC38A11
613	IFNGR1	0.895729	Vascular smooth muscle SLC38A11
614	IFNGR1	2.73376e-06	Vascular smooth muscle SLC38A11
615	IFNGR1	1.13078e-05	Vascular smooth muscle SLC38A11
616	IFNGR1	8.38669e-06	Vascular smooth muscle SLC38A11
617	IFNGR1	-6.54615e-06	Vascular smooth muscle SLC38A11
618	IFNGR1	9.53961e-06	Vascular smooth muscle SLC38A11
619	IFNGR1	3.52951e-06	Vascular smooth muscle SLC38A11
620	IFNGR1	2.06599e-06	Vascular smooth muscle SLC38A11
621	IFNGR1	1.00111e-05	Vascular smooth muscle SLC38A11
622	IFNGR1	0.851287	Vascular smooth muscle SLC38A11
623	IFNGR1	-6.26575e-06	Vascular smooth muscle SLC38A11
624	IFNGR1	3.95224e-06	Vascular smooth muscle SLC38A11
625	IFNGR1	-8.92168e-06	Vascular smooth muscle SLC38A11
626	IFNGR1	6.30818e-06	Vascular smooth muscle SLC38A11
627	IFNGR1	-4.32705e-06	Vascular smooth muscle SLC38A11
628	IFNGR1	4.52139e-06	Vascular smooth muscle SLC38A11
629	IFNGR1	3.67999e-06	Vascular smooth muscle SLC38A11
630	IFNGR1	-2.70387e-06	Vascular smooth muscle SLC38A11
631	IFNGR1	4.65513e-06	Vascular smooth muscle SLC38A11
632	IFNGR1	1.19615	Vascular smooth muscle SLC38A11
633	IFNGR1	-2.307e-06	Vascular smooth muscle SLC38A11
634	IFNGR1	1.17224e-05	Vascular smooth muscle SLC38A11
635	IFNGR1	0.830674	Vascular smooth muscle SLC38A11
636	IFNGR1	-6.61991e-06	Vascular smooth muscle SLC38A11
637	IFNGR1	-7.77369e-06	Vascular smooth muscle SLC38A11
638	IFNGR1	5.13539e-06	Vascular smooth muscle SLC38A11
639	IFNGR1	-9.13312e-06	Vascular smooth muscle SLC38A11
640	IFNGR1	1.23156	Vascular smooth muscle SLMAP
641	IFNGR1	8.02933e-06	Vascular smooth muscle SLMAP
642	IFNGR1	0.940121	Vascular smooth muscle SLC38A11
643	IFNGR1	1.71445	Vascular smooth muscle SLC38A11
644	IFNGR1	6.64391e-06	Vascular smooth muscle SLC38A11
645	IFNGR1	-1.60254e-05	Vascular smooth muscle SLC38A11
646	IFNGR1	-1.3546e-05	Vascular smooth muscle SLC38A11
647	IFNGR1	-3.01793e-05	Vascular smooth muscle SLC38A11
648	IFNGR1	8.31238e-06	Vascular smooth muscle SLC38A11
649	IFNGR1	2.51097e-06	Vascular smooth muscle SLC38A11
650	IFNGR1	4.62293e-06	Vascular smooth muscle SLC38A11
651	IFNGR1	8.44792e-06	Vascular smooth muscle SLC38A11
652	IFNGR1	-4.19715e-07	Vascular smooth muscle SLC38A11
653	IFNGR1	-1.10558e-05	Vascular smooth muscle SLC38A11
654	IFNGR1	5.63776e-06	Vascular smooth muscle SLC38A11
655	IFNGR1	1.30336e-05	Vascular smooth muscle SLC38A11
656	IFNGR1	-1.50022e-05	Vascular smooth muscle SLC38A11
657	IFNGR1	-6.06989e-06	Vascular smooth muscle SLC38A11
658	IFNGR1	-2.92245e-06	Vascular smooth muscle SLC38A11
659	IFNGR1	-1.28968e-05	Vascular smooth muscle SLC38A11
660	IFNGR1	6.94106e-06	Vascular smooth muscle SLC38A11
661	IFNGR1	-5.99182e-06	Vascular smooth muscle SLC38A11
662	IFNGR1	1.25691e-05	Vascular smooth muscle SLMAP
663	IFNGR1	5.3508e-07	Vascular smooth muscle SLC38A11
664	IFNGR1	7.28093e-06	Vascular smooth muscle SLMAP
665	IFNGR1	1.5611e-05	Vascular smooth muscle SLC38A11
666	IFNGR1	2.65625e-06	Vascular smooth muscle SLC38A11
667	IFNGR1	1.07673e-05	Vascular smooth muscle SLMAP
668	IFNGR1	2.10698e-06	Vascular smooth muscle SLMAP
669	IFNGR1	1.42587	Vascular smooth muscle SLC38A11
670	IFNGR1	2.24023e-07	Vascular smooth muscle SLC38A11
671	IFNGR1	7.18136e-06	Vascular smooth muscle SLMAP
672	IFNGR1	1.5637	Vascular smooth muscle SLC38A11
673	IFNGR1	-1.73888e-06	Vascular smooth muscle SLC38A11
674	IFNGR1	1.41824	Vascular smooth muscle SLC38A11
675	IFNGR1	6.46398e-06	Vascular smooth muscle SLC38A11
676	IFNGR1	-9.16456e-06	Vascular smooth muscle SLMAP
677	IFNGR1	-1.25182e-05	Vascular smooth muscle SLC38A11
678	IFNGR1	1.3591	Vascular smooth muscle SLC38A11
679	IFNGR1	-1.23281e-05	Vascular smooth muscle SLC38A11
680	IFNGR1	2.44364e-06	Vascular smooth muscle SLC38A11
681	IFNGR1	2.77219e-08	Vascular smooth muscle SLC38A11
682	IFNGR1	1.2031	Vascular smooth muscle SLMAP
683	IFNGR1	1.1797e-05	Vascular smooth muscle SLMAP
684	IFNGR1	-5.92805e-06	Vascular smooth muscle SLMAP
685	IFNGR1	1.19998e-05	Vascular smooth muscle SLMAP
686	IFNGR1	-4.75034e-06	Vascular smooth muscle SLC38A11
687	IFNGR1	-5.75057e-06	Vascular smooth muscle SLMAP
688	IFNGR1	0.936905	Vascular smooth muscle SLC38A11
689	IFNGR1	-3.58057e-06	Vascular smooth muscle SLMAP
690	IFNGR1	1.24601	Vascular smooth muscle SLC38A11
691	IFNGR1	-8.77664e-06	Vascular smooth muscle SLC38A11
692	IFNGR1	-1.2129e-05	Vascular smooth muscle SLMAP
693	IFNGR1	6.13287e-06	Vascular smooth muscle SLC38A11
694	IFNGR1	1.37831	Vascular smooth muscle SLC38A11
695	IFNGR1	-1.37646e-05	Vascular smooth muscle SLMAP
696	IFNGR1	-5.07848e-06	Vascular smooth muscle SLC38A11
697	IFNGR1	-8.00935e-06	Vascular smooth muscle SLC38A11
698	IFNGR1	-2.19279e-05	Vascular smooth muscle SLC38A11
699	IFNGR1	1.169	Vascular smooth muscle SLC38A11
700	IFNGR1	1.67174e-06	Vascular smooth muscle SLC38A11
701	IFNGR1	2.09215	Vascular smooth muscle SLC38A11
702	IFNGR1	3.92741e-06	Vascular smooth muscle SLC38A11
703	IFNGR1	-1.00084e-05	Vascular smooth muscle SLC38A11
704	IFNGR1	-3.25727e-06	Vascular smooth muscle SLC38A11
705	IFNGR1	-1.00835e-05	Vascular smooth muscle SLC38A11
706	IFNGR1	-6.35431e-06	Vascular smooth muscle SLC38A11
707	IFNGR1	-1.20984e-05	Vascular smooth muscle SLMAP
708	IFNGR1	-1.11646e-05	Vascular smooth muscle SLC38A11
709	IFNGR1	1.21951	Vascular smooth muscle SLC38A11
710	IFNGR1	-2.72522e-06	Vascular smooth muscle SLC38A11
711	IFNGR1	1.48613	Vascular smooth muscle SLC38A11
712	IFNGR1	1.46944	Vascular smooth muscle SLC38A11
713	IFNGR1	1.37721	Vascular smooth muscle SLC38A11
714	IFNGR1	-5.37064e-06	Vascular smooth muscle SLC38A11
715	IFNGR1	7.47287e-06	Vascular smooth muscle SLMAP
716	IFNGR1	1.64661	Pericyte
717	IFNGR1	1.92596	Vascular smooth muscle SLC38A11
718	IFNGR1	-3.77672e-06	Vascular smooth muscle SLC38A11
719	IFNGR1	-6.16153e-06	Vascular smooth muscle SLC38A11
720	IFNGR1	-1.16813e-05	Vascular smooth muscle SLC38A11
721	IFNGR1	3.2864e-06	Vascular smooth muscle SLC38A11
722	IFNGR1	1.46651e-05	Vascular smooth muscle SLC38A11
723	IFNGR1	-3.5601e-06	Vascular smooth muscle SLC38A11
724	IFNGR1	2.61468e-06	Vascular smooth muscle SLC38A11
725	IFNGR1	3.33329e-06	Vascular smooth muscle SLC38A11
726	IFNGR1	1.42219e-05	Vascular smooth muscle SLC38A11
727	IFNGR1	6.63877e-06	Vascular smooth muscle SLC38A11
728	IFNGR1	-1.07366e-05	Vascular smooth muscle SLC38A11
729	IFNGR1	-6.96902e-06	Vascular smooth muscle SLC38A11
730	IFNGR1	-7.4613e-06	Vascular smooth muscle SLC38A11
731	IFNGR1	1.41573e-06	Vascular smooth muscle SLC38A11
732	IFNGR1	-3.94722e-08	Vascular smooth muscle SLC38A11
733	IFNGR1	3.67938e-06	Vascular smooth muscle SLC38A11
734	IFNGR1	-6.57343e-06	Vascular smooth muscle SLC38A11
735	IFNGR1	-3.76347e-06	Vascular smooth muscle SLC38A11
736	IFNGR1	7.4136e-06	Vascular smooth muscle SLC38A11
737	IFNGR1	-9.96068e-07	Vascular smooth muscle SLMAP
738	IFNGR1	-6.5429e-06	Vascular smooth muscle SLC38A11
739	IFNGR1	1.58959	Vascular smooth muscle SLC38A11
740	IFNGR1	1.34963e-07	Vascular smooth muscle SLC38A11
741	IFNGR1	-9.16535e-06	Vascular smooth muscle SLC38A11
742	IFNGR1	1.34994	Vascular smooth muscle SLC38A11
743	IFNGR1	-1.1681e-05	Vascular smooth muscle SLC38A11
744	IFNGR1	-1.78104e-05	Vascular smooth muscle SLC38A11
745	IFNGR1	-2.25313e-05	Vascular smooth muscle SLC38A11
746	IFNGR1	6.51126e-06	Vascular smooth muscle SLC38A11
747	IFNGR1	1.40441	Vascular smooth muscle SLC38A11
748	IFNGR1	-2.75559e-06	Vascular smooth muscle SLC38A11
749	IFNGR1	2.89627e-06	Vascular smooth muscle SLC38A11
750	IFNGR1	-4.66484e-06	Vascular smooth muscle SLC38A11
751	IFNGR1	-1.60806e-05	Vascular smooth muscle SLMAP
752	IFNGR1	-1.94978e-05	Vascular smooth muscle SLC38A11
753	IFNGR1	-3.407e-06	Vascular smooth muscle SLC38A11
754	IFNGR1	1.74726e-06	Vascular smooth muscle SLMAP
755	IFNGR1	-2.27778e-05	Vascular smooth muscle SLC38A11
756	IFNGR1	1.19695	Vascular smooth muscle SLC38A11
757	IFNGR1	4.22306e-06	Vascular smooth muscle SLC38A11
758	IFNGR1	1.29474e-05	Vascular smooth muscle SLMAP
759	IFNGR1	1.64714e-06	Vascular smooth muscle SLC38A11
760	IFNGR1	2.04954e-06	Vascular smooth muscle SLC38A11
761	IFNGR1	6.04604e-06	Vascular smooth muscle SLMAP
762	IFNGR1	0.916351	Vascular smooth muscle SLMAP
763	IFNGR1	-7.97143e-07	Vascular smooth muscle SLC38A11
764	IFNGR1	1.15984e-06	Vascular smooth muscle SLC38A11
765	IFNGR1	1.00512	Vascular smooth muscle SLC38A11
766	IFNGR1	-4.31291e-06	Vascular smooth muscle SLC38A11
767	IFNGR1	-4.99529e-06	Vascular smooth muscle SLC38A11
768	IFNGR1	1.03985	Vascular smooth muscle SLC38A11
769	IFNGR1	-9.57757e-06	Vascular smooth muscle SLC38A11
770	IFNGR1	1.1661	Vascular smooth muscle SLC38A11
771	IFNGR1	1.54737e-05	Vascular smooth muscle SLC38A11
772	IFNGR1	-9.6886e-06	Vascular smooth muscle SLMAP
773	IFNGR1	-1.8844e-06	Vascular smooth muscle SLC38A11
774	IFNGR1	-1.03e-05	Vascular smooth muscle SLC38A11
775	IFNGR1	9.08086e-06	Vascular smooth muscle SLC38A11
776	IFNGR1	-3.17382e-06	Vascular smooth muscle SLC38A11
777	IFNGR1	1.79004e-06	Vascular smooth muscle SLC38A11
778	IFNGR1	3.48028e-06	Vascular smooth muscle SLC38A11
779	IFNGR1	-1.05428e-05	Vascular smooth muscle SLC38A11
780	IFNGR1	-1.04744e-06	Vascular smooth muscle SLC38A11
781	IFNGR1	-2.28343e-06	Vascular smooth muscle SLC38A11
782	IFNGR1	6.75356e-06	Fibroblast CCL19 TNFSF13B
783	IFNGR1	1.0261	Fibroblast FOSB CDKN1A
784	IFNGR1	-1.19996e-05	Fibroblast CCL19 TNFSF13B
785	IFNGR1	1.11847	Fibroblast FOSB CDKN1A
786	IFNGR1	-5.88098e-06	Fibroblast FOSB CDKN1A
787	IFNGR1	0.854673	Fibroblast CCL19 TNFSF13B
788	IFNGR1	1.49252	Fibroblast FOSB CDKN1A
789	IFNGR1	0.832929	Fibroblast CCL19 TNFSF13B
790	IFNGR1	1.62795	Fibroblast SERPINE2 F2R
791	IFNGR1	2.59531e-06	Fibroblast CCL19 TNFSF13B
792	IFNGR1	1.12672	Fibroblast ABCC9
793	IFNGR1	9.31075e-06	Fibroblast FOSB CDKN1A
794	IFNGR1	-5.99467e-07	Fibroblast FOSB CDKN1A
795	IFNGR1	1.9478	Fibroblast FOSB CDKN1A
796	IFNGR1	-1.07288e-05	Fibroblast FOSB CDKN1A
797	IFNGR1	1.36825	Fibroblast FOSB CDKN1A
798	IFNGR1	-1.20721e-05	Fibroblast FOSB CDKN1A
799	IFNGR1	1.14109e-06	Fibroblast CCL19 TNFSF13B
800	IFNGR1	1.67854	Fibroblast CCL19 TNFSF13B
801	IFNGR1	1.15602	Fibroblast FOSB CDKN1A
802	IFNGR1	0.834928	Fibroblast CCL19 TNFSF13B
803	IFNGR1	2.1738e-06	Fibroblast FOSB CDKN1A
804	IFNGR1	0.548324	Fibroblast CCL19 TNFSF13B
805	IFNGR1	1.25329	Fibroblast FOSB CDKN1A
806	IFNGR1	-3.08938e-06	Fibroblast CCL19 TNFSF13B
807	IFNGR1	1.1113	Fibroblast CCL19 TNFSF13B
808	IFNGR1	6.63229e-06	Fibroblast CCL19 TNFSF13B
809	IFNGR1	1.30863e-05	Fibroblast CCL19 TNFSF13B
810	IFNGR1	5.0104e-06	Fibroblast CCL19 TNFSF13B
811	IFNGR1	-1.12829e-05	Fibroblast CCL19 TNFSF13B
812	IFNGR1	1.671e-05	Fibroblast CCL19 TNFSF13B
813	IFNGR1	1.01035e-05	Fibroblast CCL19 TNFSF13B
814	IFNGR1	2.23521e-06	Fibroblast CCL19 TNFSF13B
815	IFNGR1	1.24117	Fibroblast CCL19 TNFSF13B
816	IFNGR1	-9.54586e-06	Fibroblast FOSB CDKN1A
817	IFNGR1	-6.85731e-07	Fibroblast CCL19 TNFSF13B
818	IFNGR1	1.79177	Fibroblast CCL19 TNFSF13B
819	IFNGR1	1.00422	Fibroblast CCL19 TNFSF13B
820	IFNGR1	1.52443	Fibroblast CCL19 TNFSF13B
821	IFNGR1	1.08986	Fibroblast CCL19 TNFSF13B
822	IFNGR1	1.58624	Fibroblast CCL19 TNFSF13B
823	IFNGR1	-2.59563e-06	Fibroblast CCL19 TNFSF13B
824	IFNGR1	0.989552	Fibroblast FOSB CDKN1A
825	IFNGR1	1.32781	Fibroblast CCL19 TNFSF13B
826	IFNGR1	1.0516	Fibroblast CCL19 TNFSF13B
827	IFNGR1	1.9587	Fibroblast CCL19 TNFSF13B
828	IFNGR1	1.0621	Fibroblast FOSB CDKN1A
829	IFNGR1	0.865694	Fibroblast CCL19 TNFSF13B
830	IFNGR1	0.88865	Fibroblast CCL19 TNFSF13B
831	IFNGR1	0.862595	Fibroblast CCL19 TNFSF13B
832	IFNGR1	6.67968e-06	Fibroblast CCL19 TNFSF13B
833	IFNGR1	1.10715	Fibroblast FOSB CDKN1A
834	IFNGR1	1.10223	Fibroblast ABCC9
835	IFNGR1	-2.01074e-05	Fibroblast CCL19 TNFSF13B
836	IFNGR1	-1.12818e-05	Fibroblast FOSB CDKN1A
837	IFNGR1	3.488e-06	Fibroblast CCL19 TNFSF13B
838	IFNGR1	-3.52898e-06	Fibroblast CCL19 TNFSF13B
839	IFNGR1	0.676104	Fibroblast CCL19 TNFSF13B
840	IFNGR1	-1.00472e-05	Fibroblast CCL19 TNFSF13B
841	IFNGR1	1.36396	Fibroblast FOSB CDKN1A
842	IFNGR1	-6.68833e-06	Fibroblast FOSB CDKN1A
843	IFNGR1	-1.11304e-05	Fibroblast CCL19 TNFSF13B
844	IFNGR1	-3.42805e-06	Fibroblast CCL19 TNFSF13B
845	IFNGR1	0.656388	Fibroblast CCL19 TNFSF13B
846	IFNGR1	-1.22768e-05	Fibroblast FOSB CDKN1A
847	IFNGR1	1.08668	Fibroblast CCL19 TNFSF13B
848	IFNGR1	0.743421	Fibroblast CCL19 TNFSF13B
849	IFNGR1	1.0361	Fibroblast CCL19 TNFSF13B
850	IFNGR1	0.564826	Fibroblast CCL19 TNFSF13B
851	IFNGR1	-1.03253e-05	Fibroblast FOSB CDKN1A
852	IFNGR1	0.573712	Fibroblast CCL19 TNFSF13B
853	IFNGR1	1.19133	Fibroblast CCL19 TNFSF13B
854	IFNGR1	-1.11339e-05	Fibroblast CCL19 TNFSF13B
855	IFNGR1	4.21197e-06	Fibroblast CCL19 TNFSF13B
856	IFNGR1	1.01174	Fibroblast ABCC9
857	IFNGR1	1.41353	Fibroblast CCL19 TNFSF13B
858	IFNGR1	-1.94864e-06	Fibroblast CCL19 TNFSF13B
859	IFNGR1	0.667786	Fibroblast CCL19 TNFSF13B
860	IFNGR1	0.914728	Fibroblast CCL19 TNFSF13B
861	IFNGR1	0.987336	Fibroblast CCL19 TNFSF13B
862	IFNGR1	0.897385	Fibroblast CCL19 TNFSF13B
863	IFNGR1	0.914736	Fibroblast CCL19 TNFSF13B
864	IFNGR1	0.784769	Fibroblast CCL19 TNFSF13B
865	IFNGR1	-1.29965e-07	Fibroblast FOSB CDKN1A
866	IFNGR1	0.789527	Fibroblast CCL19 TNFSF13B
867	IFNGR1	1.36503e-05	Fibroblast CCL19 TNFSF13B
868	IFNGR1	1.15744	Fibroblast CCL19 TNFSF13B
869	IFNGR1	1.41884	Fibroblast CCL19 TNFSF13B
870	IFNGR1	1.39644e-05	Fibroblast CCL19 TNFSF13B
871	IFNGR1	1.07416	Fibroblast CCL19 TNFSF13B
872	IFNGR1	-6.40607e-06	Fibroblast FOSB CDKN1A
873	IFNGR1	1.0505	Fibroblast FOSB CDKN1A
874	IFNGR1	1.08222	Fibroblast CCL19 TNFSF13B
875	IFNGR1	1.0094e-06	Fibroblast FOSB CDKN1A
876	IFNGR1	-9.73394e-06	Fibroblast FOSB CDKN1A
877	IFNGR1	2.64782	Fibroblast FOSB CDKN1A
878	IFNGR1	1.47461	Fibroblast FOSB CDKN1A
879	IFNGR1	9.61371e-06	Fibroblast CCL19 TNFSF13B
880	IFNGR1	2.16141	Fibroblast FOSB CDKN1A
881	IFNGR1	1.30005	Fibroblast FOSB CDKN1A
882	IFNGR1	1.84315	Fibroblast FOSB CDKN1A
883	IFNGR1	1.89292	Fibroblast FOSB CDKN1A
884	IFNGR1	2.04915	Fibroblast FOSB CDKN1A
885	IFNGR1	2.07064	Fibroblast CCL19 TNFSF13B
886	IFNGR1	2.6235e-05	Fibroblast CCL19 TNFSF13B
887	IFNGR1	0.995223	Fibroblast CCL19 TNFSF13B
888	IFNGR1	1.28701	Fibroblast FOSB CDKN1A
889	IFNGR1	2.24584	Fibroblast FOSB CDKN1A
890	IFNGR1	1.40486e-05	Fibroblast CCL19 TNFSF13B
891	IFNGR1	-1.91722e-06	Fibroblast CCL19 TNFSF13B
892	IFNGR1	1.36321	Fibroblast CCL19 TNFSF13B
893	IFNGR1	1.09107	Fibroblast FOSB CDKN1A
894	IFNGR1	1.21382	Fibroblast CCL19 TNFSF13B
895	IFNGR1	2.05268	Fibroblast FOSB CDKN1A
896	IFNGR1	1.70473e-06	Fibroblast FOSB CDKN1A
897	IFNGR1	1.20067e-05	Fibroblast FOSB CDKN1A
898	IFNGR1	-1.63406e-06	Fibroblast FOSB CDKN1A
899	IFNGR1	1.47721	Fibroblast FOSB CDKN1A
900	IFNGR1	1.24288	Fibroblast FOSB CDKN1A
901	IFNGR1	9.41924e-06	Fibroblast ABCC9
902	IFNGR1	-2.48614e-06	Fibroblast FOSB CDKN1A
903	IFNGR1	1.36732	Fibroblast FOSB CDKN1A
904	IFNGR1	1.6693	Fibroblast FOSB CDKN1A
905	IFNGR1	2.37329	Fibroblast CCL19 TNFSF13B
906	IFNGR1	2.63289	Fibroblast SERPINE2 F2R
907	IFNGR1	8.08882e-07	Fibroblast FOSB CDKN1A
908	IFNGR1	2.01207	Fibroblast CCL19 TNFSF13B
909	IFNGR1	2.66259	Fibroblast CCL19 TNFSF13B
910	IFNGR1	1.20391	Fibroblast FOSB CDKN1A
911	IFNGR1	1.92595	Fibroblast FOSB CDKN1A
912	IFNGR1	1.3918	Fibroblast CCL19 TNFSF13B
913	IFNGR1	1.25862e-05	Fibroblast FOSB CDKN1A
914	IFNGR1	1.39613	Fibroblast ABCC9
915	IFNGR1	1.9437	Fibroblast CCL19 TNFSF13B
916	IFNGR1	1.75931	Fibroblast CCL19 TNFSF13B
917	IFNGR1	-1.24406e-06	Fibroblast FOSB CDKN1A
918	IFNGR1	1.91738e-06	Fibroblast CCL19 TNFSF13B
919	IFNGR1	1.83602	Fibroblast FOSB CDKN1A
920	IFNGR1	1.73435	Fibroblast FOSB CDKN1A
921	IFNGR1	1.04702	Fibroblast FOSB CDKN1A
922	IFNGR1	0.990509	Fibroblast FOSB CDKN1A
923	IFNGR1	-1.61431e-05	Fibroblast CCL19 TNFSF13B
924	IFNGR1	4.0249e-06	Fibroblast CCL19 TNFSF13B
925	IFNGR1	6.64555e-06	Fibroblast FOSB CDKN1A
926	IFNGR1	1.09055	Fibroblast FOSB CDKN1A
927	IFNGR1	-9.46261e-06	Fibroblast CCL19 TNFSF13B
928	IFNGR1	-2.48288e-06	Fibroblast ABCC9
929	IFNGR1	-1.32844e-05	Fibroblast CCL19 TNFSF13B
930	IFNGR1	2.28466	Fibroblast CCL19 TNFSF13B
931	IFNGR1	1.1587	Fibroblast FOSB CDKN1A
932	IFNGR1	0.9679	Fibroblast ACKR3 CD55
933	IFNGR1	1.89626	Fibroblast CCL19 TNFSF13B
934	IFNGR1	-6.07548e-06	Fibroblast ABCC9
935	IFNGR1	1.79658e-06	Fibroblast CCL19 TNFSF13B
936	IFNGR1	-1.90841e-05	Fibroblast FOSB CDKN1A
937	IFNGR1	1.1263	Fibroblast CCL19 TNFSF13B
938	IFNGR1	9.68899e-06	Fibroblast FOSB CDKN1A
939	IFNGR1	-8.75737e-06	Fibroblast CCL19 TNFSF13B
940	IFNGR1	0.824334	Fibroblast CCL19 TNFSF13B
941	IFNGR1	1.39932	Fibroblast CCL19 TNFSF13B
942	IFNGR1	-1.11312e-05	Fibroblast CCL19 TNFSF13B
943	IFNGR1	1.56236	Fibroblast CCL19 TNFSF13B
944	IFNGR1	0.961658	Fibroblast CCL19 TNFSF13B
945	IFNGR1	1.45313	Fibroblast CCL19 TNFSF13B
946	IFNGR1	1.03821	Fibroblast CCL19 TNFSF13B
947	IFNGR1	-2.18315e-05	Fibroblast CCL19 TNFSF13B
948	IFNGR1	1.47161	Fibroblast CCL19 TNFSF13B
949	IFNGR1	1.11286e-05	Fibroblast CCL19 TNFSF13B
950	IFNGR1	1.16991	Fibroblast CCL19 TNFSF13B
951	IFNGR1	1.30544e-05	Fibroblast CCL19 TNFSF13B
952	IFNGR1	1.79532e-05	Fibroblast FOSB CDKN1A
953	IFNGR1	-1.16784e-05	Fibroblast SERPINE2 F2R
954	IFNGR1	1.11583	Fibroblast CCL19 TNFSF13B
955	IFNGR1	0.77139	Fibroblast CCL19 TNFSF13B
956	IFNGR1	1.72976	Fibroblast CCL19 TNFSF13B
957	IFNGR1	8.35079e-06	Fibroblast CCL19 TNFSF13B
958	IFNGR1	1.78198	Fibroblast CCL19 TNFSF13B
959	IFNGR1	1.29947e-05	Fibroblast ABCC9
960	IFNGR1	1.07573e-05	Fibroblast CCL19 TNFSF13B
961	IFNGR1	9.39801e-06	Fibroblast CCL19 TNFSF13B
962	IFNGR1	1.63375e-06	Fibroblast CCL19 TNFSF13B
963	IFNGR1	-8.88139e-06	Fibroblast FOSB CDKN1A
964	IFNGR1	1.87538	Fibroblast FOSB CDKN1A
965	IFNGR1	1.57393	Fibroblast FOSB CDKN1A
966	IFNGR1	1.68354e-05	Fibroblast FOSB CDKN1A
967	IFNGR1	1.70598e-05	Fibroblast FOSB CDKN1A
968	IFNGR1	1.57451	Fibroblast FOSB CDKN1A
969	IFNGR1	-8.33998e-06	Fibroblast FOSB CDKN1A
970	IFNGR1	1.41913e-05	Fibroblast FOSB CDKN1A
971	IFNGR1	2.08903	Fibroblast FOSB CDKN1A
[truncated: 17,725 more rows]

## Sheet: Fig3D
	% of CCL21+CD34+ cells
[truncated: 11 more rows]

[truncated: 13 more sheets: Fig3E, Fig3F, Fig4A, Fig4BSicca, Fig4BSjD, Fig4C, Figure4D, Fig5A, Fig5B, Fig5C, Fig5D, Fig5E, Fig6E]
